# Supplementary material for: Molecular Diversity of Giardia duodenalis, Cryptosporidium spp. and Blastocystis sp. in Asymptomatic School Children in Leganés, Madrid (Spain)
Source: Microorganisms. 2020 Mar 25;8(4):466. doi: 10.3390/microorganisms8040466 (PMC7232429; doi:10.3390/microorganisms8040466)
Supplement: Supplementary file 1 [file microorganisms-08-00466-s001.zip]

Archive with 3 entries (2 files):
- microorganisms-728240-supplementary 8/
- microorganisms-728240-supplementary 8/Additional file 1 Table S1_Muadica_et_al.docx
- microorganisms-728240-supplementary 8/Additional file 2 Table S2_Muadica_et_al.xlsx
