# Supplementary material for: Molecular Diversity of Giardia duodenalis, Cryptosporidium spp. and Blastocystis sp. in Asymptomatic School Children in Leganés, Madrid (Spain)
Source: Microorganisms. 2020 Mar 25;8(4):466. doi: 10.3390/microorganisms8040466 (PMC7232429; doi:10.3390/microorganisms8040466)
Supplement: Supplementary file 1 [file microorganisms-08-00466-s001.zip › microorganisms-728240-supplementary 8/Additional file 2 Table S2_Muadica_et_al.xlsx]

## Sheet: Data set
No. Kit	School	Giardia qPCR	Ct value	Date qPCR	gdh-PCR	Date gdh-PCR	gdh sequencing	Date gdh sequencing	SNPS gdh	Consensus sequence gdh	bg-PCR	Date bg-PCR	bg sequencing	Date bg sequencing	SNPs bg	Consensus sequence bg	tpi-PCR	Date tpi-PCR	tpi sequencing	Date tpi sequencing	SNPs tpi	Consensus sequence tpi	Assigned genotype	Cryptosporidium ssu-PCR	Date ssu-PCR	Sequencing	Date sequencing ssu	SNPs ssu	Consensus sequence ssu	Cryptosporidium gp60-PCR	Date gp60-PCR	Sequencing gp60	Date sequencing gp60	SNPs gp60	Consensus sequence gp60	Assigned genotype	Blastocystis ssu-PCR	Date ssu-PCR	Assigned sub-type	Allele	Date sequencing ssu	SNPs	Homology (%)	Consensus sequence ssu	E.bieneusi ITS-PCR	Date ITS-PCR	Sequencing	Date sequencing ITS-PCR	SNPs ITS-PCR
165	4	Negative	‒	22.12.2017	‒	‒	‒	‒	‒	‒	‒	‒	‒	‒	‒	‒	‒	‒	‒	‒	‒	‒	‒	Negative	21.12.2017	‒	‒	‒	‒	‒	‒	‒	‒	‒	‒	‒	Negative	21.12.2017	‒	‒	‒	‒	‒	‒	Negative	12.11.2018b	‒	‒	‒
169	4	Negative	‒	20.12.2017	‒	‒	‒	‒	‒	‒	‒	‒	‒	‒	‒	‒	‒	‒	‒	‒	‒	‒	‒	Negative	21.12.2017	‒	‒	‒	‒	‒	‒	‒	‒	‒	‒	‒	Negative	20.12.2017	‒	‒	‒	‒	‒	‒	Negative	12.11.2018b	‒	‒	‒
170	4	Negative	‒	22.12.2017	‒	‒	‒	‒	‒	‒	‒	‒	‒	‒	‒	‒	‒	‒	‒	‒	‒	‒	‒	Negative	21.12.2017	‒	‒	‒	‒	‒	‒	‒	‒	‒	‒	‒	Negative	21.12.2017	‒	‒	‒	‒	‒	‒	Negative	12.11.2018b	‒	‒	‒
174	4	Negative	‒	22.12.2017	‒	‒	‒	‒	‒	‒	‒	‒	‒	‒	‒	‒	‒	‒	‒	‒	‒	‒	‒	Negative	21.12.2017	‒	‒	‒	‒	‒	‒	‒	‒	‒	‒	‒	Negative	21.12.2017	‒	‒	‒	‒	‒	‒	Negative	12.11.2018b	‒	‒	‒
175	4	Positive	27	20.12.2017	Negative	08.01.2018	‒	‒	‒	‒	Negative	08.01.2018	‒	‒	‒	‒	Not done	‒	‒	‒	‒	‒	‒	Negative	21.12.2017	‒	‒	‒	‒	‒	‒	‒	‒	‒	‒	‒	Negative	20.12.2017	‒	‒	‒	‒	‒	‒	Negative	12.11.2018b	‒	‒	‒
179	4	Negative	‒	20.12.2017	‒	‒	‒	‒	‒	‒	‒	‒	‒	‒	‒	‒	‒	‒	‒	‒	‒	‒	‒	Negative	21.12.2017	‒	10.01.18	‒	no consensus	‒	‒	‒	‒	‒	‒	‒	Negative	20.12.2017	‒	‒	‒	‒	‒	‒	Negative	12.11.2018b	‒	‒	‒
181	4	Negative	‒	20.12.2017	‒	‒	‒	‒	‒	‒	‒	‒	‒	‒	‒	‒	‒	‒	‒	‒	‒	‒	‒	Negative	21.12.2017	‒	‒	‒	‒	‒	‒	‒	‒	‒	‒	‒	Negative	20.12.2017	‒	‒	‒	‒	‒	‒	Negative	13.11.2018	‒	‒	‒
198	4	Negative	‒	20.12.2017	‒	‒	‒	‒	‒	‒	‒	‒	‒	‒	‒	‒	‒	‒	‒	‒	‒	‒	‒	Negative	21.12.2017	‒	‒	‒	‒	‒	‒	‒	‒	‒	‒	‒	Negative	20.12.2017	‒	‒	‒	‒	‒	‒	Negative	13.11.2018	‒	‒	‒
209	4	Negative	‒	20.12.2017	‒	‒	‒	‒	‒	‒	‒	‒	‒	‒	‒	‒	‒	‒	‒	‒	‒	‒	‒	Negative	21.12.2017	‒	‒	‒	‒	‒	‒	‒	‒	‒	‒	‒	Negative	20.12.2017	‒	‒	‒	‒	‒	‒	Negative	13.11.2018	‒	‒	‒
217	4	Negative	‒	20.12.2017	‒	‒	‒	‒	‒	‒	‒	‒	‒	‒	‒	‒	‒	‒	‒	‒	‒	‒	‒	Negative	21.12.2017	‒	‒	‒	‒	‒	‒	‒	‒	‒	‒	‒	Negative	20.12.2017	‒	‒	‒	‒	‒	‒	Negative	13.11.2018	‒	‒	‒
218	4	Negative	‒	20.12.2017	‒	‒	‒	‒	‒	‒	‒	‒	‒	‒	‒	‒	‒	‒	‒	‒	‒	‒	‒	Negative	21.12.2017	‒	‒	‒	‒	‒	‒	‒	‒	‒	‒	‒	Negative	20.12.2017	‒	‒	‒	‒	‒	‒	Negative	13.11.2018	‒	‒	‒
219	4	Negative	‒	20.12.2017	‒	‒	‒	‒	‒	‒	‒	‒	‒	‒	‒	‒	‒	‒	‒	‒	‒	‒	‒	Negative	21.12.2017	‒	‒	‒	‒	‒	‒	‒	‒	‒	‒	‒	Negative	20.12.2017	‒	‒	‒	‒	‒	‒	Negative	13.11.2018	‒	‒	‒
220	4	Negative	‒	20.12.2017	‒	‒	‒	‒	‒	‒	‒	‒	‒	‒	‒	‒	‒	‒	‒	‒	‒	‒	‒	Negative	21.12.2017	‒	‒	‒	‒	‒	‒	‒	‒	‒	‒	‒	Negative	20.12.2017	‒	‒	‒	‒	‒	‒	Negative	13.11.2018	‒	‒	‒
221	4	Negative	‒	20.12.2017	‒	‒	‒	‒	‒	‒	‒	‒	‒	‒	‒	‒	‒	‒	‒	‒	‒	‒	‒	Negative	21.12.2017	‒	‒	‒	‒	‒	‒	‒	‒	‒	‒	‒	Negative	20.12.2017	‒	‒	‒	‒	‒	‒	Negative	13.11.2018	‒	‒	‒
223	4	Negative	‒	22.12.2017	‒	‒	‒	‒	‒	‒	‒	‒	‒	‒	‒	‒	‒	‒	‒	‒	‒	‒	‒	Negative	21.12.2017	‒	‒	‒	‒	‒	‒	‒	‒	‒	‒	‒	Negative	21.12.2017	‒	‒	‒	‒	‒	‒	Negative	13.11.2018	‒	‒	‒
224	4	Negative	‒	20.12.2017	‒	‒	‒	‒	‒	‒	‒	‒	‒	‒	‒	‒	‒	‒	‒	‒	‒	‒	‒	Negative	21.12.2017	‒	‒	‒	‒	‒	‒	‒	‒	‒	‒	‒	Negative	20.12.2017	‒	‒	‒	‒	‒	‒	Negative	13.11.2018	‒	‒	‒
228	4	Negative	‒	22.12.2017	‒	‒	‒	‒	‒	‒	‒	‒	‒	‒	‒	‒	‒	‒	‒	‒	‒	‒	‒	Negative	21.12.2017	‒	‒	‒	‒	‒	‒	‒	‒	‒	‒	‒	Negative	21.12.2017	‒	‒	‒	‒	‒	‒	Negative	13.11.2018	‒	‒	‒
229	4	Negative	‒	20.12.2017	‒	‒	‒	‒	‒	‒	‒	‒	‒	‒	‒	‒	‒	‒	‒	‒	‒	‒	‒	Negative	21.12.2017	‒	‒	‒	‒	‒	‒	‒	‒	‒	‒	‒	Negative	20.12.2017	‒	‒	‒	‒	‒	‒	Negative	13.11.2018	‒	‒	‒
231	4	Negative	‒	22.12.2017	‒	‒	‒	‒	‒	‒	‒	‒	‒	‒	‒	‒	‒	‒	‒	‒	‒	‒	‒	Negative	21.12.2017	‒	‒	‒	‒	‒	‒	‒	‒	‒	‒	‒	Negative	21.12.2017	‒	‒	‒	‒	‒	‒	Negative	13.11.2018	‒	‒	‒
232	4	Negative	‒	20.12.2017	‒	‒	‒	‒	‒	‒	‒	‒	‒	‒	‒	‒	‒	‒	‒	‒	‒	‒	‒	Negative	21.12.2017	‒	‒	‒	‒	‒	‒	‒	‒	‒	‒	‒	Negative	20.12.2017	‒	‒	‒	‒	‒	‒	Negative	13.11.2018	‒	‒	‒
237	4	Negative	‒	20.12.2017	‒	‒	‒	‒	‒	‒	‒	‒	‒	‒	‒	‒	‒	‒	‒	‒	‒	‒	‒	Negative	21.12.2017	‒	‒	‒	‒	‒	‒	‒	‒	‒	‒	‒	Negative	20.12.2017	‒	‒	‒	‒	‒	‒	Negative	13.11.2018	‒	‒	‒
238	4	Negative	‒	20.12.2017	‒	‒	‒	‒	‒	‒	‒	‒	‒	‒	‒	‒	‒	‒	‒	‒	‒	‒	‒	Negative	21.12.2017	‒	‒	‒	‒	‒	‒	‒	‒	‒	‒	‒	Negative	20.12.2017	‒	‒	‒	‒	‒	‒	Negative	13.11.2018	‒	‒	‒
240	4	Negative	‒	20.12.2017	‒	‒	‒	‒	‒	‒	‒	‒	‒	‒	‒	‒	‒	‒	‒	‒	‒	‒	‒	Negative	21.12.2017	‒	‒	‒	‒	‒	‒	‒	‒	‒	‒	‒	Negative	20.12.2017	‒	‒	‒	‒	‒	‒	Negative	13.11.2018b	‒	‒	‒
241	4	Negative	‒	20.12.2017	‒	‒	‒	‒	‒	‒	‒	‒	‒	‒	‒	‒	‒	‒	‒	‒	‒	‒	‒	Negative	21.12.2017	‒	‒	‒	‒	‒	‒	‒	‒	‒	‒	‒	Negative	20.12.2017	‒	‒	‒	‒	‒	‒	Negative	13.11.2018b	‒	‒	‒
243	4	Negative	‒	20.12.2017	‒	‒	‒	‒	‒	‒	‒	‒	‒	‒	‒	‒	‒	‒	‒	‒	‒	‒	‒	Negative	21.12.2017	‒	‒	‒	‒	‒	‒	‒	‒	‒	‒	‒	Negative	20.12.2017	‒	‒	‒	‒	‒	‒	Negative	13.11.2018b	‒	‒	‒
244	4	Negative	‒	22.12.2017	‒	‒	‒	‒	‒	‒	‒	‒	‒	‒	‒	‒	‒	‒	‒	‒	‒	‒	‒	Negative	21.12.2017	‒	‒	‒	‒	‒	‒	‒	‒	‒	‒	‒	Negative	21.12.2017	‒	‒	‒	‒	‒	‒	Negative	13.11.2018b	‒	‒	‒
245	4	Negative	‒	22.12.2017	‒	‒	‒	‒	‒	‒	‒	‒	‒	‒	‒	‒	‒	‒	‒	‒	‒	‒	‒	Negative	21.12.2017	‒	‒	‒	‒	‒	‒	‒	‒	‒	‒	‒	Negative	21.12.2017	‒	‒	‒	‒	‒	‒	Negative	13.11.2018b	‒	‒	‒
246	4	Negative	‒	20.12.2017	‒	‒	‒	‒	‒	‒	‒	‒	‒	‒	‒	‒	‒	‒	‒	‒	‒	‒	‒	Negative	21.12.2017	‒	‒	‒	‒	‒	‒	‒	‒	‒	‒	‒	Negative	20.12.2017	‒	‒	‒	‒	‒	‒	Negative	13.11.2018b	‒	‒	‒
251	4	Negative	‒	22.12.2017	‒	‒	‒	‒	‒	‒	‒	‒	‒	‒	‒	‒	‒	‒	‒	‒	‒	‒	‒	Negative	21.12.2017	‒	‒	‒	‒	‒	‒	‒	‒	‒	‒	‒	Negative	21.12.2017	‒	‒	‒	‒	‒	‒	Negative	13.11.2018b	‒	‒	‒
252	4	Negative	‒	20.12.2017	‒	‒	‒	‒	‒	‒	‒	‒	‒	‒	‒	‒	‒	‒	‒	‒	‒	‒	‒	Negative	21.12.2017	‒	‒	‒	‒	‒	‒	‒	‒	‒	‒	‒	Negative	20.12.2017	‒	‒	‒	‒	‒	‒	Negative	13.11.2018b	‒	‒	‒
253	4	Negative	‒	22.12.2017	‒	‒	‒	‒	‒	‒	‒	‒	‒	‒	‒	‒	‒	‒	‒	‒	‒	‒	‒	Negative	21.12.2017	‒	‒	‒	‒	‒	‒	‒	‒	‒	‒	‒	Negative	21.12.2017	‒	‒	‒	‒	‒	‒	Negative	13.11.2018b	‒	‒	‒
254	4	Negative	‒	22.12.2017	‒	‒	‒	‒	‒	‒	‒	‒	‒	‒	‒	‒	‒	‒	‒	‒	‒	‒	‒	Negative	21.12.2017	‒	‒	‒	‒	‒	‒	‒	‒	‒	‒	‒	Positive	20.12.2017	Untypable	‒	10.01.18	‒	‒	No	Negative	13.11.2018b	‒	‒	‒
255	4	Negative	‒	20.12.2017	‒	‒	‒	‒	‒	‒	‒	‒	‒	‒	‒	‒	‒	‒	‒	‒	‒	‒	‒	Negative	21.12.2017	‒	‒	‒	‒	‒	‒	‒	‒	‒	‒	‒	Negative	20.12.2017	‒	‒	‒	‒	‒	‒	Negative	13.11.2018b	‒	‒	‒
256	4	Negative	‒	22.12.2017	‒	‒	‒	‒	‒	‒	‒	‒	‒	‒	‒	‒	‒	‒	‒	‒	‒	‒	‒	Negative	21.12.2017	‒	‒	‒	‒	‒	‒	‒	‒	‒	‒	‒	Negative	21.12.2017	‒	‒	‒	‒	‒	‒	Negative	13.11.2018b	‒	‒	‒
257	4	Positive	33.5	22.12.2017	Negative	08.01.2018	‒	‒	‒	‒	Negative	08.01.2018	‒	‒	‒	‒	Not done	‒	‒	‒	‒	‒	‒	Negative	21.12.2017	‒	‒	‒	‒	‒	‒	‒	‒	‒	‒	‒	Negative	21.12.2017	‒	‒	‒	‒	‒	‒	Negative	13.11.2018b	‒	‒	‒
258	4	Negative	‒	20.12.2017	‒	‒	‒	‒	‒	‒	‒	‒	‒	‒	‒	‒	‒	‒	‒	‒	‒	‒	‒	Negative	21.12.2017	‒	‒	‒	‒	‒	‒	‒	‒	‒	‒	‒	Negative	20.12.2017	‒	‒	‒	‒	‒	‒	Negative	13.11.2018b	‒	‒	‒
260	4	Positive	24	20.12.2017	Negative	08.01.2018	‒	‒	‒	‒	Negative	08.01.2018	‒	‒	‒	‒	Not done	‒	‒	‒	‒	‒	‒	Negative	21.12.2017	‒	‒	‒	‒	‒	‒	‒	‒	‒	‒	‒	Negative	20.12.2017	‒	‒	‒	‒	‒	‒	Negative	13.11.2018b	‒	‒	‒
262	4	Negative	‒	20.12.2017	‒	‒	‒	‒	‒	‒	‒	‒	‒	‒	‒	‒	‒	‒	‒	‒	‒	‒	‒	Negative	21.12.2017	‒	‒	‒	‒	‒	‒	‒	‒	‒	‒	‒	Negative	20.12.2017	‒	‒	‒	‒	‒	‒	Negative	13.11.2018b	‒	‒	‒
263	4	Negative	‒	22.12.2017	‒	‒	‒	‒	‒	‒	‒	‒	‒	‒	‒	‒	‒	‒	‒	‒	‒	‒	‒	Negative	21.12.2017	‒	‒	‒	‒	‒	‒	‒	‒	‒	‒	‒	Negative	21.12.2017	‒	‒	‒	‒	‒	‒	Negative	13.11.2018b	‒	‒	‒
264	4	Positive	33.11	20.12.2017	Negative	08.01.2018	‒	‒	‒	‒	Negative	08.01.2018	‒	‒	‒	‒	Not done	‒	‒	‒	‒	‒	‒	Negative	21.12.2017	‒	‒	‒	‒	‒	‒	‒	‒	‒	‒	‒	Negative	20.12.2017	‒	‒	‒	‒	‒	‒	Negative	13.11.2018b	‒	‒	‒
265	4	Negative	‒	20.12.2017	‒	‒	‒	‒	‒	‒	‒	‒	‒	‒	‒	‒	‒	‒	‒	‒	‒	‒	‒	Negative	21.12.2017	‒	‒	‒	‒	‒	‒	‒	‒	‒	‒	‒	Negative	21.12.2017	‒	‒	‒	‒	‒	‒	Negative	13.11.2018b	‒	‒	‒
266	4	Negative	‒	20.12.2017	‒	‒	‒	‒	‒	‒	‒	‒	‒	‒	‒	‒	‒	‒	‒	‒	‒	‒	‒	Negative	21.12.2017	‒	‒	‒	‒	‒	‒	‒	‒	‒	‒	‒	Negative	21.12.2017	‒	‒	‒	‒	‒	‒	Negative	14.11.2018a	‒	‒	‒
275	4	Negative	‒	20.12.2017	‒	‒	‒	‒	‒	‒	‒	‒	‒	‒	‒	‒	‒	‒	‒	‒	‒	‒	‒	Negative	21.12.2017	‒	‒	‒	‒	‒	‒	‒	‒	‒	‒	‒	Positive	21.12.2017	Untypable	‒	10.01.18	‒	‒	No	Negative	14.11.2018a	‒	‒	‒
276	4	Negative	‒	20.12.2017	‒	‒	‒	‒	‒	‒	‒	‒	‒	‒	‒	‒	‒	‒	‒	‒	‒	‒	‒	Negative	21.12.2017	‒	‒	‒	‒	‒	‒	‒	‒	‒	‒	‒	Negative	21.12.2017	‒	‒	‒	‒	‒	‒	Negative	14.11.2018a	‒	‒	‒
278	4	Negative	‒	20.12.2017	‒	‒	‒	‒	‒	‒	‒	‒	‒	‒	‒	‒	‒	‒	‒	‒	‒	‒	‒	Negative	21.12.2017	‒	‒	‒	‒	‒	‒	‒	‒	‒	‒	‒	Negative	21.12.2017	‒	‒	‒	‒	‒	‒	Negative	14.11.2018a	‒	‒	‒
282	4	Negative	‒	20.12.2017	‒	‒	‒	‒	‒	‒	‒	‒	‒	‒	‒	‒	‒	‒	‒	‒	‒	‒	‒	Negative	21.12.2017	‒	‒	‒	‒	‒	‒	‒	‒	‒	‒	‒	Negative	21.12.2017	‒	‒	‒	‒	‒	‒	Negative	14.11.2018a	‒	‒	‒
283	4	Negative	‒	22.12.2017	‒	‒	‒	‒	‒	‒	‒	‒	‒	‒	‒	‒	‒	‒	‒	‒	‒	‒	‒	Negative	21.12.2017	‒	‒	‒	‒	‒	‒	‒	‒	‒	‒	‒	Negative	21.12.2017	‒	‒	‒	‒	‒	‒	Negative	14.11.2018a	‒	‒	‒
285	4	Negative	‒	20.12.2017	‒	‒	‒	‒	‒	‒	‒	‒	‒	‒	‒	‒	‒	‒	‒	‒	‒	‒	‒	Negative	21.12.2017	‒	‒	‒	‒	‒	‒	‒	‒	‒	‒	‒	Negative	21.12.2017	‒	‒	‒	‒	‒	‒	Negative	14.11.2018a	‒	‒	‒
287	4	Negative	‒	20.12.2017	‒	‒	‒	‒	‒	‒	‒	‒	‒	‒	‒	‒	‒	‒	‒	‒	‒	‒	‒	Negative	21.12.2017	‒	‒	‒	‒	‒	‒	‒	‒	‒	‒	‒	Negative	21.12.2017	‒	‒	‒	‒	‒	‒	Negative	14.11.2018a	‒	‒	‒
288	4	Negative	‒	20.12.2017	‒	‒	‒	‒	‒	‒	‒	‒	‒	‒	‒	‒	‒	‒	‒	‒	‒	‒	‒	Positive	21.12.2017 and 05.10.2018	C. hominis	10.01.18	None	no consensus	Negative	11.09.2018	‒	‒	‒	‒	C. hominis	Negative	21.12.2017	‒	‒	‒	‒	‒	‒	Negative	14.11.2018a	‒	‒	‒
289	4	Negative	‒	20.12.2017	‒	‒	‒	‒	‒	‒	‒	‒	‒	‒	‒	‒	‒	‒	‒	‒	‒	‒	‒	Negative	21.12.2017	‒	‒	‒	‒	‒	‒	‒	‒	‒	‒	‒	Negative	21.12.2017	‒	‒	‒	‒	‒	‒	Negative	14.11.2018a	‒	‒	‒
292	4	Negative	‒	20.12.2017	‒	‒	‒	‒	‒	‒	‒	‒	‒	‒	‒	‒	‒	‒	‒	‒	‒	‒	‒	Negative	21.12.2017	‒	‒	‒	‒	‒	‒	‒	‒	‒	‒	‒	Negative	21.12.2017	‒	‒	‒	‒	‒	‒	Negative	14.11.2018a	‒	‒	‒
294	4	Negative	‒	20.12.2017	‒	‒	‒	‒	‒	‒	‒	‒	‒	‒	‒	‒	‒	‒	‒	‒	‒	‒	‒	Negative	21.12.2017	‒	‒	‒	‒	‒	‒	‒	‒	‒	‒	‒	Negative	21.12.2017	‒	‒	‒	‒	‒	‒	Negative	14.11.2018a	‒	‒	‒
297	4	Negative	‒	22.12.2017	‒	‒	‒	‒	‒	‒	‒	‒	‒	‒	‒	‒	‒	‒	‒	‒	‒	‒	‒	Negative	21.12.2017	‒	‒	‒	‒	‒	‒	‒	‒	‒	‒	‒	Negative	21.12.2017	‒	‒	‒	‒	‒	‒	Negative	14.11.2018a	‒	‒	‒
1	5	Negative	‒	30.01.2018	‒	‒	‒	‒	‒	‒	‒	‒	‒	‒	‒	‒	‒	‒	‒	‒	‒	‒	‒	Negative	30.01.2018	‒	‒	‒	‒	‒	‒	‒	‒	‒	‒	‒	Negative	29.01.2018	‒	‒	‒	‒	‒	‒	Negative	14.01.2019	‒	‒	‒
4	5	Negative	‒	30.01.2018	‒	‒	‒	‒	‒	‒	‒	‒	‒	‒	‒	‒	‒	‒	‒	‒	‒	‒	‒	Negative	30.01.2018	‒	‒	‒	‒	‒	‒	‒	‒	‒	‒	‒	Negative	31.01.2018	‒	‒	‒	‒	‒	‒	Negative	14.01.2019	‒	‒	‒
5	5	Negative	‒	30.01.2018	‒	‒	‒	‒	‒	‒	‒	‒	‒	‒	‒	‒	‒	‒	‒	‒	‒	‒	‒	Negative	30.01.2018	‒	‒	‒	‒	‒	‒	‒	‒	‒	‒	‒	Negative	31.01.2018	‒	‒	‒	‒	‒	‒	Negative	14.01.2019	‒	‒	‒
40	5	Negative	‒	31.01.2018	‒	‒	‒	‒	‒	‒	‒	‒	‒	‒	‒	‒	‒	‒	‒	‒	‒	‒	‒	Negative	31.01.2018	‒	‒	‒	‒	‒	‒	‒	‒	‒	‒	‒	Negative	31.01.2018	‒	‒	‒	‒	‒	‒	Negative	14.01.2019	‒	‒	‒
41	5	Negative	‒	30.01.2018	‒	‒	‒	‒	‒	‒	‒	‒	‒	‒	‒	‒	‒	‒	‒	‒	‒	‒	‒	Negative	30.01.2018	‒	‒	‒	‒	‒	‒	‒	‒	‒	‒	‒	Negative	31.01.2018	‒	‒	‒	‒	‒	‒	Negative	14.01.2019	‒	‒	‒
102	5	Negative	‒	31.01.2018	‒	‒	‒	‒	‒	‒	‒	‒	‒	‒	‒	‒	‒	‒	‒	‒	‒	‒	‒	Negative	31.01.2018	‒	‒	‒	‒	‒	‒	‒	‒	‒	‒	‒	Negative	31.01.2018	‒	‒	‒	‒	‒	‒	Negative	14.01.2019	‒	‒	‒
103	5	Negative	‒	31.01.2018	‒	‒	‒	‒	‒	‒	‒	‒	‒	‒	‒	‒	‒	‒	‒	‒	‒	‒	‒	Negative	31.01.2018	‒	‒	‒	‒	‒	‒	‒	‒	‒	‒	‒	Positive	31.01.2018	ST4	42	01.02.2018	No	1	No	Negative	14.01.2019	‒	‒	‒
111	5	Negative	‒	31.01.2018	‒	‒	‒	‒	‒	‒	‒	‒	‒	‒	‒	‒	‒	‒	‒	‒	‒	‒	‒	Negative	31.01.2018	‒	‒	‒	‒	‒	‒	‒	‒	‒	‒	‒	Negative	31.01.2018	‒	‒	‒	‒	‒	‒	Negative	14.01.2019	‒	‒	‒
112	5	Negative	‒	30.01.2018	‒	‒	‒	‒	‒	‒	‒	‒	‒	‒	‒	‒	‒	‒	‒	‒	‒	‒	‒	Negative	30.01.2018	‒	‒	‒	‒	‒	‒	‒	‒	‒	‒	‒	Negative	31.01.2018	‒	‒	‒	‒	‒	‒	Negative	14.01.2019	‒	‒	‒
113	5	Negative	‒	30.01.2018	‒	‒	‒	‒	‒	‒	‒	‒	‒	‒	‒	‒	‒	‒	‒	‒	‒	‒	‒	Negative	30.01.2018	‒	‒	‒	‒	‒	‒	‒	‒	‒	‒	‒	Negative	29.01.2018	‒	‒	‒	‒	‒	‒	Negative	14.01.2019	‒	‒	‒
114	5	Negative	‒	30.01.2018	‒	‒	‒	‒	‒	‒	‒	‒	‒	‒	‒	‒	‒	‒	‒	‒	‒	‒	‒	Negative	30.01.2018	‒	‒	‒	‒	‒	‒	‒	‒	‒	‒	‒	Positive	29.01.2018	ST4	42	01.02.2018	No	1	Yes	Negative	14.01.2019	‒	‒	‒
115	5	Negative	‒	30.01.2018	‒	‒	‒	‒	‒	‒	‒	‒	‒	‒	‒	‒	‒	‒	‒	‒	‒	‒	‒	Negative	30.01.2018	‒	‒	‒	‒	‒	‒	‒	‒	‒	‒	‒	Negative	29.01.2018	‒	‒	‒	‒	‒	‒	Negative	14.01.2019	‒	‒	‒
117	5	Negative	‒	31.01.2018	‒	‒	‒	‒	‒	‒	‒	‒	‒	‒	‒	‒	‒	‒	‒	‒	‒	‒	‒	Negative	31.01.2018	‒	‒	‒	‒	‒	‒	‒	‒	‒	‒	‒	Negative	31.01.2018	‒	‒	‒	‒	‒	‒	Negative	14.01.2019	‒	‒	‒
118	5	Negative	‒	30.01.2018	‒	‒	‒	‒	‒	‒	‒	‒	‒	‒	‒	‒	‒	‒	‒	‒	‒	‒	‒	Negative	30.01.2018	‒	‒	‒	‒	‒	‒	‒	‒	‒	‒	‒	Negative	29.01.2018	‒	‒	‒	‒	‒	‒	Negative	14.01.2019	‒	‒	‒
121	5	Positive	35.6	30.01.2018	Not done	‒	‒	‒	‒	‒	Not done	‒	‒	‒	‒	‒	Not done	‒	‒	‒	‒	‒	‒	Negative	30.01.2018	Uncultured eukaryote	01.02.2018	‒	‒	‒	‒	‒	‒	‒	‒	‒	Negative	29.01.2018	‒	‒	‒	‒	‒	‒	Negative	14.01.2019	‒	‒	‒
126	5	Negative	‒	30.01.2018	‒	‒	‒	‒	‒	‒	‒	‒	‒	‒	‒	‒	‒	‒	‒	‒	‒	‒	‒	Negative	30.01.2018	‒	‒	‒	‒	‒	‒	‒	‒	‒	‒	‒	Negative	31.01.2018	‒	‒	‒	‒	‒	‒	Negative	14.01.2019	‒	‒	‒
129	5	Negative	‒	31.01.2018	‒	‒	‒	‒	‒	‒	‒	‒	‒	‒	‒	‒	‒	‒	‒	‒	‒	‒	‒	Negative	31.01.2018	‒	‒	‒	‒	‒	‒	‒	‒	‒	‒	‒	Negative	31.01.2018	‒	‒	‒	‒	‒	‒	Negative	14.01.2019	‒	‒	‒
131	5	Negative	‒	30.01.2018	‒	‒	‒	‒	‒	‒	‒	‒	‒	‒	‒	‒	‒	‒	‒	‒	‒	‒	‒	Negative	30.01.2018	‒	‒	‒	‒	‒	‒	‒	‒	‒	‒	‒	Positive	29.01.2018	Untypable	‒	01.02.2018	‒	‒	No	Negative	14.01.2019	‒	‒	‒
132	5	Negative	‒	30.01.2018	‒	‒	‒	‒	‒	‒	‒	‒	‒	‒	‒	‒	‒	‒	‒	‒	‒	‒	‒	Negative	30.01.2018	‒	‒	‒	‒	‒	‒	‒	‒	‒	‒	‒	Negative	31.01.2018	‒	‒	‒	‒	‒	‒	Negative	14.01.2019	‒	‒	‒
133	5	Negative	‒	30.01.2018	‒	‒	‒	‒	‒	‒	‒	‒	‒	‒	‒	‒	‒	‒	‒	‒	‒	‒	‒	Negative	30.01.2018	‒	‒	‒	‒	‒	‒	‒	‒	‒	‒	‒	Positive	29.01.2018	ST4	42	01.02.2018	No	1	Yes	Negative	14.01.2019	‒	‒	‒
134	5	Negative	‒	30.01.2018	‒	‒	‒	‒	‒	‒	‒	‒	‒	‒	‒	‒	‒	‒	‒	‒	‒	‒	‒	Negative	30.01.2018	‒	‒	‒	‒	‒	‒	‒	‒	‒	‒	‒	Negative	29.01.2018	‒	‒	‒	‒	‒	‒	Negative	14.01.2019	‒	‒	‒
135	5	Negative	‒	31.01.2018	‒	‒	‒	‒	‒	‒	‒	‒	‒	‒	‒	‒	‒	‒	‒	‒	‒	‒	‒	Negative	31.01.2018	‒	‒	‒	‒	‒	‒	‒	‒	‒	‒	‒	Negative	31.01.2018	‒	‒	‒	‒	‒	‒	Negative	14.01.2019	‒	‒	‒
136	5	Negative	‒	30.01.2018	‒	‒	‒	‒	‒	‒	‒	‒	‒	‒	‒	‒	‒	‒	‒	‒	‒	‒	‒	Negative	30.01.2018	‒	‒	‒	‒	‒	‒	‒	‒	‒	‒	‒	Negative	31.01.2018	‒	‒	‒	‒	‒	‒	Negative	14.01.2019	‒	‒	‒
137	5	Negative	‒	31.01.2018	‒	‒	‒	‒	‒	‒	‒	‒	‒	‒	‒	‒	‒	‒	‒	‒	‒	‒	‒	Negative	31.01.2018	‒	‒	‒	‒	‒	‒	‒	‒	‒	‒	‒	Negative	31.01.2018	‒	‒	‒	‒	‒	‒	Negative	14.01.2019	‒	‒	‒
138	5	Negative	‒	31.01.2018	‒	‒	‒	‒	‒	‒	‒	‒	‒	‒	‒	‒	‒	‒	‒	‒	‒	‒	‒	Negative	31.01.2018	‒	‒	‒	‒	‒	‒	‒	‒	‒	‒	‒	Negative	31.01.2018	‒	‒	‒	‒	‒	‒	Negative	14.01.2019	‒	‒	‒
139	5	Negative	‒	31.01.2018	‒	‒	‒	‒	‒	‒	‒	‒	‒	‒	‒	‒	‒	‒	‒	‒	‒	‒	‒	Negative	31.01.2018	‒	‒	‒	‒	‒	‒	‒	‒	‒	‒	‒	Negative	31.01.2018	‒	‒	‒	‒	‒	‒	Negative	15.01.2019	‒	‒	‒
149	5	Negative	‒	31.01.2018	‒	‒	‒	‒	‒	‒	‒	‒	‒	‒	‒	‒	‒	‒	‒	‒	‒	‒	‒	Negative	31.01.2018	‒	‒	‒	‒	‒	‒	‒	‒	‒	‒	‒	Negative	31.01.2018	‒	‒	‒	‒	‒	‒	Negative	15.01.2019	‒	‒	‒
151	5	Negative	‒	31.01.2018	‒	‒	‒	‒	‒	‒	‒	‒	‒	‒	‒	‒	‒	‒	‒	‒	‒	‒	‒	Negative	31.01.2018	‒	‒	‒	‒	‒	‒	‒	‒	‒	‒	‒	Negative	31.01.2018	‒	‒	‒	‒	‒	‒	Negative	15.01.2019	‒	‒	‒
152	5	Negative	‒	30.01.2018	‒	‒	‒	‒	‒	‒	‒	‒	‒	‒	‒	‒	‒	‒	‒	‒	‒	‒	‒	Negative	30.01.2018	‒	‒	‒	‒	‒	‒	‒	‒	‒	‒	‒	Negative	29.01.2018	‒	‒	‒	‒	‒	‒	Negative	15.01.2019	‒	‒	‒
153	5	Negative	‒	31.01.2018	‒	‒	‒	‒	‒	‒	‒	‒	‒	‒	‒	‒	‒	‒	‒	‒	‒	‒	‒	Negative	31.01.2018	‒	‒	‒	‒	‒	‒	‒	‒	‒	‒	‒	Positive	31.01.2018	ST4	42	01.02.2018	No	1	No	Negative	15.01.2019	‒	‒	‒
154	5	Negative	‒	31.01.2018	‒	‒	‒	‒	‒	‒	‒	‒	‒	‒	‒	‒	‒	‒	‒	‒	‒	‒	‒	Negative	31.01.2018	‒	‒	‒	‒	‒	‒	‒	‒	‒	‒	‒	Negative	31.01.2018	‒	‒	‒	‒	‒	‒	Negative	15.01.2019	‒	‒	‒
158	5	Negative	‒	30.01.2018	‒	‒	‒	‒	‒	‒	‒	‒	‒	‒	‒	‒	‒	‒	‒	‒	‒	‒	‒	Negative	30.01.2018	‒	‒	‒	‒	‒	‒	‒	‒	‒	‒	‒	Positive	29.01.2018	ST3	37	01.02.2018	No	1	No	Negative	15.01.2019	‒	‒	‒
159	5	Negative	‒	30.01.2018	‒	‒	‒	‒	‒	‒	‒	‒	‒	‒	‒	‒	‒	‒	‒	‒	‒	‒	‒	Negative	31.01.2018	‒	‒	‒	‒	‒	‒	‒	‒	‒	‒	‒	Negative	29.01.2018	‒	‒	‒	‒	‒	‒	Negative	15.01.2019	‒	‒	‒
162	5	Negative	‒	31.01.2018	‒	‒	‒	‒	‒	‒	‒	‒	‒	‒	‒	‒	‒	‒	‒	‒	‒	‒	‒	Negative	31.01.2018	‒	‒	‒	‒	‒	‒	‒	‒	‒	‒	‒	Negative	31.01.2018	‒	‒	‒	‒	‒	‒	Negative	15.01.2019	‒	‒	‒
166	5	Negative	‒	31.01.2018	‒	‒	‒	‒	‒	‒	‒	‒	‒	‒	‒	‒	‒	‒	‒	‒	‒	‒	‒	Negative	31.01.2018	‒	‒	‒	‒	‒	‒	‒	‒	‒	‒	‒	Negative	31.01.2018	‒	‒	‒	‒	‒	‒	Negative	15.01.2019	‒	‒	‒
167	5	Negative	‒	31.01.2018	‒	‒	‒	‒	‒	‒	‒	‒	‒	‒	‒	‒	‒	‒	‒	‒	‒	‒	‒	Negative	31.01.2018	‒	‒	‒	‒	‒	‒	‒	‒	‒	‒	‒	Negative	31.01.2018	‒	‒	‒	‒	‒	‒	Negative	15.01.2019	‒	‒	‒
172	5	Negative	‒	30.01.2018	‒	‒	‒	‒	‒	‒	‒	‒	‒	‒	‒	‒	‒	‒	‒	‒	‒	‒	‒	Negative	30.01.2018	‒	‒	‒	‒	‒	‒	‒	‒	‒	‒	‒	Negative	29.01.2018	‒	‒	‒	‒	‒	‒	Negative	15.01.2019	‒	‒	‒
176	5	Negative	‒	31.01.2018	‒	‒	‒	‒	‒	‒	‒	‒	‒	‒	‒	‒	‒	‒	‒	‒	‒	‒	‒	Negative	31.01.2018	‒	‒	‒	‒	‒	‒	‒	‒	‒	‒	‒	Negative	31.01.2018	‒	‒	‒	‒	‒	‒	Negative	15.01.2019	‒	‒	‒
177	5	Negative	‒	30.01.2018	‒	‒	‒	‒	‒	‒	‒	‒	‒	‒	‒	‒	‒	‒	‒	‒	‒	‒	‒	Negative	30.01.2018	‒	‒	‒	‒	‒	‒	‒	‒	‒	‒	‒	Negative	29.01.2018	‒	‒	‒	‒	‒	‒	Negative	15.01.2019	‒	‒	‒
182	5	Negative	‒	31.01.2018	‒	‒	‒	‒	‒	‒	‒	‒	‒	‒	‒	‒	‒	‒	‒	‒	‒	‒	‒	Negative	30.01.2018	‒	‒	‒	‒	‒	‒	‒	‒	‒	‒	‒	Positive	31.01.2018	ST2	12	01.02.2018	No	1	Yes	Negative	15.01.2019	‒	‒	‒
184	5	Negative	‒	30.01.2018	‒	‒	‒	‒	‒	‒	‒	‒	‒	‒	‒	‒	‒	‒	‒	‒	‒	‒	‒	Negative	30.01.2018	‒	‒	‒	‒	‒	‒	‒	‒	‒	‒	‒	Negative	29.01.2018	‒	‒	‒	‒	‒	‒	Negative	15.01.2019	‒	‒	‒
186	5	Negative	‒	30.01.2018	‒	‒	‒	‒	‒	‒	‒	‒	‒	‒	‒	‒	‒	‒	‒	‒	‒	‒	‒	Negative	30.01.2018	‒	‒	‒	‒	‒	‒	‒	‒	‒	‒	‒	Negative	29.01.2018	‒	‒	‒	‒	‒	‒	Negative	15.01.2019	‒	‒	‒
187	5	Negative	‒	30.01.2018	‒	‒	‒	‒	‒	‒	‒	‒	‒	‒	‒	‒	‒	‒	‒	‒	‒	‒	‒	Negative	30.01.2018	‒	‒	‒	‒	‒	‒	‒	‒	‒	‒	‒	Negative	29.01.2018	‒	‒	‒	‒	‒	‒	Negative	15.01.2019	‒	‒	‒
190	5	Negative	‒	31.01.2018	‒	‒	‒	‒	‒	‒	‒	‒	‒	‒	‒	‒	‒	‒	‒	‒	‒	‒	‒	Negative	31.01.2018	‒	‒	‒	‒	‒	‒	‒	‒	‒	‒	‒	Negative	31.01.2018	‒	‒	‒	‒	‒	‒	Negative	15.01.2019	‒	‒	‒
191	5	Negative	‒	31.01.2018	‒	‒	‒	‒	‒	‒	‒	‒	‒	‒	‒	‒	‒	‒	‒	‒	‒	‒	‒	Negative	31.01.2018	‒	‒	‒	‒	‒	‒	‒	‒	‒	‒	‒	Negative	31.01.2018	‒	‒	‒	‒	‒	‒	Negative	15.01.2019	‒	‒	‒
192	5	Negative	‒	31.01.2018	‒	‒	‒	‒	‒	‒	‒	‒	‒	‒	‒	‒	‒	‒	‒	‒	‒	‒	‒	Negative	30.01.2018	‒	‒	‒	‒	‒	‒	‒	‒	‒	‒	‒	Negative	31.01.2018	‒	‒	‒	‒	‒	‒	Negative	15.01.2019	‒	‒	‒
193	5	Negative	‒	30.01.2018	‒	‒	‒	‒	‒	‒	‒	‒	‒	‒	‒	‒	‒	‒	‒	‒	‒	‒	‒	Negative	30.01.2018	‒	‒	‒	‒	‒	‒	‒	‒	‒	‒	‒	Negative	29.01.2018	‒	‒	‒	‒	‒	‒	Negative	15.01.2019	‒	‒	‒
194	5	Negative	‒	31.01.2018	‒	‒	‒	‒	‒	‒	‒	‒	‒	‒	‒	‒	‒	‒	‒	‒	‒	‒	‒	Negative	31.01.2018	‒	‒	‒	‒	‒	‒	‒	‒	‒	‒	‒	Negative	31.01.2018	‒	‒	‒	‒	‒	‒	Negative	15.01.2019	‒	‒	‒
195	5	Negative	‒	30.01.2018	‒	‒	‒	‒	‒	‒	‒	‒	‒	‒	‒	‒	‒	‒	‒	‒	‒	‒	‒	Negative	30.01.2018	‒	‒	‒	‒	‒	‒	‒	‒	‒	‒	‒	Negative	31.01.2018	‒	‒	‒	‒	‒	‒	Negative	15.01.2019	‒	‒	‒
196	5	Negative	‒	31.01.2018	‒	‒	‒	‒	‒	‒	‒	‒	‒	‒	‒	‒	‒	‒	‒	‒	‒	‒	‒	Negative	31.01.2018	‒	‒	‒	‒	‒	‒	‒	‒	‒	‒	‒	Negative	31.01.2018	‒	‒	‒	‒	‒	‒	Negative	15.01.2019	‒	‒	‒
200	5	Negative	‒	31.01.2018	‒	‒	‒	‒	‒	‒	‒	‒	‒	‒	‒	‒	‒	‒	‒	‒	‒	‒	‒	Negative	31.01.2018	‒	‒	‒	‒	‒	‒	‒	‒	‒	‒	‒	Negative	31.01.2018	‒	‒	‒	‒	‒	‒	Negative	15.01.2019	‒	‒	‒
201	5	Negative	‒	31.01.2018	‒	‒	‒	‒	‒	‒	‒	‒	‒	‒	‒	‒	‒	‒	‒	‒	‒	‒	‒	Negative	31.01.2018	‒	‒	‒	‒	‒	‒	‒	‒	‒	‒	‒	Negative	31.01.2018	‒	‒	‒	‒	‒	‒	Negative	15.01.2019	‒	‒	‒
202	5	Negative	‒	31.01.2018	‒	‒	‒	‒	‒	‒	‒	‒	‒	‒	‒	‒	‒	‒	‒	‒	‒	‒	‒	Negative	31.01.2018	‒	‒	‒	‒	‒	‒	‒	‒	‒	‒	‒	Negative	31.01.2018	‒	‒	‒	‒	‒	‒	Negative	15.01.2019	‒	‒	‒
203	5	Negative	‒	31.01.2018	‒	‒	‒	‒	‒	‒	‒	‒	‒	‒	‒	‒	‒	‒	‒	‒	‒	‒	‒	Negative	31.01.2018	‒	‒	‒	‒	‒	‒	‒	‒	‒	‒	‒	Negative	31.01.2018	‒	‒	‒	‒	‒	‒	Negative	15.01.2019	‒	‒	‒
205	5	Negative	‒	31.01.2018	‒	‒	‒	‒	‒	‒	‒	‒	‒	‒	‒	‒	‒	‒	‒	‒	‒	‒	‒	Negative	30.01.2018	‒	‒	‒	‒	‒	‒	‒	‒	‒	‒	‒	Negative	31.01.2018	‒	‒	‒	‒	‒	‒	Negative	15.01.2019	‒	‒	‒
206	5	Negative	‒	30.01.2018	‒	‒	‒	‒	‒	‒	‒	‒	‒	‒	‒	‒	‒	‒	‒	‒	‒	‒	‒	Negative	30.01.2018	‒	‒	‒	‒	‒	‒	‒	‒	‒	‒	‒	Negative	31.01.2018	‒	‒	‒	‒	‒	‒	Negative	15.01.2019	‒	‒	‒
207	5	Negative	‒	30.01.2018	‒	‒	‒	‒	‒	‒	‒	‒	‒	‒	‒	‒	‒	‒	‒	‒	‒	‒	‒	Negative	30.01.2018	‒	‒	‒	‒	‒	‒	‒	‒	‒	‒	‒	Negative	29.01.2018	‒	‒	‒	‒	‒	‒	Negative	15.01.2019	‒	‒	‒
211	5	Negative	‒	31.01.2018	‒	‒	‒	‒	‒	‒	‒	‒	‒	‒	‒	‒	‒	‒	‒	‒	‒	‒	‒	Negative	31.01.2018	‒	‒	‒	‒	‒	‒	‒	‒	‒	‒	‒	Negative	31.01.2018	‒	‒	‒	‒	‒	‒	Negative	15.01.2019	‒	‒	‒
212	5	Negative	‒	31.01.2018	‒	‒	‒	‒	‒	‒	‒	‒	‒	‒	‒	‒	‒	‒	‒	‒	‒	‒	‒	Negative	30.01.2018	‒	‒	‒	‒	‒	‒	‒	‒	‒	‒	‒	Negative	31.01.2018	‒	‒	‒	‒	‒	‒	Negative	15.01.2019	‒	‒	‒
216	5	Negative	‒	31.01.2018	‒	‒	‒	‒	‒	‒	‒	‒	‒	‒	‒	‒	‒	‒	‒	‒	‒	‒	‒	Negative	31.01.2018	‒	‒	‒	‒	‒	‒	‒	‒	‒	‒	‒	Positive	31.01.2018	ST3	34	01.02.2018	G334K	0.99	Yes	Negative	15.01.2019	‒	‒	‒
222	5	Negative	‒	30.01.2018	‒	‒	‒	‒	‒	‒	‒	‒	‒	‒	‒	‒	‒	‒	‒	‒	‒	‒	‒	Negative	30.01.2018	‒	‒	‒	‒	‒	‒	‒	‒	‒	‒	‒	Negative	29.01.2018	‒	‒	‒	‒	‒	‒	Negative	15.01.2019	‒	‒	‒
236	5	Negative	‒	30.01.2018	‒	‒	‒	‒	‒	‒	‒	‒	‒	‒	‒	‒	‒	‒	‒	‒	‒	‒	‒	Negative	30.01.2018	‒	‒	‒	‒	‒	‒	‒	‒	‒	‒	‒	Negative	29.01.2018	‒	‒	‒	‒	‒	‒	Negative	15.01.2019	‒	‒	‒
268	5	Negative	‒	31.01.2018	‒	‒	‒	‒	‒	‒	‒	‒	‒	‒	‒	‒	‒	‒	‒	‒	‒	‒	‒	Negative	31.01.2018	‒	‒	‒	‒	‒	‒	‒	‒	‒	‒	‒	Negative	31.01.2018	‒	‒	‒	‒	‒	‒	Negative	15.01.2019	‒	‒	‒
272	5	Negative	‒	30.01.2018	‒	‒	‒	‒	‒	‒	‒	‒	‒	‒	‒	‒	‒	‒	‒	‒	‒	‒	‒	Negative	30.01.2018	‒	‒	‒	‒	‒	‒	‒	‒	‒	‒	‒	Positive	29.01.2018	Untypable	‒	01.02.2018	‒	‒	No	Negative	15.01.2019	‒	‒	‒
274	5	Negative	‒	31.01.2018	‒	‒	‒	‒	‒	‒	‒	‒	‒	‒	‒	‒	‒	‒	‒	‒	‒	‒	‒	Negative	31.01.2018	‒	‒	‒	‒	‒	‒	‒	‒	‒	‒	‒	Negative	31.01.2018	‒	‒	‒	‒	‒	‒	Negative	15.01.2019	‒	‒	‒
3	7	Negative	‒	06.02.2018	‒	‒	‒	‒	‒	‒	‒	‒	‒	‒	‒	‒	‒	‒	‒	‒	‒	‒	‒	Negative	20.02.2018	‒	‒	‒	‒	‒	‒	‒	‒	‒	‒	‒	Negative	13.02.2018	‒	‒	‒	‒	‒	‒	Negative	14.11.2018b	‒	‒	‒
6	7	Negative	‒	08.02.2018	‒	‒	‒	‒	‒	‒	‒	‒	‒	‒	‒	‒	‒	‒	‒	‒	‒	‒	‒	Negative	20.02.2018	‒	‒	‒	‒	‒	‒	‒	‒	‒	‒	‒	Negative	13.02.2018	‒	‒	‒	‒	‒	‒	Negative	14.11.2018b	‒	‒	‒
11	7	Negative	‒	06.02.2018	‒	‒	‒	‒	‒	‒	‒	‒	‒	‒	‒	‒	‒	‒	‒	‒	‒	‒	‒	Negative	20.02.2018	‒	‒	‒	‒	‒	‒	‒	‒	‒	‒	‒	Negative	13.02.2018	‒	‒	‒	‒	‒	‒	Negative	14.11.2018b	‒	‒	‒
108	7	Negative	‒	08.02.2018	‒	‒	‒	‒	‒	‒	‒	‒	‒	‒	‒	‒	‒	‒	‒	‒	‒	‒	‒	Negative	20.02.2018 and 05.10.2018	‒	‒	‒	‒	Negative	11.09.2018	‒	‒	‒	‒	‒	Negative	13.02.2018	‒	‒	‒	‒	‒	‒	Negative	14.11.2018b	‒	‒	‒
119	7	Negative	‒	08.02.2018	‒	‒	‒	‒	‒	‒	‒	‒	‒	‒	‒	‒	‒	‒	‒	‒	‒	‒	‒	Negative	20.02.2018	‒	‒	‒	‒	‒	‒	‒	‒	‒	‒	‒	Negative	13.02.2018	‒	‒	‒	‒	‒	‒	Negative	14.11.2018b	‒	‒	‒
120	7	Negative	‒	08.02.2018	‒	‒	‒	‒	‒	‒	‒	‒	‒	‒	‒	‒	‒	‒	‒	‒	‒	‒	‒	Negative	20.02.2018	‒	‒	‒	‒	‒	‒	‒	‒	‒	‒	‒	Negative	13.02.2018	‒	‒	‒	‒	‒	‒	Negative	14.11.2018b	‒	‒	‒
124	7	Negative	‒	06.02.2018	‒	‒	‒	‒	‒	‒	‒	‒	‒	‒	‒	‒	‒	‒	‒	‒	‒	‒	‒	Negative	20.02.2018	‒	‒	‒	‒	‒	‒	‒	‒	‒	‒	‒	Negative	13.02.2018	‒	‒	‒	‒	‒	‒	Negative	14.11.2018b	‒	‒	‒
125	7	Positive	29.6	08.02.2018	Negative	05.09.2018	‒	‒	‒	‒	Negative	06.09.2018a	‒	‒	‒	‒	Positive	06.09.2018a	BIV	13.09.2018	No	No	BIV	Positive	20.02.2018	C. hominis	20.02.2018	C607T, C620T	Yes	Negative	11.09.2018	‒	‒	‒	‒	‒	Negative	13.02.2018	‒	‒	‒	‒	‒	‒	Negative	14.11.2018b	‒	‒	‒
127	7	Negative	‒	06.02.2018	‒	‒	‒	‒	‒	‒	‒	‒	‒	‒	‒	‒	‒	‒	‒	‒	‒	‒	‒	Negative	20.02.2018 and 05.10.2018	‒	‒	‒	‒	Negative	11.09.2018	‒	‒	‒	‒	‒	Negative	13.02.2018	‒	‒	‒	‒	‒	‒	Negative	14.11.2018b	‒	‒	‒
141	7	Negative	‒	08.02.2018	‒	‒	‒	‒	‒	‒	‒	‒	‒	‒	‒	‒	‒	‒	‒	‒	‒	‒	‒	Negative	20.02.2018 and 05.10.2018	‒	‒	‒	‒	Negative	11.09.2018	‒	‒	‒	‒	‒	Positive	13.02.2018	ST4	42	14.02.2018	No	1	No	Negative	14.11.2018b	‒	‒	‒
142	7	Positive	34.9	08.02.2018	Not done	‒	‒	‒	‒	‒	Not done	‒	‒	‒	‒	‒	Not done	‒	‒	‒	‒	‒	‒	Negative	20.02.2018	‒	‒	‒	‒	‒	‒	‒	‒	‒	‒	‒	Negative	13.02.2018	‒	‒	‒	‒	‒	‒	Negative	14.11.2018b	‒	‒	‒
150	7	Negative	‒	08.02.2018	‒	‒	‒	‒	‒	‒	‒	‒	‒	‒	‒	‒	‒	‒	‒	‒	‒	‒	‒	Negative	20.02.2018	‒	‒	‒	‒	‒	‒	‒	‒	‒	‒	‒	Negative	13.02.2018	‒	‒	‒	‒	‒	‒	Negative	14.11.2018b	‒	‒	‒
213	7	Negative	‒	06.02.2018	‒	‒	‒	‒	‒	‒	‒	‒	‒	‒	‒	‒	‒	‒	‒	‒	‒	‒	‒	Negative	20.02.2018	‒	‒	‒	‒	‒	‒	‒	‒	‒	‒	‒	Negative	13.02.2018	‒	‒	‒	‒	‒	‒	Negative	14.11.2018b	‒	‒	‒
301	7	Negative	‒	08.02.2018	‒	‒	‒	‒	‒	‒	‒	‒	‒	‒	‒	‒	‒	‒	‒	‒	‒	‒	‒	Positive	20.02.2018	C. hominis	20.02.2018	None	No	Negative	11.09.2018	‒	‒	‒	‒	‒	Positive	13.02.2018	ST1	77	14.02.2018	No		No	Negative	14.11.2018b	‒	‒	‒
303	7	Positive	37.4	08.02.2018	Not done	‒	‒	‒	‒	‒	Not done	‒	‒	‒	‒	‒	Not done	‒	‒	‒	‒	‒	‒	Negative	20.02.2018	‒	‒	‒	‒	‒	‒	‒	‒	‒	‒	‒	Negative	13.02.2018	‒	‒	‒	‒	‒	‒	Negative	14.11.2018b	‒	‒	‒
304	7	Positive	30.4	12.02.2018	Negative	05.09.2018	‒	‒	‒	‒	Negative	06.09.2018a	‒	‒	‒	‒	Negative	06.09.2018a	‒	‒	‒	‒	‒	Negative	20.02.2018	‒	‒	‒	‒	‒	‒	‒	‒	‒	‒	‒	Negative	13.02.2018	‒	‒	‒	‒	‒	‒	Negative	14.11.2018b	‒	‒	‒
305	7	Negative	‒	08.02.2018	‒	‒	‒	‒	‒	‒	‒	‒	‒	‒	‒	‒	‒	‒	‒	‒	‒	‒	‒	Negative	20.02.2018	‒	‒	‒	‒	‒	‒	‒	‒	‒	‒	‒	Positive	13.02.2018	ST4	42	14.02.2018	No	1	No	Negative	14.11.2018b	‒	‒	‒
306	7	Negative	‒	06.02.2018	‒	‒	‒	‒	‒	‒	‒	‒	‒	‒	‒	‒	‒	‒	‒	‒	‒	‒	‒	Negative	20.02.2018	‒	‒	‒	‒	‒	‒	‒	‒	‒	‒	‒	Negative	13.02.2018	‒	‒	‒	‒	‒	‒	Negative	14.11.2018b	‒	‒	‒
308	7	Negative	‒	08.02.2018	‒	‒	‒	‒	‒	‒	‒	‒	‒	‒	‒	‒	‒	‒	‒	‒	‒	‒	‒	Negative	20.02.2018	‒	‒	‒	‒	‒	‒	‒	‒	‒	‒	‒	Negative	13.02.2018	‒	‒	‒	‒	‒	‒	Negative	14.11.2018b	‒	‒	‒
309	7	Negative	‒	08.02.2018	‒	‒	‒	‒	‒	‒	‒	‒	‒	‒	‒	‒	‒	‒	‒	‒	‒	‒	‒	Negative	20.02.2018	‒	‒	‒	‒	‒	‒	‒	‒	‒	‒	‒	Negative	13.02.2018	‒	‒	‒	‒	‒	‒	Negative	14.11.2018b	‒	‒	‒
310	7	Negative	‒	06.02.2018	‒	‒	‒	‒	‒	‒	‒	‒	‒	‒	‒	‒	‒	‒	‒	‒	‒	‒	‒	Negative	20.02.2018	‒	‒	‒	‒	‒	‒	‒	‒	‒	‒	‒	Negative	13.02.2018	‒	‒	‒	‒	‒	‒	Negative	14.11.2018b	‒	‒	‒
311	7	Negative	‒	08.02.2018	‒	‒	‒	‒	‒	‒	‒	‒	‒	‒	‒	‒	‒	‒	‒	‒	‒	‒	‒	Negative	20.02.2018	‒	‒	‒	‒	‒	‒	‒	‒	‒	‒	‒	Negative	13.02.2018	‒	‒	‒	‒	‒	‒	Negative	14.11.2018b	‒	‒	‒
312	7	Negative	‒	08.02.2018	‒	‒	‒	‒	‒	‒	‒	‒	‒	‒	‒	‒	‒	‒	‒	‒	‒	‒	‒	Negative	20.02.2018	‒	‒	‒	‒	‒	‒	‒	‒	‒	‒	‒	Negative	13.02.2018	‒	‒	‒	‒	‒	‒	Negative	14.11.2018b	‒	‒	‒
313	7	Negative	‒	06.02.2018	‒	‒	‒	‒	‒	‒	‒	‒	‒	‒	‒	‒	‒	‒	‒	‒	‒	‒	‒	Negative	20.02.2018 and 05.10.2018	‒	‒	‒	‒	Negative	11.09.2018	‒	‒	‒	‒	‒	Negative	13.02.2018	‒	‒	‒	‒	‒	‒	Negative	14.11.2018b	‒	‒	‒
314	7	Negative	‒	06.02.2018	‒	‒	‒	‒	‒	‒	‒	‒	‒	‒	‒	‒	‒	‒	‒	‒	‒	‒	‒	Negative	20.02.2018	‒	‒	‒	‒	‒	‒	‒	‒	‒	‒	‒	Negative	13.02.2018	‒	‒	‒	‒	‒	‒	Negative	14.11.2018b	‒	‒	‒
315	7	Negative	‒	08.02.2018	‒	‒	‒	‒	‒	‒	‒	‒	‒	‒	‒	‒	‒	‒	‒	‒	‒	‒	‒	Negative	20.02.2018	‒	‒	‒	‒	‒	‒	‒	‒	‒	‒	‒	Negative	13.02.2018	‒	‒	‒	‒	‒	‒	Negative	14.11.2018b	‒	‒	‒
316	7	Negative	‒	06.02.2018	‒	‒	‒	‒	‒	‒	‒	‒	‒	‒	‒	‒	‒	‒	‒	‒	‒	‒	‒	Negative	20.02.2018	‒	‒	‒	‒	‒	‒	‒	‒	‒	‒	‒	Negative	13.02.2018	‒	‒	‒	‒	‒	‒	Negative	14.11.2018b	‒	‒	‒
317	7	Negative	‒	08.02.2018	‒	‒	‒	‒	‒	‒	‒	‒	‒	‒	‒	‒	‒	‒	‒	‒	‒	‒	‒	Negative	20.02.2018	‒	‒	‒	‒	‒	‒	‒	‒	‒	‒	‒	Negative	15.02.2018	‒	‒	‒	‒	‒	‒	Negative	14.11.2018b	‒	‒	‒
318	7	Negative	‒	08.02.2018	‒	‒	‒	‒	‒	‒	‒	‒	‒	‒	‒	‒	‒	‒	‒	‒	‒	‒	‒	Negative	20.02.2018	‒	‒	‒	‒	‒	‒	‒	‒	‒	‒	‒	Positive	15.02.2018	ST2	12	19.02.2018	A74R	0.99	Yes	Negative	14.11.2018b	‒	‒	‒
320	7	Negative	‒	06.02.2018	‒	‒	‒	‒	‒	‒	‒	‒	‒	‒	‒	‒	‒	‒	‒	‒	‒	‒	‒	Negative	20.02.2018 and 05.10.2018	Uncultured eukaryote	02.11.2018	‒	‒	Negative	11.09.2018	‒	‒	‒	‒	‒	Negative	15.02.2018	‒	‒	‒	‒	‒	‒	Negative	14.11.2018b	‒	‒	‒
321	7	Positive	33.4	06.02.2018	Not done	‒	‒	‒	‒	‒	Not done	‒	‒	‒	‒	‒	Not done	‒	‒	‒	‒	‒	‒	Negative	20.02.2018	‒	‒	‒	‒	‒	‒	‒	‒	‒	‒	‒	Negative	15.02.2018	‒	‒	‒	‒	‒	‒	Negative	14.11.2018b	‒	‒	‒
323	7	Negative	‒	08.02.2018	‒	‒	‒	‒	‒	‒	‒	‒	‒	‒	‒	‒	‒	‒	‒	‒	‒	‒	‒	Negative	20.02.2018	No homology	20.02.2018	‒	‒	‒	‒	‒	‒	‒	‒	‒	Negative	15.02.2018	‒	‒	‒	‒	‒	‒	Negative	14.11.2018b	‒	‒	‒
324	7	Negative	‒	08.02.2018	‒	‒	‒	‒	‒	‒	‒	‒	‒	‒	‒	‒	‒	‒	‒	‒	‒	‒	‒	Positive	20.02.2018	C. hominis	20.02.2018	C607T, C620T	Yes	Negative	11.09.2018	‒	‒	‒	‒	‒	Negative	15.02.2018	‒	‒	‒	‒	‒	‒	Negative	14.11.2018b	‒	‒	‒
325	7	Negative	‒	08.02.2018	‒	‒	‒	‒	‒	‒	‒	‒	‒	‒	‒	‒	‒	‒	‒	‒	‒	‒	‒	Negative	20.02.2018	‒	‒	‒	‒	‒	‒	‒	‒	‒	‒	‒	Negative	15.02.2018	‒	‒	‒	‒	‒	‒	Negative	14.11.2018b	‒	‒	‒
326	7	Negative	‒	08.02.2018	‒	‒	‒	‒	‒	‒	‒	‒	‒	‒	‒	‒	‒	‒	‒	‒	‒	‒	‒	Negative	20.02.2018	‒	‒	‒	‒	‒	‒	‒	‒	‒	‒	‒	Positive	15.02.2018	ST3	Unknown	19.02.2018	No	0.99	No	Negative	14.11.2018b	‒	‒	‒
327	7	Negative	‒	08.02.2018	‒	‒	‒	‒	‒	‒	‒	‒	‒	‒	‒	‒	‒	‒	‒	‒	‒	‒	‒	Negative	20.02.2018	‒	‒	‒	‒	‒	‒	‒	‒	‒	‒	‒	Negative	15.02.2018	‒	‒	‒	‒	‒	‒	Negative	14.11.2018b	‒	‒	‒
329	7	Negative	‒	08.02.2018	‒	‒	‒	‒	‒	‒	‒	‒	‒	‒	‒	‒	‒	‒	‒	‒	‒	‒	‒	Negative	20.02.2018	‒	‒	‒	‒	‒	‒	‒	‒	‒	‒	‒	Negative	15.02.2018	‒	‒	‒	‒	‒	‒	Negative	14.11.2018b	‒	‒	‒
330	7	Positive	35.5	08.02.2018	Not done	‒	‒	‒	‒	‒	Not done	‒	‒	‒	‒	‒	Not done	‒	‒	‒	‒	‒	‒	Negative	20.02.2018	‒	‒	‒	‒	‒	‒	‒	‒	‒	‒	‒	Negative	15.02.2018	‒	‒	‒	‒	‒	‒	Negative	14.11.2018b	‒	‒	‒
331	7	Negative	‒	08.02.2018	‒	‒	‒	‒	‒	‒	‒	‒	‒	‒	‒	‒	‒	‒	‒	‒	‒	‒	‒	Negative	20.02.2018	‒	‒	‒	‒	‒	‒	‒	‒	‒	‒	‒	Negative	15.02.2018	‒	‒	‒	‒	‒	‒	Negative	14.11.2018b	‒	‒	‒
332	7	Negative	‒	06.02.2018	‒	‒	‒	‒	‒	‒	‒	‒	‒	‒	‒	‒	‒	‒	‒	‒	‒	‒	‒	Negative	20.02.2018 and 05.10.2018	‒	‒	‒	‒	Negative	11.09.2018	‒	‒	‒	‒	‒	Positive	15.02.2018	ST2	11	19.02.2018	No	1	Yes	Negative	14.11.2018b	‒	‒	‒
333	7	Negative	‒	06.02.2018	‒	‒	‒	‒	‒	‒	‒	‒	‒	‒	‒	‒	‒	‒	‒	‒	‒	‒	‒	Negative	20.02.2018	‒	‒	‒	‒	‒	‒	‒	‒	‒	‒	‒	Positive	15.02.2018	ST3	34	19.02.2018	No	1	Yes	Negative	14.11.2018b	‒	‒	‒
334	7	Negative	‒	08.02.2018	‒	‒	‒	‒	‒	‒	‒	‒	‒	‒	‒	‒	‒	‒	‒	‒	‒	‒	‒	Negative	20.02.2018	‒	‒	‒	‒	‒	‒	‒	‒	‒	‒	‒	Positive	15.02.2018	ST2	11	19.02.2018	No	1	No	Negative	14.11.2018b	‒	‒	‒
335	7	Negative	‒	06.02.2018	‒	‒	‒	‒	‒	‒	‒	‒	‒	‒	‒	‒	‒	‒	‒	‒	‒	‒	‒	Positive	20.02.2018	C. parvum	20.02.2018	A646G, T648C, T649G, 686-689delTAAT, A691T, T910C	Yes	Negative	11.09.2018	‒	‒	‒	‒	‒	Negative	15.02.2018	‒	‒	‒	‒	‒	‒	Negative	14.11.2018b	‒	‒	‒
336	7	Negative	‒	08.02.2018	‒	‒	‒	‒	‒	‒	‒	‒	‒	‒	‒	‒	‒	‒	‒	‒	‒	‒	‒	Positive	20.02.2018	C. hominis	20.02.2018	A855G	No	Negative	11.09.2018	‒	‒	‒	‒	‒	Negative	15.02.2018	‒	‒	‒	‒	‒	‒	Negative	14.11.2018b	‒	‒	‒
337	7	Negative	‒	08.02.2018	‒	‒	‒	‒	‒	‒	‒	‒	‒	‒	‒	‒	‒	‒	‒	‒	‒	‒	‒	Negative	20.02.2018	‒	‒	‒	‒	‒	‒	‒	‒	‒	‒	‒	Negative	15.02.2018	‒	‒	‒	‒	‒	‒	Negative	14.11.2018b	‒	‒	‒
338	7	Negative	‒	08.02.2018	‒	‒	‒	‒	‒	‒	‒	‒	‒	‒	‒	‒	‒	‒	‒	‒	‒	‒	‒	Negative	20.02.2018	‒	‒	‒	‒	‒	‒	‒	‒	‒	‒	‒	Negative	15.02.2018	‒	‒	‒	‒	‒	‒	Negative	14.11.2018b	‒	‒	‒
339	7	Negative	‒	08.02.2018	‒	‒	‒	‒	‒	‒	‒	‒	‒	‒	‒	‒	‒	‒	‒	‒	‒	‒	‒	Negative	20.02.2018	‒	‒	‒	‒	‒	‒	‒	‒	‒	‒	‒	Negative	15.02.2018	‒	‒	‒	‒	‒	‒	Negative	14.11.2018b	‒	‒	‒
340	7	Negative	‒	08.02.2018	‒	‒	‒	‒	‒	‒	‒	‒	‒	‒	‒	‒	‒	‒	‒	‒	‒	‒	‒	Positive	20.02.2018	Cryptosporidium spp.	20.02.2018	Unknown	No	Negative	11.09.2018	‒	‒	‒	‒	‒	Positive	15.02.2018	ST3	Unknown	19.02.2018	No	0.99	No	Negative	14.11.2018b	‒	‒	‒
341	7	Negative	‒	08.02.2018	‒	‒	‒	‒	‒	‒	‒	‒	‒	‒	‒	‒	‒	‒	‒	‒	‒	‒	‒	Negative	20.02.2018	‒	‒	‒	‒	‒	‒	‒	‒	‒	‒	‒	Positive	15.02.2018	ST2	11	19.02.2018	No	1	No	Negative	14.11.2018b	‒	‒	‒
342	7	Negative	‒	08.02.2018	‒	‒	‒	‒	‒	‒	‒	‒	‒	‒	‒	‒	‒	‒	‒	‒	‒	‒	‒	Negative	20.02.2018	‒	‒	‒	‒	‒	‒	‒	‒	‒	‒	‒	Positive	15.02.2018	ST3	34	19.02.2018	No	1	Yes	Negative	15.11.2018	‒	‒	‒
343	7	Negative	‒	08.02.2018	‒	‒	‒	‒	‒	‒	‒	‒	‒	‒	‒	‒	‒	‒	‒	‒	‒	‒	‒	Negative	20.02.2018	‒	‒	‒	‒	‒	‒	‒	‒	‒	‒	‒	Negative	15.02.2018	‒	‒	‒	‒	‒	‒	Negative	15.11.2018	‒	‒	‒
344	7	Negative	‒	06.02.2018	‒	‒	‒	‒	‒	‒	‒	‒	‒	‒	‒	‒	‒	‒	‒	‒	‒	‒	‒	Negative	20.02.2018	‒	‒	‒	‒	‒	‒	‒	‒	‒	‒	‒	Negative	15.02.2018	‒	‒	‒	‒	‒	‒	Negative	15.11.2018	‒	‒	‒
345	7	Negative	‒	06.02.2018	‒	‒	‒	‒	‒	‒	‒	‒	‒	‒	‒	‒	‒	‒	‒	‒	‒	‒	‒	Negative	20.02.2018	‒	‒	‒	‒	‒	‒	‒	‒	‒	‒	‒	Negative	15.02.2018	‒	‒	‒	‒	‒	‒	Negative	15.11.2018	‒	‒	‒
346	7	Negative	‒	08.02.2018	‒	‒	‒	‒	‒	‒	‒	‒	‒	‒	‒	‒	‒	‒	‒	‒	‒	‒	‒	Negative	20.02.2018	‒	‒	‒	‒	‒	‒	‒	‒	‒	‒	‒	Positive	15.02.2018	ST4	42	19.02.2018	A332W	0.99	Yes	Negative	15.11.2018	‒	‒	‒
347	7	Negative	‒	08.02.2018	‒	‒	‒	‒	‒	‒	‒	‒	‒	‒	‒	‒	‒	‒	‒	‒	‒	‒	‒	Negative	20.02.2018	‒	‒	‒	‒	‒	‒	‒	‒	‒	‒	‒	Negative	15.02.2018	‒	‒	‒	‒	‒	‒	Negative	15.11.2018	‒	‒	‒
348	7	Negative	‒	08.02.2018	‒	‒	‒	‒	‒	‒	‒	‒	‒	‒	‒	‒	‒	‒	‒	‒	‒	‒	‒	Negative	20.02.2018	‒	‒	‒	‒	‒	‒	‒	‒	‒	‒	‒	Negative	14.02.2018	‒	‒	‒	‒	‒	‒	Negative	15.11.2018	‒	‒	‒
349	7	Negative	‒	08.02.2018	‒	‒	‒	‒	‒	‒	‒	‒	‒	‒	‒	‒	‒	‒	‒	‒	‒	‒	‒	Negative	20.02.2018	‒	‒	‒	‒	‒	‒	‒	‒	‒	‒	‒	Negative	14.02.2018	‒	‒	‒	‒	‒	‒	Negative	15.11.2018	‒	‒	‒
350	7	Negative	‒	08.02.2018	‒	‒	‒	‒	‒	‒	‒	‒	‒	‒	‒	‒	‒	‒	‒	‒	‒	‒	‒	Negative	20.02.2018	‒	‒	‒	‒	‒	‒	‒	‒	‒	‒	‒	Negative	14.02.2018	‒	‒	‒	‒	‒	‒	Negative	15.11.2018	‒	‒	‒
351	7	Negative	‒	08.02.2018	‒	‒	‒	‒	‒	‒	‒	‒	‒	‒	‒	‒	‒	‒	‒	‒	‒	‒	‒	Negative	21.02.2018	‒	‒	‒	‒	‒	‒	‒	‒	‒	‒	‒	Negative	14.02.2018	‒	‒	‒	‒	‒	‒	Negative	15.11.2018	‒	‒	‒
352	7	Negative	‒	08.02.2018	‒	‒	‒	‒	‒	‒	‒	‒	‒	‒	‒	‒	‒	‒	‒	‒	‒	‒	‒	Negative	21.02.2018	‒	‒	‒	‒	‒	‒	‒	‒	‒	‒	‒	Negative	14.02.2018	‒	‒	‒	‒	‒	‒	Negative	15.11.2018	‒	‒	‒
353	7	Negative	‒	08.02.2018	‒	‒	‒	‒	‒	‒	‒	‒	‒	‒	‒	‒	‒	‒	‒	‒	‒	‒	‒	Negative	21.02.2018	‒	‒	‒	‒	‒	‒	‒	‒	‒	‒	‒	Negative	14.02.2018	‒	‒	‒	‒	‒	‒	Negative	15.11.2018	‒	‒	‒
354	7	Negative	‒	08.02.2018	‒	‒	‒	‒	‒	‒	‒	‒	‒	‒	‒	‒	‒	‒	‒	‒	‒	‒	‒	Negative	21.02.2018	‒	‒	‒	‒	‒	‒	‒	‒	‒	‒	‒	Positive	14.02.2018	ST3	34	19.02.2018	No	1	Yes	Negative	15.11.2018	‒	‒	‒
355	7	Negative	‒	08.02.2018	‒	‒	‒	‒	‒	‒	‒	‒	‒	‒	‒	‒	‒	‒	‒	‒	‒	‒	‒	Negative	21.02.2018	‒	‒	‒	‒	‒	‒	‒	‒	‒	‒	‒	Positive	14.02.2018	ST3	36	19.02.2018	A154W	1	Yes	Negative	15.11.2018	‒	‒	‒
356	7	Negative	‒	08.02.2018	‒	‒	‒	‒	‒	‒	‒	‒	‒	‒	‒	‒	‒	‒	‒	‒	‒	‒	‒	Negative	21.02.2018	‒	‒	‒	‒	‒	‒	‒	‒	‒	‒	‒	Negative	14.02.2018	‒	‒	‒	‒	‒	‒	Negative	15.11.2018	‒	‒	‒
357	7	Negative	‒	08.02.2018	‒	‒	‒	‒	‒	‒	‒	‒	‒	‒	‒	‒	‒	‒	‒	‒	‒	‒	‒	Negative	20.02.2018 and 05.10.2018	‒	‒	‒	‒	Negative	11.09.2018	‒	‒	‒	‒	‒	Negative	14.02.2018	‒	‒	‒	‒	‒	‒	Negative	15.11.2018	‒	‒	‒
358	7	Positive	32.3	12.02.2018	Not done	‒	‒	‒	‒	‒	Not done	‒	‒	‒	‒	‒	Not done	‒	‒	‒	‒	‒	‒	Negative	21.02.2018	‒	‒	‒	‒	‒	‒	‒	‒	‒	‒	‒	Negative	14.02.2018	‒	‒	‒	‒	‒	‒	Negative	15.11.2018	‒	‒	‒
359	7	Negative	‒	08.02.2018	‒	‒	‒	‒	‒	‒	‒	‒	‒	‒	‒	‒	‒	‒	‒	‒	‒	‒	‒	Negative	21.02.2018	‒	‒	‒	‒	‒	‒	‒	‒	‒	‒	‒	Negative	14.02.2018	‒	‒	‒	‒	‒	‒	Negative	15.11.2018	‒	‒	‒
360	7	Positive	35.9	08.02.2018	Not done	‒	‒	‒	‒	‒	Not done	‒	‒	‒	‒	‒	Not done	‒	‒	‒	‒	‒	‒	Negative	21.02.2018	‒	‒	‒	‒	‒	‒	‒	‒	‒	‒	‒	Negative	14.02.2018	‒	‒	‒	‒	‒	‒	Negative	15.11.2018	‒	‒	‒
361	7	Negative	‒	08.02.2018	‒	‒	‒	‒	‒	‒	‒	‒	‒	‒	‒	‒	‒	‒	‒	‒	‒	‒	‒	Negative	21.02.2018	‒	‒	‒	‒	‒	‒	‒	‒	‒	‒	‒	Negative	14.02.2018	‒	‒	‒	‒	‒	‒	Negative	15.11.2018	‒	‒	‒
362	7	Negative	‒	08.02.2018	‒	‒	‒	‒	‒	‒	‒	‒	‒	‒	‒	‒	‒	‒	‒	‒	‒	‒	‒	Negative	21.02.2018	‒	‒	‒	‒	‒	‒	‒	‒	‒	‒	‒	Negative	14.02.2018	‒	‒	‒	‒	‒	‒	Negative	15.11.2018	‒	‒	‒
363	7	Negative	‒	08.02.2018	‒	‒	‒	‒	‒	‒	‒	‒	‒	‒	‒	‒	‒	‒	‒	‒	‒	‒	‒	Negative	21.02.2018	‒	‒	‒	‒	‒	‒	‒	‒	‒	‒	‒	Negative	14.02.2018	‒	‒	‒	‒	‒	‒	Negative	15.11.2018	‒	‒	‒
364	7	Negative	‒	08.02.2018	‒	‒	‒	‒	‒	‒	‒	‒	‒	‒	‒	‒	‒	‒	‒	‒	‒	‒	‒	Negative	21.02.2018	‒	‒	‒	‒	‒	‒	‒	‒	‒	‒	‒	Negative	14.02.2018	‒	‒	‒	‒	‒	‒	Negative	15.11.2018	‒	‒	‒
366	7	Negative	‒	08.02.2018	‒	‒	‒	‒	‒	‒	‒	‒	‒	‒	‒	‒	‒	‒	‒	‒	‒	‒	‒	Negative	21.02.2018	‒	‒	‒	‒	‒	‒	‒	‒	‒	‒	‒	Negative	14.02.2018	‒	‒	‒	‒	‒	‒	Negative	15.11.2018	‒	‒	‒
367	7	Negative	‒	06.02.2018	‒	‒	‒	‒	‒	‒	‒	‒	‒	‒	‒	‒	‒	‒	‒	‒	‒	‒	‒	Negative	21.02.2018	‒	‒	‒	‒	‒	‒	‒	‒	‒	‒	‒	Negative	14.02.2018	‒	‒	‒	‒	‒	‒	Negative	15.11.2018	‒	‒	‒
368	7	Negative	‒	08.02.2018	‒	‒	‒	‒	‒	‒	‒	‒	‒	‒	‒	‒	‒	‒	‒	‒	‒	‒	‒	Negative	21.02.2018	‒	‒	‒	‒	‒	‒	‒	‒	‒	‒	‒	Negative	14.02.2018	‒	‒	‒	‒	‒	‒	Negative	15.11.2018	‒	‒	‒
369	7	Negative	‒	08.02.2018	‒	‒	‒	‒	‒	‒	‒	‒	‒	‒	‒	‒	‒	‒	‒	‒	‒	‒	‒	Negative	21.02.2018	‒	‒	‒	‒	‒	‒	‒	‒	‒	‒	‒	Negative	14.02.2018	‒	‒	‒	‒	‒	‒	Negative	19.11.2018	‒	‒	‒
370	7	Negative	‒	06.02.2018	‒	‒	‒	‒	‒	‒	‒	‒	‒	‒	‒	‒	‒	‒	‒	‒	‒	‒	‒	Negative	21.02.2018	‒	‒	‒	‒	‒	‒	‒	‒	‒	‒	‒	Negative	14.02.2018	‒	‒	‒	‒	‒	‒	Negative	19.11.2018	‒	‒	‒
371	7	Negative	‒	08.02.2018	‒	‒	‒	‒	‒	‒	‒	‒	‒	‒	‒	‒	‒	‒	‒	‒	‒	‒	‒	Negative	21.02.2018	‒	‒	‒	‒	‒	‒	‒	‒	‒	‒	‒	Negative	14.02.2018	‒	‒	‒	‒	‒	‒	Negative	19.11.2018	‒	‒	‒
373	7	Negative	‒	06.02.2018	‒	‒	‒	‒	‒	‒	‒	‒	‒	‒	‒	‒	‒	‒	‒	‒	‒	‒	‒	Negative	21.02.2018	‒	‒	‒	‒	‒	‒	‒	‒	‒	‒	‒	Positive	14.02.2018	ST1	4	19.02.2018	No	1	Yes	Negative	19.11.2018	‒	‒	‒
374	7	Negative	‒	08.02.2018	‒	‒	‒	‒	‒	‒	‒	‒	‒	‒	‒	‒	‒	‒	‒	‒	‒	‒	‒	Negative	21.02.2018	‒	‒	‒	‒	‒	‒	‒	‒	‒	‒	‒	Negative	14.02.2018	‒	‒	‒	‒	‒	‒	Negative	19.11.2018	‒	‒	‒
375	7	Negative	‒	06.02.2018	‒	‒	‒	‒	‒	‒	‒	‒	‒	‒	‒	‒	‒	‒	‒	‒	‒	‒	‒	Negative	21.02.2018	‒	‒	‒	‒	‒	‒	‒	‒	‒	‒	‒	Negative	14.02.2018	‒	‒	‒	‒	‒	‒	Negative	19.11.2018	‒	‒	‒
376	7	Negative	‒	08.02.2018	‒	‒	‒	‒	‒	‒	‒	‒	‒	‒	‒	‒	‒	‒	‒	‒	‒	‒	‒	Negative	21.02.2018	‒	‒	‒	‒	‒	‒	‒	‒	‒	‒	‒	Negative	14.02.2018	‒	‒	‒	‒	‒	‒	Negative	19.11.2018	‒	‒	‒
377	7	Negative	‒	08.02.2018	‒	‒	‒	‒	‒	‒	‒	‒	‒	‒	‒	‒	‒	‒	‒	‒	‒	‒	‒	Negative	21.02.2018	‒	‒	‒	‒	‒	‒	‒	‒	‒	‒	‒	Negative	14.02.2018	‒	‒	‒	‒	‒	‒	Negative	19.11.2018	‒	‒	‒
379	7	Negative	‒	08.02.2018	‒	‒	‒	‒	‒	‒	‒	‒	‒	‒	‒	‒	‒	‒	‒	‒	‒	‒	‒	Negative	21.02.2018	‒	‒	‒	‒	‒	‒	‒	‒	‒	‒	‒	Negative	15.02.2018	‒	‒	‒	‒	‒	‒	Negative	19.11.2018	‒	‒	‒
380	7	Negative	‒	08.02.2018	‒	‒	‒	‒	‒	‒	‒	‒	‒	‒	‒	‒	‒	‒	‒	‒	‒	‒	‒	Negative	21.02.2018	‒	‒	‒	‒	‒	‒	‒	‒	‒	‒	‒	Negative	15.02.2018	‒	‒	‒	‒	‒	‒	Negative	19.11.2018	‒	‒	‒
381	7	Negative	‒	08.02.2018	‒	‒	‒	‒	‒	‒	‒	‒	‒	‒	‒	‒	‒	‒	‒	‒	‒	‒	‒	Negative	21.02.2018	‒	‒	‒	‒	‒	‒	‒	‒	‒	‒	‒	Negative	15.02.2018	‒	‒	‒	‒	‒	‒	Negative	19.11.2018	‒	‒	‒
382	7	Negative	‒	08.02.2018	‒	‒	‒	‒	‒	‒	‒	‒	‒	‒	‒	‒	‒	‒	‒	‒	‒	‒	‒	Negative	21.02.2018	‒	‒	‒	‒	‒	‒	‒	‒	‒	‒	‒	Positive	15.02.2018	ST3	36	19.02.2018	No	1	Yes	Negative	19.11.2018	‒	‒	‒
383	7	Negative	‒	08.02.2018	‒	‒	‒	‒	‒	‒	‒	‒	‒	‒	‒	‒	‒	‒	‒	‒	‒	‒	‒	Negative	21.02.2018	‒	‒	‒	‒	‒	‒	‒	‒	‒	‒	‒	Negative	15.02.2018	‒	‒	‒	‒	‒	‒	Negative	19.11.2018	‒	‒	‒
384	7	Positive	29.2	06.02.2018	Positive	05.09.2018	BIV	06.09.2018 and 28.09.2018	T183C, T387C, C396T, C423T	Yes	Negative	06.09.2018a	‒	‒	‒	‒	Negative	06.09.2018a	‒	‒	‒	‒	BIV	Negative	21.02.2018	‒	‒	‒	‒	‒	‒	‒	‒	‒	‒	‒	Negative	15.02.2018	‒	‒	‒	‒	‒	‒	Negative	19.11.2018	‒	‒	‒
385	7	Negative	‒	06.02.2018	‒	‒	‒	‒	‒	‒	‒	‒	‒	‒	‒	‒	‒	‒	‒	‒	‒	‒	‒	Negative	21.02.2018	Inespecific	16.03.2018	‒	‒	‒	‒	‒	‒	‒	‒	‒	Negative	15.02.2018	‒	‒	‒	‒	‒	‒	Negative	19.11.2018	‒	‒	‒
386	7	Negative	‒	06.02.2018	‒	‒	‒	‒	‒	‒	‒	‒	‒	‒	‒	‒	‒	‒	‒	‒	‒	‒	‒	Negative	21.02.2018	‒	‒	‒	‒	‒	‒	‒	‒	‒	‒	‒	Negative	15.02.2018	‒	‒	‒	‒	‒	‒	Negative	19.11.2018	‒	‒	‒
387	7	Negative	‒	08.02.2018	‒	‒	‒	‒	‒	‒	‒	‒	‒	‒	‒	‒	‒	‒	‒	‒	‒	‒	‒	Negative	21.02.2018	‒	‒	‒	‒	‒	‒	‒	‒	‒	‒	‒	Negative	15.02.2018	‒	‒	‒	‒	‒	‒	Negative	19.11.2018	‒	‒	‒
388	7	Negative	‒	08.02.2018	‒	‒	‒	‒	‒	‒	‒	‒	‒	‒	‒	‒	‒	‒	‒	‒	‒	‒	‒	Negative	20.02.2018 and 05.10.2018	‒	‒	‒	‒	Negative	11.09.2018	‒	‒	‒	‒	‒	Positive	15.02.2018	ST2	12	19.02.2018	No	1	Yes	Negative	19.11.2018	‒	‒	‒
389	7	Negative	‒	08.02.2018	‒	‒	‒	‒	‒	‒	‒	‒	‒	‒	‒	‒	‒	‒	‒	‒	‒	‒	‒	Negative	21.02.2018	‒	‒	‒	‒	‒	‒	‒	‒	‒	‒	‒	Positive	15.02.2018	ST3	34	19.02.2018	No	1	Yes	Negative	19.11.2018	‒	‒	‒
390	7	Negative	‒	08.02.2018	‒	‒	‒	‒	‒	‒	‒	‒	‒	‒	‒	‒	‒	‒	‒	‒	‒	‒	‒	Negative	21.02.2018	‒	‒	‒	‒	‒	‒	‒	‒	‒	‒	‒	Negative	15.02.2018	‒	‒	‒	‒	‒	‒	Negative	19.11.2018	‒	‒	‒
392	7	Negative	‒	08.02.2018	‒	‒	‒	‒	‒	‒	‒	‒	‒	‒	‒	‒	‒	‒	‒	‒	‒	‒	‒	Negative	21.02.2018	‒	‒	‒	‒	‒	‒	‒	‒	‒	‒	‒	Negative	15.02.2018	‒	‒	‒	‒	‒	‒	Negative	19.11.2018	‒	‒	‒
393	7	Negative	‒	15.02.2018	‒	‒	‒	‒	‒	‒	‒	‒	‒	‒	‒	‒	‒	‒	‒	‒	‒	‒	‒	Negative	23.02.2018	‒	‒	‒	‒	‒	‒	‒	‒	‒	‒	‒	Negative	21.02.2018	‒	‒	‒	‒	‒	‒	Negative	22.11.2018	‒	‒	‒
394	7	Negative	‒	08.02.2018	‒	‒	‒	‒	‒	‒	‒	‒	‒	‒	‒	‒	‒	‒	‒	‒	‒	‒	‒	Negative	21.02.2018	‒	‒	‒	‒	‒	‒	‒	‒	‒	‒	‒	Negative	15.02.2018	‒	‒	‒	‒	‒	‒	Negative	19.11.2018	‒	‒	‒
395	7	Negative	‒	08.02.2018	‒	‒	‒	‒	‒	‒	‒	‒	‒	‒	‒	‒	‒	‒	‒	‒	‒	‒	‒	Negative	21.02.2018	‒	‒	‒	‒	‒	‒	‒	‒	‒	‒	‒	Negative	15.02.2018	‒	‒	‒	‒	‒	‒	Negative	19.11.2018	‒	‒	‒
396	7	Negative	‒	08.02.2018	‒	‒	‒	‒	‒	‒	‒	‒	‒	‒	‒	‒	‒	‒	‒	‒	‒	‒	‒	Negative	21.02.2018	‒	‒	‒	‒	‒	‒	‒	‒	‒	‒	‒	Negative	15.02.2018	‒	‒	‒	‒	‒	‒	Negative	19.11.2018	‒	‒	‒
397	7	Negative	‒	06.02.2018	‒	‒	‒	‒	‒	‒	‒	‒	‒	‒	‒	‒	‒	‒	‒	‒	‒	‒	‒	Negative	21.02.2018	‒	‒	‒	‒	‒	‒	‒	‒	‒	‒	‒	Negative	15.02.2018	‒	‒	‒	‒	‒	‒	Negative	19.11.2018	‒	‒	‒
398	7	Negative	‒	08.02.2018	‒	‒	‒	‒	‒	‒	‒	‒	‒	‒	‒	‒	‒	‒	‒	‒	‒	‒	‒	Negative	21.02.2018	‒	‒	‒	‒	‒	‒	‒	‒	‒	‒	‒	Negative	15.02.2018	‒	‒	‒	‒	‒	‒	Negative	19.11.2018	‒	‒	‒
399	7	Negative	‒	08.02.2018	‒	‒	‒	‒	‒	‒	‒	‒	‒	‒	‒	‒	‒	‒	‒	‒	‒	‒	‒	Negative	21.02.2018	‒	‒	‒	‒	‒	‒	‒	‒	‒	‒	‒	Positive	15.02.2018	ST2	12	19.02.2018	No	1	Yes	Negative	19.11.2018b	‒	‒	‒
400	7	Negative	‒	08.02.2018	‒	‒	‒	‒	‒	‒	‒	‒	‒	‒	‒	‒	‒	‒	‒	‒	‒	‒	‒	Negative	21.02.2018	‒	‒	‒	‒	‒	‒	‒	‒	‒	‒	‒	Negative	15.02.2018	‒	‒	‒	‒	‒	‒	Negative	19.11.2018b	‒	‒	‒
401	7	Negative	‒	08.02.2018	‒	‒	‒	‒	‒	‒	‒	‒	‒	‒	‒	‒	‒	‒	‒	‒	‒	‒	‒	Negative	21.02.2018	‒	‒	‒	‒	‒	‒	‒	‒	‒	‒	‒	Negative	15.02.2018	‒	‒	‒	‒	‒	‒	Negative	19.11.2018b	‒	‒	‒
402	7	Negative	‒	06.02.2018	‒	‒	‒	‒	‒	‒	‒	‒	‒	‒	‒	‒	‒	‒	‒	‒	‒	‒	‒	Negative	21.02.2018	‒	‒	‒	‒	‒	‒	‒	‒	‒	‒	‒	Negative	15.02.2018	‒	‒	‒	‒	‒	‒	Negative	19.11.2018b	‒	‒	‒
403	7	Negative	‒	08.02.2018	‒	‒	‒	‒	‒	‒	‒	‒	‒	‒	‒	‒	‒	‒	‒	‒	‒	‒	‒	Negative	21.02.2018	‒	‒	‒	‒	‒	‒	‒	‒	‒	‒	‒	Negative	15.02.2018	‒	‒	‒	‒	‒	‒	Negative	19.11.2018b	‒	‒	‒
404	7	Negative	‒	08.02.2018	‒	‒	‒	‒	‒	‒	‒	‒	‒	‒	‒	‒	‒	‒	‒	‒	‒	‒	‒	Negative	13.03.2018	‒	‒	‒	‒	‒	‒	‒	‒	‒	‒	‒	Negative	15.02.2018	‒	‒	‒	‒	‒	‒	Negative	19.11.2018b	‒	‒	‒
405	7	Negative	‒	06.02.2018	‒	‒	‒	‒	‒	‒	‒	‒	‒	‒	‒	‒	‒	‒	‒	‒	‒	‒	‒	Negative	13.03.2018	‒	‒	‒	‒	‒	‒	‒	‒	‒	‒	‒	Negative	15.02.2018	‒	‒	‒	‒	‒	‒	Negative	19.11.2018b	‒	‒	‒
407	7	Positive	31.8	06.02.2018	Negative	05.09.2018	‒	‒	‒	‒	Negative	06.09.2018a	‒	‒	‒	‒	Negative	06.09.2018a	‒	‒	‒	‒	‒	Negative	13.03.2018	‒	‒	‒	‒	‒	‒	‒	‒	‒	‒	‒	Positive	15.02.2018	ST3	Unknown	19.02.2018	No	1	Yes	Negative	19.11.2018b	‒	‒	‒
408	7	Negative	‒	08.02.2018	‒	‒	‒	‒	‒	‒	‒	‒	‒	‒	‒	‒	‒	‒	‒	‒	‒	‒	‒	Negative	13.03.2018	‒	‒	‒	‒	‒	‒	‒	‒	‒	‒	‒	Negative	15.02.2018	‒	‒	‒	‒	‒	‒	Negative	19.11.2018b	‒	‒	‒
409	7	Negative	‒	08.02.2018	‒	‒	‒	‒	‒	‒	‒	‒	‒	‒	‒	‒	‒	‒	‒	‒	‒	‒	‒	Negative	13.03.2018	‒	‒	‒	‒	‒	‒	‒	‒	‒	‒	‒	Negative	15.02.2018	‒	‒	‒	‒	‒	‒	Negative	19.11.2018b	‒	‒	‒
411	7	Negative	‒	08.02.2018	‒	‒	‒	‒	‒	‒	‒	‒	‒	‒	‒	‒	‒	‒	‒	‒	‒	‒	‒	Negative	13.03.2018	‒	‒	‒	‒	‒	‒	‒	‒	‒	‒	‒	Negative	15.02.2018	‒	‒	‒	‒	‒	‒	Negative	19.11.2018b	‒	‒	‒
412	7	Negative	‒	08.02.2018	‒	‒	‒	‒	‒	‒	‒	‒	‒	‒	‒	‒	‒	‒	‒	‒	‒	‒	‒	Negative	13.03.2018	‒	‒	‒	‒	‒	‒	‒	‒	‒	‒	‒	Negative	15.02.2018	‒	‒	‒	‒	‒	‒	Negative	19.11.2018b	‒	‒	‒
413	7	Positive	28.2	08.02.2018	Negative	05.09.2018	‒	‒	‒	‒	Negative	06.09.2018a	‒	‒	‒	‒	Negative	06.09.2018a	‒	13.09.2018	‒	‒	‒	Negative	13.03.2018	‒	‒	‒	‒	‒	‒	‒	‒	‒	‒	‒	Positive	15.02.2018	ST3	34	19.02.2018	No	1	Yes	Negative	19.11.2018b	‒	‒	‒
414	7	Positive	31	08.02.2018	Negative	05.09.2018	‒	‒	‒	‒	Negative	06.09.2018a	‒	‒	‒	‒	Negative	06.09.2018a	‒	‒	‒	‒	‒	Negative	13.03.2018	‒	‒	‒	‒	‒	‒	‒	‒	‒	‒	‒	Negative	15.02.2018	‒	‒	‒	‒	‒	‒	Negative	19.11.2018b	‒	‒	‒
416	7	Negative	‒	08.02.2018	‒	‒	‒	‒	‒	‒	‒	‒	‒	‒	‒	‒	‒	‒	‒	‒	‒	‒	‒	Negative	13.03.2018	‒	‒	‒	‒	‒	‒	‒	‒	‒	‒	‒	Negative	15.02.2018	‒	‒	‒	‒	‒	‒	Negative	19.11.2018b	‒	‒	‒
417	7	Negative	‒	08.02.2018	‒	‒	‒	‒	‒	‒	‒	‒	‒	‒	‒	‒	‒	‒	‒	‒	‒	‒	‒	Negative	20.02.2018	‒	‒	‒	‒	‒	‒	‒	‒	‒	‒	‒	Negative	15.02.2018	‒	‒	‒	‒	‒	‒	Negative	19.11.2018b	‒	‒	‒
418	7	Negative	‒	08.02.2018	‒	‒	‒	‒	‒	‒	‒	‒	‒	‒	‒	‒	‒	‒	‒	‒	‒	‒	‒	Negative	20.02.2018	‒	‒	‒	‒	‒	‒	‒	‒	‒	‒	‒	Negative	15.02.2018	‒	‒	‒	‒	‒	‒	Negative	19.11.2018b	‒	‒	‒
419	7	Negative	‒	08.02.2018	‒	‒	‒	‒	‒	‒	‒	‒	‒	‒	‒	‒	‒	‒	‒	‒	‒	‒	‒	Negative	20.02.2018	‒	‒	‒	‒	‒	‒	‒	‒	‒	‒	‒	Negative	15.02.2018	‒	‒	‒	‒	‒	‒	Negative	19.11.2018b	‒	‒	‒
420	7	Negative	‒	08.02.2018	‒	‒	‒	‒	‒	‒	‒	‒	‒	‒	‒	‒	‒	‒	‒	‒	‒	‒	‒	Negative	20.02.2018	‒	‒	‒	‒	‒	‒	‒	‒	‒	‒	‒	Negative	15.02.2018	‒	‒	‒	‒	‒	‒	Negative	19.11.2018b	‒	‒	‒
421	7	Negative	‒	08.02.2018	‒	‒	‒	‒	‒	‒	‒	‒	‒	‒	‒	‒	‒	‒	‒	‒	‒	‒	‒	Negative	20.02.2018	‒	‒	‒	‒	‒	‒	‒	‒	‒	‒	‒	Negative	15.02.2018	‒	‒	‒	‒	‒	‒	Negative	19.11.2018b	‒	‒	‒
422	7	Negative	‒	09.02.2018	‒	‒	‒	‒	‒	‒	‒	‒	‒	‒	‒	‒	‒	‒	‒	‒	‒	‒	‒	Negative	20.02.2018	‒	‒	‒	‒	‒	‒	‒	‒	‒	‒	‒	Negative	15.02.2018	‒	‒	‒	‒	‒	‒	Negative	19.11.2018b	‒	‒	‒
423	7	Positive	36	08.02.2018	Not done	‒	‒	‒	‒	‒	Not done	‒	‒	‒	‒	‒	Not done	‒	‒	‒	‒	‒	‒	Negative	20.02.2018	‒	‒	‒	‒	‒	‒	‒	‒	‒	‒	‒	Negative	15.02.2018	‒	‒	‒	‒	‒	‒	Negative	19.11.2018b	‒	‒	‒
424	7	Negative	‒	09.02.2018	‒	‒	‒	‒	‒	‒	‒	‒	‒	‒	‒	‒	‒	‒	‒	‒	‒	‒	‒	Negative	20.02.2018	‒	‒	‒	‒	‒	‒	‒	‒	‒	‒	‒	Negative	15.02.2018	‒	‒	‒	‒	‒	‒	Negative	19.11.2018b	‒	‒	‒
425	7	Negative	‒	09.02.2018	‒	‒	‒	‒	‒	‒	‒	‒	‒	‒	‒	‒	‒	‒	‒	‒	‒	‒	‒	Negative	20.02.2018	‒	‒	‒	‒	‒	‒	‒	‒	‒	‒	‒	Negative	15.02.2018	‒	‒	‒	‒	‒	‒	Negative	19.11.2018b	‒	‒	‒
426	7	Negative	‒	09.02.2018	‒	‒	‒	‒	‒	‒	‒	‒	‒	‒	‒	‒	‒	‒	‒	‒	‒	‒	‒	Negative	20.02.2018	‒	‒	‒	‒	‒	‒	‒	‒	‒	‒	‒	Negative	15.02.2018	‒	‒	‒	‒	‒	‒	Negative	19.11.2018b	‒	‒	‒
427	7	Negative	‒	09.02.2018	‒	‒	‒	‒	‒	‒	‒	‒	‒	‒	‒	‒	‒	‒	‒	‒	‒	‒	‒	Negative	20.02.2018	‒	‒	‒	‒	‒	‒	‒	‒	‒	‒	‒	Negative	15.02.2018	‒	‒	‒	‒	‒	‒	Negative	19.11.2018b	‒	‒	‒
428	7	Negative	‒	09.02.2018	‒	‒	‒	‒	‒	‒	‒	‒	‒	‒	‒	‒	‒	‒	‒	‒	‒	‒	‒	Negative	20.02.2018	‒	‒	‒	‒	‒	‒	‒	‒	‒	‒	‒	Negative	15.02.2018	‒	‒	‒	‒	‒	‒	Negative	20.11.2018b	‒	‒	‒
429	7	Negative	‒	09.02.2018	‒	‒	‒	‒	‒	‒	‒	‒	‒	‒	‒	‒	‒	‒	‒	‒	‒	‒	‒	Negative	20.02.2018	‒	‒	‒	‒	‒	‒	‒	‒	‒	‒	‒	Negative	15.02.2018	‒	‒	‒	‒	‒	‒	Negative	20.11.2018b	‒	‒	‒
430	7	Negative	‒	09.02.2018	‒	‒	‒	‒	‒	‒	‒	‒	‒	‒	‒	‒	‒	‒	‒	‒	‒	‒	‒	Negative	20.02.2018	‒	‒	‒	‒	‒	‒	‒	‒	‒	‒	‒	Negative	15.02.2018	‒	‒	‒	‒	‒	‒	Negative	20.11.2018b	‒	‒	‒
431	7	Negative	‒	09.02.2018	‒	‒	‒	‒	‒	‒	‒	‒	‒	‒	‒	‒	‒	‒	‒	‒	‒	‒	‒	Negative	20.02.2018	‒	‒	‒	‒	‒	‒	‒	‒	‒	‒	‒	Negative	15.02.2018	‒	‒	‒	‒	‒	‒	Negative	20.11.2018b	‒	‒	‒
432	7	Negative	‒	09.02.2018	‒	‒	‒	‒	‒	‒	‒	‒	‒	‒	‒	‒	‒	‒	‒	‒	‒	‒	‒	Negative	20.02.2018	‒	‒	‒	‒	‒	‒	‒	‒	‒	‒	‒	Negative	15.02.2018	‒	‒	‒	‒	‒	‒	Negative	20.11.2018b	‒	‒	‒
433	7	Negative	‒	09.02.2018	‒	‒	‒	‒	‒	‒	‒	‒	‒	‒	‒	‒	‒	‒	‒	‒	‒	‒	‒	Negative	20.02.2018	‒	‒	‒	‒	‒	‒	‒	‒	‒	‒	‒	Negative	15.02.2018	‒	‒	‒	‒	‒	‒	Negative	20.11.2018b	‒	‒	‒
434	7	Negative	‒	09.02.2018	‒	‒	‒	‒	‒	‒	‒	‒	‒	‒	‒	‒	‒	‒	‒	‒	‒	‒	‒	Negative	20.02.2018	‒	‒	‒	‒	‒	‒	‒	‒	‒	‒	‒	Negative	15.02.2018	‒	‒	‒	‒	‒	‒	Negative	20.11.2018b	‒	‒	‒
435	7	Negative	‒	09.02.2018	‒	‒	‒	‒	‒	‒	‒	‒	‒	‒	‒	‒	‒	‒	‒	‒	‒	‒	‒	Negative	20.02.2018	‒	‒	‒	‒	‒	‒	‒	‒	‒	‒	‒	Positive	15.02.2018	ST4	42	19.02.2018	No	1	Yes	Negative	20.11.2018b	‒	‒	‒
436	7	Negative	‒	09.02.2018	‒	‒	‒	‒	‒	‒	‒	‒	‒	‒	‒	‒	‒	‒	‒	‒	‒	‒	‒	Positive	20.02.2018	C. hominis	20.02.2018	None	Yes	Negative	11.09.2018	‒	‒	‒	‒	‒	Positive	15.02.2018 and 16.03.2018	Untypable	‒	‒	‒	‒	‒	Negative	20.11.2018b	‒	‒	‒
437	7	Negative	‒	09.02.2018	‒	‒	‒	‒	‒	‒	‒	‒	‒	‒	‒	‒	‒	‒	‒	‒	‒	‒	‒	Negative	20.02.2018	‒	‒	‒	‒	‒	‒	‒	‒	‒	‒	‒	Negative	15.02.2018	‒	‒	‒	‒	‒	‒	Negative	20.11.2018b	‒	‒	‒
438	7	Negative	‒	09.02.2018	‒	‒	‒	‒	‒	‒	‒	‒	‒	‒	‒	‒	‒	‒	‒	‒	‒	‒	‒	Negative	20.02.2018	‒	‒	‒	‒	‒	‒	‒	‒	‒	‒	‒	Negative	15.02.2018	‒	‒	‒	‒	‒	‒	Negative	20.11.2018b	‒	‒	‒
439	7	Negative	‒	09.02.2018	‒	‒	‒	‒	‒	‒	‒	‒	‒	‒	‒	‒	‒	‒	‒	‒	‒	‒	‒	Negative	20.02.2018	‒	‒	‒	‒	‒	‒	‒	‒	‒	‒	‒	Negative	15.02.2018	‒	‒	‒	‒	‒	‒	Negative	20.11.2018b	‒	‒	‒
440	7	Negative	‒	12.02.2018	‒	‒	‒	‒	‒	‒	‒	‒	‒	‒	‒	‒	‒	‒	‒	‒	‒	‒	‒	Negative	20.02.2018	‒	‒	‒	‒	‒	‒	‒	‒	‒	‒	‒	Negative	15.02.2018	‒	‒	‒	‒	‒	‒	Negative	20.11.2018b	‒	‒	‒
441	7	Negative	‒	12.02.2018	‒	‒	‒	‒	‒	‒	‒	‒	‒	‒	‒	‒	‒	‒	‒	‒	‒	‒	‒	Negative	20.02.2018	‒	‒	‒	‒	‒	‒	‒	‒	‒	‒	‒	Negative	15.02.2018	‒	‒	‒	‒	‒	‒	Negative	20.11.2018b	‒	‒	‒
442	7	Negative	‒	12.02.2018	‒	‒	‒	‒	‒	‒	‒	‒	‒	‒	‒	‒	‒	‒	‒	‒	‒	‒	‒	Negative	20.02.2018	‒	‒	‒	‒	‒	‒	‒	‒	‒	‒	‒	Negative	15.02.2018	‒	‒	‒	‒	‒	‒	Negative	20.11.2018b	‒	‒	‒
443	7	Negative	‒	12.02.2018	‒	‒	‒	‒	‒	‒	‒	‒	‒	‒	‒	‒	‒	‒	‒	‒	‒	‒	‒	Negative	20.02.2018	‒	‒	‒	‒	‒	‒	‒	‒	‒	‒	‒	Negative	15.02.2018	‒	‒	‒	‒	‒	‒	Negative	20.11.2018b	‒	‒	‒
444	7	Negative	‒	12.02.2018	‒	‒	‒	‒	‒	‒	‒	‒	‒	‒	‒	‒	‒	‒	‒	‒	‒	‒	‒	Negative	20.02.2018	‒	‒	‒	‒	‒	‒	‒	‒	‒	‒	‒	Negative	15.02.2018	‒	‒	‒	‒	‒	‒	Negative	20.11.2018b	‒	‒	‒
445	7	Negative	‒	12.02.2018	‒	‒	‒	‒	‒	‒	‒	‒	‒	‒	‒	‒	‒	‒	‒	‒	‒	‒	‒	Negative	20.02.2018	‒	‒	‒	‒	‒	‒	‒	‒	‒	‒	‒	Positive	15.02.2018	ST3	34	19.02.2018	No	1	Sí	Negative	20.11.2018b	‒	‒	‒
446	7	Positive	30.2	12.02.2018	Negative	05.09.2018	‒	‒	‒	‒	Negative	06.09.2018a	‒	‒	‒	‒	Negative	06.09.2018a	‒	‒	‒	‒	‒	Negative	20.02.2018	Inespecific (Blastocystis)	20.02.2018	‒	‒	‒	‒	‒	‒	‒	‒	‒	Positive	15.02.2018	ST2	12	19.02.2018	No	1	No	Negative	20.11.2018b	‒	‒	‒
447	7	Negative	‒	12.02.2018	‒	‒	‒	‒	‒	‒	‒	‒	‒	‒	‒	‒	‒	‒	‒	‒	‒	‒	‒	Negative	20.02.2018	‒	‒	‒	‒	‒	‒	‒	‒	‒	‒	‒	Negative	15.02.2018	‒	‒	‒	‒	‒	‒	Negative	20.11.2018b	‒	‒	‒
448	7	Negative	‒	12.02.2018	‒	‒	‒	‒	‒	‒	‒	‒	‒	‒	‒	‒	‒	‒	‒	‒	‒	‒	‒	Negative	20.02.2018	‒	‒	‒	‒	‒	‒	‒	‒	‒	‒	‒	Negative	15.02.2018	‒	‒	‒	‒	‒	‒	Negative	20.11.2018b	‒	‒	‒
449	7	Positive	29.6	12.02.2018	Negative	05.09.2018	‒	‒	‒	‒	Negative	06.09.2018a	‒	‒	‒	‒	Negative	06.09.2018a	‒	13.09.2018	‒	‒	‒	Negative	20.02.2018	‒	‒	‒	‒	‒	‒	‒	‒	‒	‒	‒	Negative	15.02.2018	‒	‒	‒	‒	‒	‒	Negative	20.11.2018b	‒	‒	‒
450	7	Negative	‒	12.02.2018	‒	‒	‒	‒	‒	‒	‒	‒	‒	‒	‒	‒	‒	‒	‒	‒	‒	‒	‒	Negative	20.02.2018	‒	‒	‒	‒	‒	‒	‒	‒	‒	‒	‒	Negative	15.02.2018	‒	‒	‒	‒	‒	‒	Negative	20.11.2018b	‒	‒	‒
451	7	Negative	‒	12.02.2018	‒	‒	‒	‒	‒	‒	‒	‒	‒	‒	‒	‒	‒	‒	‒	‒	‒	‒	‒	Positive	20.02.2018	C. hominis	20.02.2018	A723G	No	Negative	11.09.2018	‒	‒	‒	‒	‒	Negative	15.02.2018	‒	‒	‒	‒	‒	‒	Negative	20.11.2018b	‒	‒	‒
469	7	Positive	36.2	12.02.2018	Not done	‒	‒	‒	‒	‒	Not done	‒	‒	‒	‒	‒	Not done	‒	‒	‒	‒	‒	‒	Negative	13.03.2018	‒	‒	‒	‒	‒	‒	‒	‒	‒	‒	‒	Negative	15.02.2018	‒	‒	‒	‒	‒	‒	Negative	20.11.2018b	‒	‒	‒
488	7	Negative	‒	12.02.2018	‒	‒	‒	‒	‒	‒	‒	‒	‒	‒	‒	‒	‒	‒	‒	‒	‒	‒	‒	Negative	13.03.2018	‒	‒	‒	‒	‒	‒	‒	‒	‒	‒	‒	Negative	15.02.2018	‒	‒	‒	‒	‒	‒	Negative	20.11.2018b	‒	‒	‒
497	7	Negative	‒	12.02.2018	‒	‒	‒	‒	‒	‒	‒	‒	‒	‒	‒	‒	‒	‒	‒	‒	‒	‒	‒	Negative	13.03.2018	‒	‒	‒	‒	‒	‒	‒	‒	‒	‒	‒	Negative	15.02.2018	‒	‒	‒	‒	‒	‒	Negative	20.11.2018c	‒	‒	‒
506	7	Negative	‒	12.02.2018	‒	‒	‒	‒	‒	‒	‒	‒	‒	‒	‒	‒	‒	‒	‒	‒	‒	‒	‒	Negative	13.03.2018	‒	‒	‒	‒	‒	‒	‒	‒	‒	‒	‒	Negative	15.02.2018	‒	‒	‒	‒	‒	‒	Negative	20.11.2018c	‒	‒	‒
527	7	Negative	‒	12.02.2018	‒	‒	‒	‒	‒	‒	‒	‒	‒	‒	‒	‒	‒	‒	‒	‒	‒	‒	‒	Negative	13.03.2018	‒	‒	‒	‒	‒	‒	‒	‒	‒	‒	‒	Negative	15.02.2018	‒	‒	‒	‒	‒	‒	Negative	20.11.2018c	‒	‒	‒
531	7	Negative	‒	12.02.2018	‒	‒	‒	‒	‒	‒	‒	‒	‒	‒	‒	‒	‒	‒	‒	‒	‒	‒	‒	Negative	13.03.2018	‒	‒	‒	‒	‒	‒	‒	‒	‒	‒	‒	Positive	15.02.2018	ST2	12	19.02.2018	No	1	Yes	Negative	20.11.2018c	‒	‒	‒
532	7	Negative	‒	12.02.2018	‒	‒	‒	‒	‒	‒	‒	‒	‒	‒	‒	‒	‒	‒	‒	‒	‒	‒	‒	Negative	13.03.2018	‒	‒	‒	‒	‒	‒	‒	‒	‒	‒	‒	Negative	15.02.2018	‒	‒	‒	‒	‒	‒	Negative	20.11.2018c	‒	‒	‒
534	7	Negative	‒	12.02.2018	‒	‒	‒	‒	‒	‒	‒	‒	‒	‒	‒	‒	‒	‒	‒	‒	‒	‒	‒	Negative	13.03.2018	‒	‒	‒	‒	‒	‒	‒	‒	‒	‒	‒	Negative	15.02.2018	‒	‒	‒	‒	‒	‒	Negative	20.11.2018c	‒	‒	‒
536	7	Negative	‒	12.02.2018	‒	‒	‒	‒	‒	‒	‒	‒	‒	‒	‒	‒	‒	‒	‒	‒	‒	‒	‒	Negative	13.03.2018	‒	‒	‒	‒	‒	‒	‒	‒	‒	‒	‒	Negative	15.02.2018	‒	‒	‒	‒	‒	‒	Negative	20.11.2018c	‒	‒	‒
537	7	Negative	‒	12.02.2018	‒	‒	‒	‒	‒	‒	‒	‒	‒	‒	‒	‒	‒	‒	‒	‒	‒	‒	‒	Negative	13.03.2018	‒	‒	‒	‒	‒	‒	‒	‒	‒	‒	‒	Positive	15.02.2018	ST3	34	19.02.2018	No	1	Yes	Negative	20.11.2018c	‒	‒	‒
538	7	Negative	‒	12.02.2018	‒	‒	‒	‒	‒	‒	‒	‒	‒	‒	‒	‒	‒	‒	‒	‒	‒	‒	‒	Negative	13.03.2018	‒	‒	‒	‒	‒	‒	‒	‒	‒	‒	‒	Negative	15.02.2018	‒	‒	‒	‒	‒	‒	Negative	20.11.2018c	‒	‒	‒
539	7	Negative	‒	12.02.2018	‒	‒	‒	‒	‒	‒	‒	‒	‒	‒	‒	‒	‒	‒	‒	‒	‒	‒	‒	Negative	13.03.2018	‒	‒	‒	‒	‒	‒	‒	‒	‒	‒	‒	Negative	15.02.2018	‒	‒	‒	‒	‒	‒	Negative	20.11.2018c	‒	‒	‒
541	7	Negative	‒	12.02.2018	‒	‒	‒	‒	‒	‒	‒	‒	‒	‒	‒	‒	‒	‒	‒	‒	‒	‒	‒	Negative	13.03.2018	‒	‒	‒	‒	‒	‒	‒	‒	‒	‒	‒	Negative	15.02.2018	‒	‒	‒	‒	‒	‒	Negative	20.11.2018c	‒	‒	‒
543	7	Positive	32.8	12.02.2018	Not done	‒	‒	‒	‒	‒	Not done	‒	‒	‒	‒	‒	Not done	‒	‒	‒	‒	‒	‒	Negative	13.03.2018	‒	‒	‒	‒	‒	‒	‒	‒	‒	‒	‒	Positive	15.02.2018 and 16.03.2018	Untypable	‒	‒	‒	‒	‒	Negative	20.11.2018c	‒	‒	‒
544	7	Negative	‒	12.02.2018	‒	‒	‒	‒	‒	‒	‒	‒	‒	‒	‒	‒	‒	‒	‒	‒	‒	‒	‒	Negative	13.03.2018	‒	‒	‒	‒	‒	‒	‒	‒	‒	‒	‒	Negative	15.02.2018	‒	‒	‒	‒	‒	‒	Negative	20.11.2018c	‒	‒	‒
546	7	Negative	‒	12.02.2018	‒	‒	‒	‒	‒	‒	‒	‒	‒	‒	‒	‒	‒	‒	‒	‒	‒	‒	‒	Negative	13.03.2018	‒	‒	‒	‒	‒	‒	‒	‒	‒	‒	‒	Negative	16.02.2018	‒	‒	‒	‒	‒	‒	Negative	20.11.2018c	‒	‒	‒
549	7	Negative	‒	12.02.2018	‒	‒	‒	‒	‒	‒	‒	‒	‒	‒	‒	‒	‒	‒	‒	‒	‒	‒	‒	Negative	13.03.2018	‒	‒	‒	‒	‒	‒	‒	‒	‒	‒	‒	Negative	16.02.2018	‒	‒	‒	‒	‒	‒	Negative	20.11.2018c	‒	‒	‒
550	7	Negative	‒	12.02.2018	‒	‒	‒	‒	‒	‒	‒	‒	‒	‒	‒	‒	‒	‒	‒	‒	‒	‒	‒	Negative	13.03.2018	‒	‒	‒	‒	‒	‒	‒	‒	‒	‒	‒	Negative	16.02.2018	‒	‒	‒	‒	‒	‒	Negative	20.11.2018c	‒	‒	‒
551	7	Negative	‒	12.02.2018	‒	‒	‒	‒	‒	‒	‒	‒	‒	‒	‒	‒	‒	‒	‒	‒	‒	‒	‒	Negative	13.03.2018	‒	‒	‒	‒	‒	‒	‒	‒	‒	‒	‒	Negative	16.02.2018	‒	‒	‒	‒	‒	‒	Negative	20.11.2018c	‒	‒	‒
552	7	Negative	‒	12.02.2018	‒	‒	‒	‒	‒	‒	‒	‒	‒	‒	‒	‒	‒	‒	‒	‒	‒	‒	‒	Negative	13.03.2018	‒	‒	‒	‒	‒	‒	‒	‒	‒	‒	‒	Negative	16.02.2018	‒	‒	‒	‒	‒	‒	Negative	20.11.2018c	‒	‒	‒
553	7	Negative	‒	12.02.2018	‒	‒	‒	‒	‒	‒	‒	‒	‒	‒	‒	‒	‒	‒	‒	‒	‒	‒	‒	Negative	13.03.2018	‒	‒	‒	‒	‒	‒	‒	‒	‒	‒	‒	Negative	16.02.2018	‒	‒	‒	‒	‒	‒	Negative	20.11.2018c	‒	‒	‒
554	7	Positive	23.5	12.02.2018	Positive	05.09.2018	BIV	06.09.2018 and 28.09.2018	None	Yes	Positive	06.09.2018a	B	25.09.2018	G159A, C165T, C309T, C324T, C393T, T471C	Yes	Positive	06.09.2018a	BIV	13.09.2018	No	Yes	BIV	Negative	13.03.2018	‒	‒	‒	‒	‒	‒	‒	‒	‒	‒	‒	Negative	16.02.2018	‒	‒	‒	‒	‒	‒	Negative	20.11.2018c	‒	‒	‒
555	7	Positive	34.3	12.02.2018	Not done	‒	‒	‒	‒	‒	Not done	‒	‒	‒	‒	‒	Not done	‒	‒	‒	‒	‒	‒	Negative	13.03.2018	‒	‒	‒	‒	‒	‒	‒	‒	‒	‒	‒	Negative	16.02.2018	‒	‒	‒	‒	‒	‒	Negative	20.11.2018c	‒	‒	‒
556	7	Negative	‒	12.02.2018	‒	‒	‒	‒	‒	‒	‒	‒	‒	‒	‒	‒	‒	‒	‒	‒	‒	‒	‒	Negative	13.03.2018	‒	‒	‒	‒	‒	‒	‒	‒	‒	‒	‒	Negative	16.02.2018	‒	‒	‒	‒	‒	‒	Negative	20.11.2018c	‒	‒	‒
557	7	Positive	34.4	12.02.2018	Not done	‒	‒	‒	‒	‒	Not done	‒	‒	‒	‒	‒	Not done	‒	‒	‒	‒	‒	‒	Negative	13.03.2018	‒	‒	‒	‒	‒	‒	‒	‒	‒	‒	‒	Negative	16.02.2018	‒	‒	‒	‒	‒	‒	Negative	20.11.2018c	‒	‒	‒
558	7	Negative	‒	12.02.2018	‒	‒	‒	‒	‒	‒	‒	‒	‒	‒	‒	‒	‒	‒	‒	‒	‒	‒	‒	Negative	15.03.2018	‒	‒	‒	‒	‒	‒	‒	‒	‒	‒	‒	Negative	16.02.2018	‒	‒	‒	‒	‒	‒	Negative	20.11.2018c	‒	‒	‒
559	7	Negative	‒	12.02.2018	‒	‒	‒	‒	‒	‒	‒	‒	‒	‒	‒	‒	‒	‒	‒	‒	‒	‒	‒	Negative	15.03.2018	‒	‒	‒	‒	‒	‒	‒	‒	‒	‒	‒	Negative	16.02.2018	‒	‒	‒	‒	‒	‒	Negative	21.11.2018	‒	‒	‒
560	7	Negative	‒	12.02.2018	‒	‒	‒	‒	‒	‒	‒	‒	‒	‒	‒	‒	‒	‒	‒	‒	‒	‒	‒	Negative	15.03.2018	‒	‒	‒	‒	‒	‒	‒	‒	‒	‒	‒	Negative	16.02.2018	‒	‒	‒	‒	‒	‒	Negative	21.11.2018	‒	‒	‒
561	7	Negative	‒	12.02.2018	‒	‒	‒	‒	‒	‒	‒	‒	‒	‒	‒	‒	‒	‒	‒	‒	‒	‒	‒	Negative	15.03.2018	‒	‒	‒	‒	‒	‒	‒	‒	‒	‒	‒	Negative	16.02.2018	‒	‒	‒	‒	‒	‒	Negative	21.11.2018	‒	‒	‒
562	7	Negative	‒	12.02.2018	‒	‒	‒	‒	‒	‒	‒	‒	‒	‒	‒	‒	‒	‒	‒	‒	‒	‒	‒	Negative	15.03.2018	‒	‒	‒	‒	‒	‒	‒	‒	‒	‒	‒	Negative	16.02.2018	‒	‒	‒	‒	‒	‒	Negative	21.11.2018	‒	‒	‒
563	7	Negative	‒	12.02.2018	‒	‒	‒	‒	‒	‒	‒	‒	‒	‒	‒	‒	‒	‒	‒	‒	‒	‒	‒	Negative	15.03.2018	‒	‒	‒	‒	‒	‒	‒	‒	‒	‒	‒	Negative	16.02.2018	‒	‒	‒	‒	‒	‒	Negative	21.11.2018	‒	‒	‒
564	7	Negative	‒	12.02.2018	‒	‒	‒	‒	‒	‒	‒	‒	‒	‒	‒	‒	‒	‒	‒	‒	‒	‒	‒	Negative	15.03.2018	‒	‒	‒	‒	‒	‒	‒	‒	‒	‒	‒	Negative	16.02.2018	‒	‒	‒	‒	‒	‒	Negative	21.11.2018	‒	‒	‒
566	7	Positive	23.1	12.02.2018	Positive	05.09.2018	BIV	06.09.2018 and 28.09.2018	None	Yes	Negative	06.09.2018a	‒	‒	‒	‒	Positive	06.09.2018a	BIV	13.09.2018	No	No	BIV	Negative	15.03.2018	‒	‒	‒	‒	‒	‒	‒	‒	‒	‒	‒	Negative	16.02.2018	‒	‒	‒	‒	‒	‒	Negative	21.11.2018	‒	‒	‒
571	7	Positive	35.3	12.02.2018	Not done	‒	‒	‒	‒	‒	Not done	‒	‒	‒	‒	‒	Not done	‒	‒	‒	‒	‒	‒	Negative	15.03.2018	‒	‒	‒	‒	‒	‒	‒	‒	‒	‒	‒	Negative	16.02.2018	‒	‒	‒	‒	‒	‒	Negative	21.11.2018	‒	‒	‒
572	7	Negative	‒	12.02.2018	‒	‒	‒	‒	‒	‒	‒	‒	‒	‒	‒	‒	‒	‒	‒	‒	‒	‒	‒	Negative	15.03.2018	‒	‒	‒	‒	‒	‒	‒	‒	‒	‒	‒	Negative	16.02.2018	‒	‒	‒	‒	‒	‒	Negative	21.11.2018	‒	‒	‒
573	7	Negative	‒	12.02.2018	‒	‒	‒	‒	‒	‒	‒	‒	‒	‒	‒	‒	‒	‒	‒	‒	‒	‒	‒	Negative	15.03.2018	‒	‒	‒	‒	‒	‒	‒	‒	‒	‒	‒	Negative	16.02.2018	‒	‒	‒	‒	‒	‒	Negative	21.11.2018	‒	‒	‒
575	7	Negative	‒	12.02.2018	‒	‒	‒	‒	‒	‒	‒	‒	‒	‒	‒	‒	‒	‒	‒	‒	‒	‒	‒	Negative	15.03.2018	‒	‒	‒	‒	‒	‒	‒	‒	‒	‒	‒	Negative	16.02.2018	‒	‒	‒	‒	‒	‒	Negative	21.11.2018	‒	‒	‒
576	7	Negative	‒	12.02.2018	‒	‒	‒	‒	‒	‒	‒	‒	‒	‒	‒	‒	‒	‒	‒	‒	‒	‒	‒	Negative	15.03.2018	‒	‒	‒	‒	‒	‒	‒	‒	‒	‒	‒	Negative	16.02.2018	‒	‒	‒	‒	‒	‒	Negative	21.11.2018	‒	‒	‒
577	7	Negative	‒	12.02.2018	‒	‒	‒	‒	‒	‒	‒	‒	‒	‒	‒	‒	‒	‒	‒	‒	‒	‒	‒	Negative	15.03.2018	‒	‒	‒	‒	‒	‒	‒	‒	‒	‒	‒	Negative	16.02.2018	‒	‒	‒	‒	‒	‒	Negative	21.11.2018	‒	‒	‒
578	7	Negative	‒	12.02.2018	‒	‒	‒	‒	‒	‒	‒	‒	‒	‒	‒	‒	‒	‒	‒	‒	‒	‒	‒	Negative	15.03.2018	‒	‒	‒	‒	‒	‒	‒	‒	‒	‒	‒	Negative	16.02.2018	‒	‒	‒	‒	‒	‒	Negative	21.11.2018	‒	‒	‒
579	7	Positive	23.7	12.02.2018	Positive	05.09.2018	BIV	06.09.2018 and 28.09.2018	None	Yes	Negative	06.09.2018a	‒	‒	‒	‒	Positive	06.09.2018a	BIV	13.09.2018	A201R	Yes	BIV	Negative	15.03.2018	‒	‒	‒	‒	‒	‒	‒	‒	‒	‒	‒	Positive	15.02.2018	ST3	34	19.02.2018	No	1	Yes	Negative	21.11.2018	‒	‒	‒
580	7	Negative	‒	12.02.2018	‒	‒	‒	‒	‒	‒	‒	‒	‒	‒	‒	‒	‒	‒	‒	‒	‒	‒	‒	Negative	15.03.2018	‒	‒	‒	‒	‒	‒	‒	‒	‒	‒	‒	Negative	16.02.2018	‒	‒	‒	‒	‒	‒	Negative	21.11.2018	‒	‒	‒
581	7	Negative	‒	12.02.2018	‒	‒	‒	‒	‒	‒	‒	‒	‒	‒	‒	‒	‒	‒	‒	‒	‒	‒	‒	Negative	15.03.2018	‒	‒	‒	‒	‒	‒	‒	‒	‒	‒	‒	Negative	16.02.2018	‒	‒	‒	‒	‒	‒	Negative	21.11.2018	‒	‒	‒
582	7	Negative	‒	12.02.2018	‒	‒	‒	‒	‒	‒	‒	‒	‒	‒	‒	‒	‒	‒	‒	‒	‒	‒	‒	Negative	15.03.2018	‒	‒	‒	‒	‒	‒	‒	‒	‒	‒	‒	Negative	16.02.2018	‒	‒	‒	‒	‒	‒	Negative	21.11.2018	‒	‒	‒
583	7	Negative	‒	12.02.2018	‒	‒	‒	‒	‒	‒	‒	‒	‒	‒	‒	‒	‒	‒	‒	‒	‒	‒	‒	Negative	15.03.2018	‒	‒	‒	‒	‒	‒	‒	‒	‒	‒	‒	Negative	16.02.2018	‒	‒	‒	‒	‒	‒	Negative	21.11.2018	‒	‒	‒
584	7	Negative	‒	12.02.2018	‒	‒	‒	‒	‒	‒	‒	‒	‒	‒	‒	‒	‒	‒	‒	‒	‒	‒	‒	Negative	15.03.2018	‒	‒	‒	‒	‒	‒	‒	‒	‒	‒	‒	Negative	16.02.2018	‒	‒	‒	‒	‒	‒	Negative	21.11.2018	‒	‒	‒
585	7	Negative	‒	12.02.2018	‒	‒	‒	‒	‒	‒	‒	‒	‒	‒	‒	‒	‒	‒	‒	‒	‒	‒	‒	Negative	15.03.2018	‒	‒	‒	‒	‒	‒	‒	‒	‒	‒	‒	Negative	16.02.2018	‒	‒	‒	‒	‒	‒	Negative	21.11.2018	‒	‒	‒
586	7	Negative	‒	12.02.2018	‒	‒	‒	‒	‒	‒	‒	‒	‒	‒	‒	‒	‒	‒	‒	‒	‒	‒	‒	Negative	15.03.2018	‒	‒	‒	‒	‒	‒	‒	‒	‒	‒	‒	Negative	16.02.2018	‒	‒	‒	‒	‒	‒	Negative	21.11.2018	‒	‒	‒
587	7	Negative	‒	12.02.2018	‒	‒	‒	‒	‒	‒	‒	‒	‒	‒	‒	‒	‒	‒	‒	‒	‒	‒	‒	Negative	15.03.2018	‒	‒	‒	‒	‒	‒	‒	‒	‒	‒	‒	Negative	16.02.2018	‒	‒	‒	‒	‒	‒	Negative	21.11.2018	‒	‒	‒
588	7	Negative	‒	12.02.2018	‒	‒	‒	‒	‒	‒	‒	‒	‒	‒	‒	‒	‒	‒	‒	‒	‒	‒	‒	Negative	15.03.2018	‒	‒	‒	‒	‒	‒	‒	‒	‒	‒	‒	Negative	16.02.2018	‒	‒	‒	‒	‒	‒	Negative	21.11.2018	‒	‒	‒
589	7	Negative	‒	12.02.2018	‒	‒	‒	‒	‒	‒	‒	‒	‒	‒	‒	‒	‒	‒	‒	‒	‒	‒	‒	Negative	15.03.2018	‒	‒	‒	‒	‒	‒	‒	‒	‒	‒	‒	Negative	16.02.2018	‒	‒	‒	‒	‒	‒	Negative	21.11.2018	‒	‒	‒
590	7	Negative	‒	12.02.2018	‒	‒	‒	‒	‒	‒	‒	‒	‒	‒	‒	‒	‒	‒	‒	‒	‒	‒	‒	Negative	15.03.2018	‒	‒	‒	‒	‒	‒	‒	‒	‒	‒	‒	Negative	16.02.2018	‒	‒	‒	‒	‒	‒	Negative	22.11.2018	‒	‒	‒
591	7	Negative	‒	12.02.2018	‒	‒	‒	‒	‒	‒	‒	‒	‒	‒	‒	‒	‒	‒	‒	‒	‒	‒	‒	Negative	15.03.2018	‒	‒	‒	‒	‒	‒	‒	‒	‒	‒	‒	Negative	16.02.2018	‒	‒	‒	‒	‒	‒	Negative	22.11.2018	‒	‒	‒
592	7	Negative	‒	15.02.2018	‒	‒	‒	‒	‒	‒	‒	‒	‒	‒	‒	‒	‒	‒	‒	‒	‒	‒	‒	Negative	15.03.2018	‒	‒	‒	‒	‒	‒	‒	‒	‒	‒	‒	Negative	02.03.2018	‒	‒	‒	‒	‒	‒	Negative	22.11.2018	‒	‒	‒
593	7	Negative	‒	12.02.2018	‒	‒	‒	‒	‒	‒	‒	‒	‒	‒	‒	‒	‒	‒	‒	‒	‒	‒	‒	Negative	15.03.2018	‒	‒	‒	‒	‒	‒	‒	‒	‒	‒	‒	Negative	16.02.2018	‒	‒	‒	‒	‒	‒	Negative	22.11.2018	‒	‒	‒
594	7	Positive	31.2	12.02.2018	Negative	05.09.2018	‒	‒	‒	‒	Negative	06.09.2018a	‒	‒	‒	‒	Negative	06.09.2018a	‒	‒	‒	‒	‒	Negative	15.03.2018	‒	‒	‒	‒	‒	‒	‒	‒	‒	‒	‒	Positive	16.02.2018	ST3	Unknown	19.02.2018	No	0.98	No	Negative	22.11.2018	‒	‒	‒
595	7	Negative	‒	12.02.2018	‒	‒	‒	‒	‒	‒	‒	‒	‒	‒	‒	‒	‒	‒	‒	‒	‒	‒	‒	Negative	15.03.2018	‒	‒	‒	‒	‒	‒	‒	‒	‒	‒	‒	Negative	16.02.2018	‒	‒	‒	‒	‒	‒	Negative	22.11.2018	‒	‒	‒
596	7	Negative	‒	22.02.2018	‒	‒	‒	‒	‒	‒	‒	‒	‒	‒	‒	‒	‒	‒	‒	‒	‒	‒	‒	Negative	15.03.2018	‒	‒	‒	‒	‒	‒	‒	‒	‒	‒	‒	Negative	16.02.2018	‒	‒	‒	‒	‒	‒	Negative	22.11.2018	‒	‒	‒
597	7	Negative	‒	12.02.2018	‒	‒	‒	‒	‒	‒	‒	‒	‒	‒	‒	‒	‒	‒	‒	‒	‒	‒	‒	Negative	15.03.2018	‒	‒	‒	‒	‒	‒	‒	‒	‒	‒	‒	Positive	16.02.2018	ST4	42	19.02.2018	No	1	Yes	Negative	22.11.2018	‒	‒	‒
598	7	Negative	‒	12.02.2018	‒	‒	‒	‒	‒	‒	‒	‒	‒	‒	‒	‒	‒	‒	‒	‒	‒	‒	‒	Negative	15.03.2018	‒	‒	‒	‒	‒	‒	‒	‒	‒	‒	‒	Negative	16.02.2018	‒	‒	‒	‒	‒	‒	Negative	22.11.2018	‒	‒	‒
599	7	Negative	‒	12.02.2018	‒	‒	‒	‒	‒	‒	‒	‒	‒	‒	‒	‒	‒	‒	‒	‒	‒	‒	‒	Negative	15.03.2018	‒	‒	‒	‒	‒	‒	‒	‒	‒	‒	‒	Negative	16.02.2018	‒	‒	‒	‒	‒	‒	Negative	22.11.2018	‒	‒	‒
600	7	Negative	‒	12.02.2018	‒	‒	‒	‒	‒	‒	‒	‒	‒	‒	‒	‒	‒	‒	‒	‒	‒	‒	‒	Negative	15.03.2018	‒	‒	‒	‒	‒	‒	‒	‒	‒	‒	‒	Negative	16.02.2018	‒	‒	‒	‒	‒	‒	Negative	22.11.2018	‒	‒	‒
104	6	Negative	‒	20.02.2018	‒	‒	‒	‒	‒	‒	‒	‒	‒	‒	‒	‒	‒	‒	‒	‒	‒	‒	‒	Negative	23.02.2018	‒	‒	‒	‒	‒	‒	‒	‒	‒	‒	‒	Negative	23.02.2018	‒	‒	‒	‒	‒	‒	Negative	22.11.2018	‒	‒	‒
107	6	Negative	‒	19.02.2018	‒	‒	‒	‒	‒	‒	‒	‒	‒	‒	‒	‒	‒	‒	‒	‒	‒	‒	‒	Negative	23.02.2018	‒	‒	‒	‒	‒	‒	‒	‒	‒	‒	‒	Negative	21.02.2018	‒	‒	‒	‒	‒	‒	Negative	22.11.2018	‒	‒	‒
109	6	Negative	‒	21.02.2018	‒	‒	‒	‒	‒	‒	‒	‒	‒	‒	‒	‒	‒	‒	‒	‒	‒	‒	‒	Negative	23.02.2018	‒	‒	‒	‒	‒	‒	‒	‒	‒	‒	‒	Positive	23.02.2018	ST1	4	05.03.2018	No	1	Yes	Negative	22.11.2018	‒	‒	‒
128	6	Negative	‒	19.02.2018	‒	‒	‒	‒	‒	‒	‒	‒	‒	‒	‒	‒	‒	‒	‒	‒	‒	‒	‒	Negative	23.02.2018	‒	‒	‒	‒	‒	‒	‒	‒	‒	‒	‒	Negative	21.02.2018	‒	‒	‒	‒	‒	‒	Negative	22.11.2018	‒	‒	‒
143	6	Negative	‒	21.02.2018	‒	‒	‒	‒	‒	‒	‒	‒	‒	‒	‒	‒	‒	‒	‒	‒	‒	‒	‒	Negative	23.02.2018	‒	‒	‒	‒	‒	‒	‒	‒	‒	‒	‒	Negative	23.02.2018	‒	‒	‒	‒	‒	‒	Negative	22.11.2018	‒	‒	‒
147	6	Negative	‒	21.02.2018	‒	‒	‒	‒	‒	‒	‒	‒	‒	‒	‒	‒	‒	‒	‒	‒	‒	‒	‒	Negative	23.02.2018	‒	‒	‒	‒	‒	‒	‒	‒	‒	‒	‒	Negative	23.02.2018	‒	‒	‒	‒	‒	‒	Negative	22.11.2018 and 04.12.2018	‒	‒	‒
293	6	Negative	‒	20.02.2018	‒	‒	‒	‒	‒	‒	‒	‒	‒	‒	‒	‒	‒	‒	‒	‒	‒	‒	‒	Negative	23.02.2018	‒	‒	‒	‒	‒	‒	‒	‒	‒	‒	‒	Negative	23.02.2018	‒	‒	‒	‒	‒	‒	Negative	22.11.2018	‒	‒	‒
415	6	Positive	34.5	20.02.2018	Not done	‒	‒	‒	‒	‒	Not done	‒	‒	‒	‒	‒	Not done	‒	‒	‒	‒	‒	‒	Negative	23.02.2018	‒	‒	‒	‒	‒	‒	‒	‒	‒	‒	‒	Negative	23.02.2018	‒	‒	‒	‒	‒	‒	Negative	22.11.2018	‒	‒	‒
452	6	Negative	‒	21.02.2018	‒	‒	‒	‒	‒	‒	‒	‒	‒	‒	‒	‒	‒	‒	‒	‒	‒	‒	‒	Negative	23.02.2018	‒	‒	‒	‒	‒	‒	‒	‒	‒	‒	‒	Negative	23.02.2018	‒	‒	‒	‒	‒	‒	Negative	22.11.2018	‒	‒	‒
453	6	Negative	‒	19.02.2018	‒	‒	‒	‒	‒	‒	‒	‒	‒	‒	‒	‒	‒	‒	‒	‒	‒	‒	‒	Negative	23.02.2018	‒	‒	‒	‒	‒	‒	‒	‒	‒	‒	‒	Negative	21.02.2018	‒	‒	‒	‒	‒	‒	Negative	22.11.2018	‒	‒	‒
454	6	Negative	‒	21.02.2018	‒	‒	‒	‒	‒	‒	‒	‒	‒	‒	‒	‒	‒	‒	‒	‒	‒	‒	‒	Negative	23.02.2018	‒	‒	‒	‒	‒	‒	‒	‒	‒	‒	‒	Negative	23.02.2018	‒	‒	‒	‒	‒	‒	Negative	22.11.2018	‒	‒	‒
455	6	Negative	‒	20.02.2018	‒	‒	‒	‒	‒	‒	‒	‒	‒	‒	‒	‒	‒	‒	‒	‒	‒	‒	‒	Negative	23.02.2018	‒	‒	‒	‒	‒	‒	‒	‒	‒	‒	‒	Negative	23.02.2018	‒	‒	‒	‒	‒	‒	Negative	22.11.2018	‒	‒	‒
456	6	Negative	‒	21.02.2018	‒	‒	‒	‒	‒	‒	‒	‒	‒	‒	‒	‒	‒	‒	‒	‒	‒	‒	‒	Negative	23.02.2018	‒	‒	‒	‒	‒	‒	‒	‒	‒	‒	‒	Negative	23.02.2018	‒	‒	‒	‒	‒	‒	Negative	22.11.2018b	‒	‒	‒
458	6	Negative	‒	19.02.2018	‒	‒	‒	‒	‒	‒	‒	‒	‒	‒	‒	‒	‒	‒	‒	‒	‒	‒	‒	Negative	23.02.2018	‒	‒	‒	‒	‒	‒	‒	‒	‒	‒	‒	Negative	21.02.2018	‒	‒	‒	‒	‒	‒	Negative	22.11.2018b	‒	‒	‒
459	6	Negative	‒	19.02.2018	‒	‒	‒	‒	‒	‒	‒	‒	‒	‒	‒	‒	‒	‒	‒	‒	‒	‒	‒	Negative	23.02.2018	‒	‒	‒	‒	‒	‒	‒	‒	‒	‒	‒	Positive	21.02.2018	ST1	4	05.03.2018	5 SNPs out		Yes	Negative	22.11.2018b	‒	‒	‒
460	6	Negative	‒	19.02.2018	‒	‒	‒	‒	‒	‒	‒	‒	‒	‒	‒	‒	‒	‒	‒	‒	‒	‒	‒	Negative	23.02.2018	‒	‒	‒	‒	‒	‒	‒	‒	‒	‒	‒	Negative	21.02.2018	‒	‒	‒	‒	‒	‒	Negative	22.11.2018b	‒	‒	‒
461	6	Negative	‒	21.02.2018	‒	‒	‒	‒	‒	‒	‒	‒	‒	‒	‒	‒	‒	‒	‒	‒	‒	‒	‒	Negative	23.02.2018	‒	‒	‒	‒	‒	‒	‒	‒	‒	‒	‒	Negative	23.02.2018	‒	‒	‒	‒	‒	‒	Negative	22.11.2018b	‒	‒	‒
462	6	Negative	‒	21.02.2018	‒	‒	‒	‒	‒	‒	‒	‒	‒	‒	‒	‒	‒	‒	‒	‒	‒	‒	‒	Negative	23.02.2018	‒	‒	‒	‒	‒	‒	‒	‒	‒	‒	‒	Negative	23.02.2018	‒	‒	‒	‒	‒	‒	Negative	22.11.2018b	‒	‒	‒
464	6	Negative	‒	21.02.2018	‒	‒	‒	‒	‒	‒	‒	‒	‒	‒	‒	‒	‒	‒	‒	‒	‒	‒	‒	Negative	23.02.2018	‒	‒	‒	‒	‒	‒	‒	‒	‒	‒	‒	Negative	23.02.2018	‒	‒	‒	‒	‒	‒	Negative	22.11.2018b	‒	‒	‒
465	6	Negative	‒	19.02.2018	‒	‒	‒	‒	‒	‒	‒	‒	‒	‒	‒	‒	‒	‒	‒	‒	‒	‒	‒	Negative	23.02.2018	‒	‒	‒	‒	‒	‒	‒	‒	‒	‒	‒	Negative	21.02.2018	‒	‒	‒	‒	‒	‒	Negative	22.11.2018b	‒	‒	‒
468	6	Negative	‒	19.02.2018	‒	‒	‒	‒	‒	‒	‒	‒	‒	‒	‒	‒	‒	‒	‒	‒	‒	‒	‒	Negative	23.02.2018	‒	‒	‒	‒	‒	‒	‒	‒	‒	‒	‒	Negative	21.02.2018	‒	‒	‒	‒	‒	‒	Negative	22.11.2018b	‒	‒	‒
471	6	Positive	34.3	19.02.2018	Not done	‒	‒	‒	‒	‒	Not done	‒	‒	‒	‒	‒	Not done	‒	‒	‒	‒	‒	‒	Negative	23.02.2018	‒	‒	‒	‒	‒	‒	‒	‒	‒	‒	‒	Positive	21.02.2018 and 05.10.2018	Untypable	‒	‒	‒	‒	‒	Negative	22.11.2018b	‒	‒	‒
472	6	Negative	‒	19.02.2018	‒	‒	‒	‒	‒	‒	‒	‒	‒	‒	‒	‒	‒	‒	‒	‒	‒	‒	‒	Negative	23.02.2018	‒	‒	‒	‒	‒	‒	‒	‒	‒	‒	‒	Negative	21.02.2018	‒	‒	‒	‒	‒	‒	Negative	22.11.2018b	‒	‒	‒
473	6	Negative	‒	21.02.2018	‒	‒	‒	‒	‒	‒	‒	‒	‒	‒	‒	‒	‒	‒	‒	‒	‒	‒	‒	Negative	23.02.2018	‒	‒	‒	‒	‒	‒	‒	‒	‒	‒	‒	Negative	23.02.2018	‒	‒	‒	‒	‒	‒	Negative	22.11.2018b	‒	‒	‒
475	6	Negative	‒	20.02.2018	‒	‒	‒	‒	‒	‒	‒	‒	‒	‒	‒	‒	‒	‒	‒	‒	‒	‒	‒	Negative	23.02.2018	‒	‒	‒	‒	‒	‒	‒	‒	‒	‒	‒	Negative	23.02.2018	‒	‒	‒	‒	‒	‒	Negative	22.11.2018b	‒	‒	‒
476	6	Negative	‒	20.02.2018	‒	‒	‒	‒	‒	‒	‒	‒	‒	‒	‒	‒	‒	‒	‒	‒	‒	‒	‒	Negative	23.02.2018	‒	‒	‒	‒	‒	‒	‒	‒	‒	‒	‒	Negative	23.02.2018	‒	‒	‒	‒	‒	‒	Negative	22.11.2018b	‒	‒	‒
478	6	Negative	‒	19.02.2018	‒	‒	‒	‒	‒	‒	‒	‒	‒	‒	‒	‒	‒	‒	‒	‒	‒	‒	‒	Negative	23.02.2018	‒	‒	‒	‒	‒	‒	‒	‒	‒	‒	‒	Positive	21.02.2018	ST4	42	05.03.2018	No		Yes	Negative	22.11.2018b	‒	‒	‒
482	6	Negative	‒	21.02.2018	‒	‒	‒	‒	‒	‒	‒	‒	‒	‒	‒	‒	‒	‒	‒	‒	‒	‒	‒	Negative	23.02.2018	‒	‒	‒	‒	‒	‒	‒	‒	‒	‒	‒	Negative	23.02.2018	‒	‒	‒	‒	‒	‒	Negative	22.11.2018b	‒	‒	‒
483	6	Negative	‒	19.02.2018	‒	‒	‒	‒	‒	‒	‒	‒	‒	‒	‒	‒	‒	‒	‒	‒	‒	‒	‒	Negative	23.02.2018	‒	‒	‒	‒	‒	‒	‒	‒	‒	‒	‒	Negative	21.02.2018	‒	‒	‒	‒	‒	‒	Negative	22.11.2018b	‒	‒	‒
484	6	Negative	‒	20.02.2018	‒	‒	‒	‒	‒	‒	‒	‒	‒	‒	‒	‒	‒	‒	‒	‒	‒	‒	‒	Negative	23.02.2018	‒	‒	‒	‒	‒	‒	‒	‒	‒	‒	‒	Negative	23.02.2018	‒	‒	‒	‒	‒	‒	Negative	22.11.2018b	‒	‒	‒
485	6	Negative	‒	21.02.2018	‒	‒	‒	‒	‒	‒	‒	‒	‒	‒	‒	‒	‒	‒	‒	‒	‒	‒	‒	Negative	23.02.2018	‒	‒	‒	‒	‒	‒	‒	‒	‒	‒	‒	Negative	23.02.2018	‒	‒	‒	‒	‒	‒	Negative	22.11.2018b	‒	‒	‒
489	6	Negative	‒	21.02.2018	‒	‒	‒	‒	‒	‒	‒	‒	‒	‒	‒	‒	‒	‒	‒	‒	‒	‒	‒	Negative	23.02.2018	‒	‒	‒	‒	‒	‒	‒	‒	‒	‒	‒	Negative	23.02.2018	‒	‒	‒	‒	‒	‒	Negative	22.11.2018b	‒	‒	‒
490	6	Negative	‒	21.02.2018	‒	‒	‒	‒	‒	‒	‒	‒	‒	‒	‒	‒	‒	‒	‒	‒	‒	‒	‒	Negative	23.02.2018	‒	‒	‒	‒	‒	‒	‒	‒	‒	‒	‒	Negative	23.02.2018	‒	‒	‒	‒	‒	‒	Negative	22.11.2018b	‒	‒	‒
491	6	Negative	‒	21.02.2018	‒	‒	‒	‒	‒	‒	‒	‒	‒	‒	‒	‒	‒	‒	‒	‒	‒	‒	‒	Negative	23.02.2018	‒	‒	‒	‒	‒	‒	‒	‒	‒	‒	‒	Negative	23.02.2018	‒	‒	‒	‒	‒	‒	Negative	22.11.2018b	‒	‒	‒
492	6	Negative	‒	20.02.2018	‒	‒	‒	‒	‒	‒	‒	‒	‒	‒	‒	‒	‒	‒	‒	‒	‒	‒	‒	Negative	23.02.2018	‒	‒	‒	‒	‒	‒	‒	‒	‒	‒	‒	Positive	23.02.2018	ST2	11	05.03.2018	2 SNPs out		Yes	Negative	22.11.2018b	‒	‒	‒
493	6	Negative	‒	20.02.2018	‒	‒	‒	‒	‒	‒	‒	‒	‒	‒	‒	‒	‒	‒	‒	‒	‒	‒	‒	Negative	23.02.2018	‒	‒	‒	‒	‒	‒	‒	‒	‒	‒	‒	Negative	23.02.2018	‒	‒	‒	‒	‒	‒	Negative	22.11.2018b	‒	‒	‒
494	6	Negative	‒	19.02.2018	‒	‒	‒	‒	‒	‒	‒	‒	‒	‒	‒	‒	‒	‒	‒	‒	‒	‒	‒	Negative	23.02.2018	‒	‒	‒	‒	‒	‒	‒	‒	‒	‒	‒	Negative	21.02.2018	‒	‒	‒	‒	‒	‒	Negative	22.11.2018c	‒	‒	‒
495	6	Positive	34	19.02.2018	Not done	‒	‒	‒	‒	‒	Not done	‒	‒	‒	‒	‒	Not done	‒	‒	‒	‒	‒	‒	Negative	23.02.2018	‒	‒	‒	‒	‒	‒	‒	‒	‒	‒	‒	Negative	21.02.2018	‒	‒	‒	‒	‒	‒	Negative	22.11.2018c	‒	‒	‒
496	6	Negative	‒	21.02.2018	‒	‒	‒	‒	‒	‒	‒	‒	‒	‒	‒	‒	‒	‒	‒	‒	‒	‒	‒	Negative	23.02.2018	‒	‒	‒	‒	‒	‒	‒	‒	‒	‒	‒	Negative	23.02.2018	‒	‒	‒	‒	‒	‒	Negative	22.11.2018c	‒	‒	‒
498	6	Negative	‒	19.02.2018	‒	‒	‒	‒	‒	‒	‒	‒	‒	‒	‒	‒	‒	‒	‒	‒	‒	‒	‒	Negative	23.02.2018	‒	‒	‒	‒	‒	‒	‒	‒	‒	‒	‒	Positive	21.02.2018	ST1	4	05.03.2018	No		Yes	Negative	22.11.2018c	‒	‒	‒
499	6	Negative	‒	19.02.2018	‒	‒	‒	‒	‒	‒	‒	‒	‒	‒	‒	‒	‒	‒	‒	‒	‒	‒	‒	Negative	23.02.2018	‒	‒	‒	‒	‒	‒	‒	‒	‒	‒	‒	Negative	21.02.2018	‒	‒	‒	‒	‒	‒	Negative	22.11.2018c	‒	‒	‒
501	6	Negative	‒	21.02.2018	‒	‒	‒	‒	‒	‒	‒	‒	‒	‒	‒	‒	‒	‒	‒	‒	‒	‒	‒	Negative	23.02.2018	‒	‒	‒	‒	‒	‒	‒	‒	‒	‒	‒	Negative	23.02.2018	‒	‒	‒	‒	‒	‒	Negative	22.11.2018c	‒	‒	‒
502	6	Positive	34.2	19.02.2018	Not done	‒	‒	‒	‒	‒	Not done	‒	‒	‒	‒	‒	Not done	‒	‒	‒	‒	‒	‒	Negative	23.02.2018	‒	‒	‒	‒	‒	‒	‒	‒	‒	‒	‒	Positive	21.02.2018	ST1	4	05.03.2018	No		Yes	Negative	22.11.2018c	‒	‒	‒
503	6	Negative	‒	19.02.2018	‒	‒	‒	‒	‒	‒	‒	‒	‒	‒	‒	‒	‒	‒	‒	‒	‒	‒	‒	Negative	23.02.2018	‒	‒	‒	‒	‒	‒	‒	‒	‒	‒	‒	Negative	23.02.2018	‒	‒	‒	‒	‒	‒	Negative	22.11.2018c	‒	‒	‒
504	6	Negative	‒	21.02.2018	‒	‒	‒	‒	‒	‒	‒	‒	‒	‒	‒	‒	‒	‒	‒	‒	‒	‒	‒	Negative	23.02.2018	‒	‒	‒	‒	‒	‒	‒	‒	‒	‒	‒	Negative	23.02.2018	‒	‒	‒	‒	‒	‒	Negative	22.11.2018c	‒	‒	‒
505	6	Negative	‒	19.02.2018	‒	‒	‒	‒	‒	‒	‒	‒	‒	‒	‒	‒	‒	‒	‒	‒	‒	‒	‒	Negative	23.02.2018	‒	‒	‒	‒	‒	‒	‒	‒	‒	‒	‒	Positive	23.02.2018	ST2	9	05.03.2018	No		Yes	Negative	22.11.2018c	‒	‒	‒
507	6	Positive	21.3	20.02.2018	Positive	05.09.2018	AII	06.09.2018 and 28.09.2018	None	Yes	Positive	06.09.2018a	AII	25.09.2018	No	Yes	Positive	06.09.2018a	AII	13.09.2018	No	No	AII	Negative	23.02.2018	‒	‒	‒	‒	‒	‒	‒	‒	‒	‒	‒	Negative	23.02.2018	‒	‒	‒	‒	‒	‒	Negative	22.11.2018c	‒	‒	‒
508	6	Negative	‒	21.02.2018	‒	‒	‒	‒	‒	‒	‒	‒	‒	‒	‒	‒	‒	‒	‒	‒	‒	‒	‒	Negative	05.03.2018	‒	‒	‒	‒	‒	‒	‒	‒	‒	‒	‒	Negative	23.02.2018	‒	‒	‒	‒	‒	‒	Negative	22.11.2018c	‒	‒	‒
509	6	Negative	‒	19.02.2018	‒	‒	‒	‒	‒	‒	‒	‒	‒	‒	‒	‒	‒	‒	‒	‒	‒	‒	‒	Negative	05.03.2018	‒	‒	‒	‒	‒	‒	‒	‒	‒	‒	‒	Negative	23.02.2018	‒	‒	‒	‒	‒	‒	Negative	22.11.2018c	‒	‒	‒
511	6	Negative	‒	21.02.2018	‒	‒	‒	‒	‒	‒	‒	‒	‒	‒	‒	‒	‒	‒	‒	‒	‒	‒	‒	Negative	05.03.2018	‒	‒	‒	‒	‒	‒	‒	‒	‒	‒	‒	Negative	23.02.2018	‒	‒	‒	‒	‒	‒	Negative	22.11.2018c	‒	‒	‒
513	6	Negative	‒	21.02.2018	‒	‒	‒	‒	‒	‒	‒	‒	‒	‒	‒	‒	‒	‒	‒	‒	‒	‒	‒	Negative	05.03.2018	‒	‒	‒	‒	‒	‒	‒	‒	‒	‒	‒	Negative	23.02.2018	‒	‒	‒	‒	‒	‒	Negative	22.11.2018c	‒	‒	‒
515	6	Negative	‒	19.02.2018	‒	‒	‒	‒	‒	‒	‒	‒	‒	‒	‒	‒	‒	‒	‒	‒	‒	‒	‒	Negative	05.03.2018	‒	‒	‒	‒	‒	‒	‒	‒	‒	‒	‒	Positive	23.02.2018	ST2	11	05.03.2018	No		Yes	Negative	22.11.2018c	‒	‒	‒
516	6	Negative	‒	21.02.2018	‒	‒	‒	‒	‒	‒	‒	‒	‒	‒	‒	‒	‒	‒	‒	‒	‒	‒	‒	Negative	05.03.2018	‒	‒	‒	‒	‒	‒	‒	‒	‒	‒	‒	Negative	23.02.2018	‒	‒	‒	‒	‒	‒	Negative	22.11.2018c	‒	‒	‒
520	6	Negative	‒	21.02.2018	‒	‒	‒	‒	‒	‒	‒	‒	‒	‒	‒	‒	‒	‒	‒	‒	‒	‒	‒	Negative	05.03.2018	‒	‒	‒	‒	‒	‒	‒	‒	‒	‒	‒	Negative	23.02.2018	‒	‒	‒	‒	‒	‒	Negative	22.11.2018c	‒	‒	‒
521	6	Negative	‒	21.02.2018	‒	‒	‒	‒	‒	‒	‒	‒	‒	‒	‒	‒	‒	‒	‒	‒	‒	‒	‒	Negative	05.03.2018	‒	‒	‒	‒	‒	‒	‒	‒	‒	‒	‒	Negative	23.02.2018	‒	‒	‒	‒	‒	‒	Negative	22.11.2018c	‒	‒	‒
522	6	Negative	‒	19.02.2018	‒	‒	‒	‒	‒	‒	‒	‒	‒	‒	‒	‒	‒	‒	‒	‒	‒	‒	‒	Negative	14.03.2018	‒	‒	‒	‒	‒	‒	‒	‒	‒	‒	‒	Negative	01.02.2013	‒	‒	‒	‒	‒	‒	Negative	22.11.2018c	‒	‒	‒
523	6	Negative	‒	19.02.2018	‒	‒	‒	‒	‒	‒	‒	‒	‒	‒	‒	‒	‒	‒	‒	‒	‒	‒	‒	Negative	05.03.2018	‒	‒	‒	‒	‒	‒	‒	‒	‒	‒	‒	Negative	23.02.2018	‒	‒	‒	‒	‒	‒	Negative	22.11.2018c	‒	‒	‒
524	6	Positive	36.2	20.02.2018	Not done	‒	‒	‒	‒	‒	Not done	‒	‒	‒	‒	‒	Not done	‒	‒	‒	‒	‒	‒	Negative	05.03.2018	‒	‒	‒	‒	‒	‒	‒	‒	‒	‒	‒	Negative	23.02.2018	‒	‒	‒	‒	‒	‒	Negative	22.11.2018c	‒	‒	‒
525	6	Negative	‒	21.02.2018	‒	‒	‒	‒	‒	‒	‒	‒	‒	‒	‒	‒	‒	‒	‒	‒	‒	‒	‒	Negative	14.03.2018	‒	‒	‒	‒	‒	‒	‒	‒	‒	‒	‒	Negative	23.02.2019	‒	‒	‒	‒	‒	‒	Negative	22.11.2018c	‒	‒	‒
526	6	Negative	‒	20.02.2018	‒	‒	‒	‒	‒	‒	‒	‒	‒	‒	‒	‒	‒	‒	‒	‒	‒	‒	‒	Negative	05.03.2018	‒	‒	‒	‒	‒	‒	‒	‒	‒	‒	‒	Negative	23.02.2018	‒	‒	‒	‒	‒	‒	Negative	22.11.2018c	‒	‒	‒
528	6	Negative	‒	21.02.2018	‒	‒	‒	‒	‒	‒	‒	‒	‒	‒	‒	‒	‒	‒	‒	‒	‒	‒	‒	Negative	05.03.2018	‒	‒	‒	‒	‒	‒	‒	‒	‒	‒	‒	Negative	23.02.2018	‒	‒	‒	‒	‒	‒	Negative	22.11.2018c	‒	‒	‒
533	6	Negative	‒	21.02.2018	‒	‒	‒	‒	‒	‒	‒	‒	‒	‒	‒	‒	‒	‒	‒	‒	‒	‒	‒	Negative	05.03.2018	‒	‒	‒	‒	‒	‒	‒	‒	‒	‒	‒	Negative	23.02.2018	‒	‒	‒	‒	‒	‒	Negative	22.11.2018c	‒	‒	‒
535	6	Positive	32.7	20.02.2018	Not done	‒	‒	‒	‒	‒	Not done	‒	‒	‒	‒	‒	Not done	‒	‒	‒	‒	‒	‒	Negative	05.03.2018	‒	‒	‒	‒	‒	‒	‒	‒	‒	‒	‒	Positive	23.02.2018	ST2	11	05.03.2018	No		No	Negative	22.11.2018c	‒	‒	‒
542	6	Negative	‒	20.02.2018	‒	‒	‒	‒	‒	‒	‒	‒	‒	‒	‒	‒	‒	‒	‒	‒	‒	‒	‒	Negative	05.03.2018	‒	‒	‒	‒	‒	‒	‒	‒	‒	‒	‒	Negative	23.02.2018	‒	‒	‒	‒	‒	‒	Negative	23.11.2018	‒	‒	‒
548	6	Negative	‒	21.02.2018	‒	‒	‒	‒	‒	‒	‒	‒	‒	‒	‒	‒	‒	‒	‒	‒	‒	‒	‒	Negative	05.03.2018	‒	‒	‒	‒	‒	‒	‒	‒	‒	‒	‒	Negative	23.02.2018	‒	‒	‒	‒	‒	‒	Negative	23.11.2018	‒	‒	‒
574	6	Negative	‒	20.02.2018	‒	‒	‒	‒	‒	‒	‒	‒	‒	‒	‒	‒	‒	‒	‒	‒	‒	‒	‒	Negative	05.03.2018	‒	‒	‒	‒	‒	‒	‒	‒	‒	‒	‒	Positive	23.02.2018	Untypable	‒	05.03.2018			Yes	Negative	23.11.2018	‒	‒	‒
601	6	Negative	‒	19.02.2018	‒	‒	‒	‒	‒	‒	‒	‒	‒	‒	‒	‒	‒	‒	‒	‒	‒	‒	‒	Negative	05.03.2018	‒	‒	‒	‒	‒	‒	‒	‒	‒	‒	‒	Negative	21.02.2018	‒	‒	‒	‒	‒	‒	Negative	23.11.2018	‒	‒	‒
607	6	Negative	‒	19.02.2018	‒	‒	‒	‒	‒	‒	‒	‒	‒	‒	‒	‒	‒	‒	‒	‒	‒	‒	‒	Negative	14.03.2018	‒	‒	‒	‒	‒	‒	‒	‒	‒	‒	‒	Positive	21.02.2018	ST1	4	05.03.2018	No		Yes	Negative	23.11.2018	‒	‒	‒
609	6	Negative	‒	19.02.2018	‒	‒	‒	‒	‒	‒	‒	‒	‒	‒	‒	‒	‒	‒	‒	‒	‒	‒	‒	Negative	14.03.2018	‒	‒	‒	‒	‒	‒	‒	‒	‒	‒	‒	Negative	21.02.2018	‒	‒	‒	‒	‒	‒	Negative	23.11.2018	‒	‒	‒
610	6	Negative	‒	19.02.2018	‒	‒	‒	‒	‒	‒	‒	‒	‒	‒	‒	‒	‒	‒	‒	‒	‒	‒	‒	Negative	14.03.2018	‒	‒	‒	‒	‒	‒	‒	‒	‒	‒	‒	Negative	21.02.2018	‒	‒	‒	‒	‒	‒	Negative	23.11.2018	‒	‒	‒
611	6	Negative	‒	20.02.2018	‒	‒	‒	‒	‒	‒	‒	‒	‒	‒	‒	‒	‒	‒	‒	‒	‒	‒	‒	Negative	14.03.2018	‒	‒	‒	‒	‒	‒	‒	‒	‒	‒	‒	Negative	23.02.2018	‒	‒	‒	‒	‒	‒	Negative	23.11.2018	‒	‒	‒
612	6	Negative	‒	20.02.2018	‒	‒	‒	‒	‒	‒	‒	‒	‒	‒	‒	‒	‒	‒	‒	‒	‒	‒	‒	Negative	14.03.2018	‒	‒	‒	‒	‒	‒	‒	‒	‒	‒	‒	Negative	23.02.2018	‒	‒	‒	‒	‒	‒	Negative	23.11.2018	‒	‒	‒
614	6	Negative	‒	21.02.2018	‒	‒	‒	‒	‒	‒	‒	‒	‒	‒	‒	‒	‒	‒	‒	‒	‒	‒	‒	Negative	14.03.2018	‒	‒	‒	‒	‒	‒	‒	‒	‒	‒	‒	Negative	23.02.2018	‒	‒	‒	‒	‒	‒	Negative	23.11.2018	‒	‒	‒
616	6	Negative	‒	20.02.2018	‒	‒	‒	‒	‒	‒	‒	‒	‒	‒	‒	‒	‒	‒	‒	‒	‒	‒	‒	Negative	14.03.2018	‒	‒	‒	‒	‒	‒	‒	‒	‒	‒	‒	Negative	23.02.2018	‒	‒	‒	‒	‒	‒	Negative	23.11.2018	‒	‒	‒
617	6	Negative	‒	21.02.2018	‒	‒	‒	‒	‒	‒	‒	‒	‒	‒	‒	‒	‒	‒	‒	‒	‒	‒	‒	Negative	14.03.2018	‒	‒	‒	‒	‒	‒	‒	‒	‒	‒	‒	Negative	23.02.2018	‒	‒	‒	‒	‒	‒	Negative	23.11.2018	‒	‒	‒
618	6	Negative	‒	20.02.2018	‒	‒	‒	‒	‒	‒	‒	‒	‒	‒	‒	‒	‒	‒	‒	‒	‒	‒	‒	Negative	14.03.2018	‒	‒	‒	‒	‒	‒	‒	‒	‒	‒	‒	Negative	01.02.2013	‒	‒	‒	‒	‒	‒	Negative	23.11.2018	‒	‒	‒
620	6	Negative	‒	19.02.2018	‒	‒	‒	‒	‒	‒	‒	‒	‒	‒	‒	‒	‒	‒	‒	‒	‒	‒	‒	Negative	14.03.2018	‒	‒	‒	‒	‒	‒	‒	‒	‒	‒	‒	Negative	21.02.2018	‒	‒	‒	‒	‒	‒	Negative	23.11.2018	‒	‒	‒
621	6	Negative	‒	19.02.2018	‒	‒	‒	‒	‒	‒	‒	‒	‒	‒	‒	‒	‒	‒	‒	‒	‒	‒	‒	Negative	14.03.2018	‒	‒	‒	‒	‒	‒	‒	‒	‒	‒	‒	Negative	21.02.2018	‒	‒	‒	‒	‒	‒	Negative	23.11.2018	‒	‒	‒
622	6	Positive	33.2	21.02.2018	Not done	‒	‒	‒	‒	‒	Not done	‒	‒	‒	‒	‒	Not done	‒	‒	‒	‒	‒	‒	Negative	14.03.2018	‒	‒	‒	‒	‒	‒	‒	‒	‒	‒	‒	Positive	21.02.2018 and 16.03.2018	Untypable	‒	‒	‒	‒	‒	Negative	23.11.2018	‒	‒	‒
623	6	Negative	‒	21.02.2018	‒	‒	‒	‒	‒	‒	‒	‒	‒	‒	‒	‒	‒	‒	‒	‒	‒	‒	‒	Negative	14.03.2018	‒	‒	‒	‒	‒	‒	‒	‒	‒	‒	‒	Negative	21.02.2018	‒	‒	‒	‒	‒	‒	Negative	23.11.2018	‒	‒	‒
624	6	Negative	‒	21.02.2018	‒	‒	‒	‒	‒	‒	‒	‒	‒	‒	‒	‒	‒	‒	‒	‒	‒	‒	‒	Negative	14.03.2018	‒	‒	‒	‒	‒	‒	‒	‒	‒	‒	‒	Negative	21.02.2018	‒	‒	‒	‒	‒	‒	Negative	23.11.2018	‒	‒	‒
625	6	Negative	‒	20.02.2018	‒	‒	‒	‒	‒	‒	‒	‒	‒	‒	‒	‒	‒	‒	‒	‒	‒	‒	‒	Negative	14.03.2018	‒	‒	‒	‒	‒	‒	‒	‒	‒	‒	‒	Negative	21.02.2018	‒	‒	‒	‒	‒	‒	Negative	23.11.2018	‒	‒	‒
627	6	Negative	‒	21.02.2018	‒	‒	‒	‒	‒	‒	‒	‒	‒	‒	‒	‒	‒	‒	‒	‒	‒	‒	‒	Negative	14.03.2018	‒	‒	‒	‒	‒	‒	‒	‒	‒	‒	‒	Negative	21.02.2018	‒	‒	‒	‒	‒	‒	Negative	23.11.2018	‒	‒	‒
628	6	Positive	33.9	21.02.2018	Not done	‒	‒	‒	‒	‒	Not done	‒	‒	‒	‒	‒	Not done	‒	‒	‒	‒	‒	‒	Negative	14.03.2018	‒	‒	‒	‒	‒	‒	‒	‒	‒	‒	‒	Negative	21.02.2018	‒	‒	‒	‒	‒	‒	Negative	23.11.2018	‒	‒	‒
631	6	Negative	‒	21.02.2018	‒	‒	‒	‒	‒	‒	‒	‒	‒	‒	‒	‒	‒	‒	‒	‒	‒	‒	‒	Negative	14.03.2018	‒	‒	‒	‒	‒	‒	‒	‒	‒	‒	‒	Negative	21.02.2018	‒	‒	‒	‒	‒	‒	Negative	23.11.2018	‒	‒	‒
632	6	Negative	‒	20.02.2018	‒	‒	‒	‒	‒	‒	‒	‒	‒	‒	‒	‒	‒	‒	‒	‒	‒	‒	‒	Negative	14.03.2018	‒	‒	‒	‒	‒	‒	‒	‒	‒	‒	‒	Negative	01.02.2013	‒	‒	‒	‒	‒	‒	Negative	23.11.2018	‒	‒	‒
633	6	Negative	‒	21.02.2018	‒	‒	‒	‒	‒	‒	‒	‒	‒	‒	‒	‒	‒	‒	‒	‒	‒	‒	‒	Negative	14.03.2018	‒	‒	‒	‒	‒	‒	‒	‒	‒	‒	‒	Negative	01.02.2013	‒	‒	‒	‒	‒	‒	Negative	23.11.2018	‒	‒	‒
634	6	Negative	‒	21.02.2018	‒	‒	‒	‒	‒	‒	‒	‒	‒	‒	‒	‒	‒	‒	‒	‒	‒	‒	‒	Negative	14.03.2018	‒	‒	‒	‒	‒	‒	‒	‒	‒	‒	‒	Negative	21.02.2018	‒	‒	‒	‒	‒	‒	Negative	23.11.2018	‒	‒	‒
635	6	Negative	‒	21.02.2018	‒	‒	‒	‒	‒	‒	‒	‒	‒	‒	‒	‒	‒	‒	‒	‒	‒	‒	‒	Negative	14.03.2018	‒	‒	‒	‒	‒	‒	‒	‒	‒	‒	‒	Negative	21.02.2018	‒	‒	‒	‒	‒	‒	Negative	23.11.2018	‒	‒	‒
637	6	Negative	‒	21.02.2018	‒	‒	‒	‒	‒	‒	‒	‒	‒	‒	‒	‒	‒	‒	‒	‒	‒	‒	‒	Negative	14.03.2018	‒	‒	‒	‒	‒	‒	‒	‒	‒	‒	‒	Negative	01.02.2013	‒	‒	‒	‒	‒	‒	Negative	23.11.2018b and 04.12.2018	‒	‒	‒
640	6	Negative	‒	21.02.2018	‒	‒	‒	‒	‒	‒	‒	‒	‒	‒	‒	‒	‒	‒	‒	‒	‒	‒	‒	Negative	14.03.2018	‒	‒	‒	‒	‒	‒	‒	‒	‒	‒	‒	Negative	21.02.2018	‒	‒	‒	‒	‒	‒	Negative	23.11.2018	‒	‒	‒
643	6	Negative	‒	21.02.2018	‒	‒	‒	‒	‒	‒	‒	‒	‒	‒	‒	‒	‒	‒	‒	‒	‒	‒	‒	Negative	14.03.2018	‒	‒	‒	‒	‒	‒	‒	‒	‒	‒	‒	Negative	01.02.2013	‒	‒	‒	‒	‒	‒	Negative	23.11.2018	‒	‒	‒
645	6	Negative	‒	21.02.2018	‒	‒	‒	‒	‒	‒	‒	‒	‒	‒	‒	‒	‒	‒	‒	‒	‒	‒	‒	Negative	14.03.2018	‒	‒	‒	‒	‒	‒	‒	‒	‒	‒	‒	Negative	21.02.2018	‒	‒	‒	‒	‒	‒	Negative	23.11.2018	‒	‒	‒
646	6	Positive	34.6	21.02.2018	Not done	‒	‒	‒	‒	‒	Not done	‒	‒	‒	‒	‒	Not done	‒	‒	‒	‒	‒	‒	Negative	14.03.2018	‒	‒	‒	‒	‒	‒	‒	‒	‒	‒	‒	Negative	21.02.2018	‒	‒	‒	‒	‒	‒	Negative	23.11.2018	‒	‒	‒
648	6	Negative	‒	21.02.2018	‒	‒	‒	‒	‒	‒	‒	‒	‒	‒	‒	‒	‒	‒	‒	‒	‒	‒	‒	Negative	14.03.2018	‒	‒	‒	‒	‒	‒	‒	‒	‒	‒	‒	Negative	01.02.2013	‒	‒	‒	‒	‒	‒	Negative	23.11.2018	‒	‒	‒
650	6	Negative	‒	21.02.2018	‒	‒	‒	‒	‒	‒	‒	‒	‒	‒	‒	‒	‒	‒	‒	‒	‒	‒	‒	Negative	14.03.2018	‒	‒	‒	‒	‒	‒	‒	‒	‒	‒	‒	Negative	01.02.2013	‒	‒	‒	‒	‒	‒	Negative	23.11.2018	‒	‒	‒
651	6	Negative	‒	20.02.2018	‒	‒	‒	‒	‒	‒	‒	‒	‒	‒	‒	‒	‒	‒	‒	‒	‒	‒	‒	Negative	14.03.2018	‒	‒	‒	‒	‒	‒	‒	‒	‒	‒	‒	Negative	01.02.2013	‒	‒	‒	‒	‒	‒	Negative	23.11.2018	‒	‒	‒
652	6	Negative	‒	21.02.2018	‒	‒	‒	‒	‒	‒	‒	‒	‒	‒	‒	‒	‒	‒	‒	‒	‒	‒	‒	Negative	14.03.2018	‒	‒	‒	‒	‒	‒	‒	‒	‒	‒	‒	Positive	21.02.2018	ST1	4	05.03.2018	No		Yes	Negative	23.11.2018	‒	‒	‒
653	6	Negative	‒	21.02.2018	‒	‒	‒	‒	‒	‒	‒	‒	‒	‒	‒	‒	‒	‒	‒	‒	‒	‒	‒	Negative	14.03.2018	‒	‒	‒	‒	‒	‒	‒	‒	‒	‒	‒	Negative	01.02.2013	‒	‒	‒	‒	‒	‒	Negative	23.11.2018	‒	‒	‒
654	6	Positive	31.1	21.02.2018	Negative	05.09.2018	‒	‒	‒	‒	Negative	06.09.2018a	‒	‒	‒	‒	Negative	06.09.2018a	‒	‒	‒	‒	‒	Negative	14.03.2018	‒	‒	‒	‒	‒	‒	‒	‒	‒	‒	‒	Negative	21.02.2018	‒	‒	‒	‒	‒	‒	Negative	23.11.2018	‒	‒	‒
655	6	Negative	‒	20.02.2018	‒	‒	‒	‒	‒	‒	‒	‒	‒	‒	‒	‒	‒	‒	‒	‒	‒	‒	‒	Negative	14.03.2018	‒	‒	‒	‒	‒	‒	‒	‒	‒	‒	‒	Negative	01.02.2013	‒	‒	‒	‒	‒	‒	Negative	23.11.2018	‒	‒	‒
656	6	Negative	‒	21.02.2018	‒	‒	‒	‒	‒	‒	‒	‒	‒	‒	‒	‒	‒	‒	‒	‒	‒	‒	‒	Negative	14.03.2018	‒	‒	‒	‒	‒	‒	‒	‒	‒	‒	‒	Negative	01.02.2013	‒	‒	‒	‒	‒	‒	Negative	23.11.2018	‒	‒	‒
657	6	Negative	‒	21.02.2018	‒	‒	‒	‒	‒	‒	‒	‒	‒	‒	‒	‒	‒	‒	‒	‒	‒	‒	‒	Negative	14.03.2018	‒	‒	‒	‒	‒	‒	‒	‒	‒	‒	‒	Negative	21.02.2018	‒	‒	‒	‒	‒	‒	Negative	23.11.2018	‒	‒	‒
658	6	Positive	34.6	21.02.2018	Not done	‒	‒	‒	‒	‒	Not done	‒	‒	‒	‒	‒	Not done	‒	‒	‒	‒	‒	‒	Negative	14.03.2018	‒	‒	‒	‒	‒	‒	‒	‒	‒	‒	‒	Negative	21.02.2018	‒	‒	‒	‒	‒	‒	Negative	23.11.2018	‒	‒	‒
659	6	Positive	32.3	21.02.2018	Not done	‒	‒	‒	‒	‒	Not done	‒	‒	‒	‒	‒	Not done	‒	‒	‒	‒	‒	‒	Negative	14.03.2018	‒	‒	‒	‒	‒	‒	‒	‒	‒	‒	‒	Negative	21.02.2018	‒	‒	‒	‒	‒	‒	Negative	23.11.2018	‒	‒	‒
661	6	Negative	‒	21.02.2018	‒	‒	‒	‒	‒	‒	‒	‒	‒	‒	‒	‒	‒	‒	‒	‒	‒	‒	‒	Negative	14.03.2018	‒	‒	‒	‒	‒	‒	‒	‒	‒	‒	‒	Negative	01.02.2013	‒	‒	‒	‒	‒	‒	Negative	23.11.2018	‒	‒	‒
662	6	Negative	‒	21.02.2018	‒	‒	‒	‒	‒	‒	‒	‒	‒	‒	‒	‒	‒	‒	‒	‒	‒	‒	‒	Negative	14.03.2018	‒	‒	‒	‒	‒	‒	‒	‒	‒	‒	‒	Negative	21.02.2018	‒	‒	‒	‒	‒	‒	Negative	23.11.2018	‒	‒	‒
663	6	Negative	‒	21.02.2018	‒	‒	‒	‒	‒	‒	‒	‒	‒	‒	‒	‒	‒	‒	‒	‒	‒	‒	‒	Negative	14.03.2018	‒	‒	‒	‒	‒	‒	‒	‒	‒	‒	‒	Negative	01.02.2013	‒	‒	‒	‒	‒	‒	Negative	23.11.2018b and 04.12.2018	‒	‒	‒
664	6	Negative	‒	21.02.2018	‒	‒	‒	‒	‒	‒	‒	‒	‒	‒	‒	‒	‒	‒	‒	‒	‒	‒	‒	Negative	14.03.2018	‒	‒	‒	‒	‒	‒	‒	‒	‒	‒	‒	Positive	01.02.2013	ST1	4	05.03.2018	No		Yes	Negative	23.11.2018	‒	‒	‒
665	6	Negative	‒	21.02.2018	‒	‒	‒	‒	‒	‒	‒	‒	‒	‒	‒	‒	‒	‒	‒	‒	‒	‒	‒	Negative	14.03.2018	‒	‒	‒	‒	‒	‒	‒	‒	‒	‒	‒	Negative	01.02.2013	‒	‒	‒	‒	‒	‒	Negative	23.11.2018	‒	‒	‒
666	6	Negative	‒	20.02.2018	‒	‒	‒	‒	‒	‒	‒	‒	‒	‒	‒	‒	‒	‒	‒	‒	‒	‒	‒	Negative	14.03.2018	‒	‒	‒	‒	‒	‒	‒	‒	‒	‒	‒	Negative	01.02.2013	‒	‒	‒	‒	‒	‒	Negative	23.11.2018	‒	‒	‒
667	6	Negative	‒	21.02.2018	‒	‒	‒	‒	‒	‒	‒	‒	‒	‒	‒	‒	‒	‒	‒	‒	‒	‒	‒	Negative	14.03.2018	‒	‒	‒	‒	‒	‒	‒	‒	‒	‒	‒	Negative	01.02.2013	‒	‒	‒	‒	‒	‒	Negative	23.11.2018	‒	‒	‒
668	6	Negative	‒	21.02.2018	‒	‒	‒	‒	‒	‒	‒	‒	‒	‒	‒	‒	‒	‒	‒	‒	‒	‒	‒	Negative	14.03.2018	‒	‒	‒	‒	‒	‒	‒	‒	‒	‒	‒	Negative	01.02.2013	‒	‒	‒	‒	‒	‒	Negative	26.11.2018	‒	‒	‒
669	6	Negative	‒	21.02.2018	‒	‒	‒	‒	‒	‒	‒	‒	‒	‒	‒	‒	‒	‒	‒	‒	‒	‒	‒	Negative	14.03.2018	‒	‒	‒	‒	‒	‒	‒	‒	‒	‒	‒	Negative	01.02.2013	‒	‒	‒	‒	‒	‒	Negative	26.11.2018	‒	‒	‒
671	6	Negative	‒	21.02.2018	‒	‒	‒	‒	‒	‒	‒	‒	‒	‒	‒	‒	‒	‒	‒	‒	‒	‒	‒	Negative	14.03.2018	‒	‒	‒	‒	‒	‒	‒	‒	‒	‒	‒	Negative	01.02.2013	‒	‒	‒	‒	‒	‒	Negative	26.11.2018	‒	‒	‒
674	6	Negative	‒	21.02.2018	‒	‒	‒	‒	‒	‒	‒	‒	‒	‒	‒	‒	‒	‒	‒	‒	‒	‒	‒	Negative	14.03.2018	‒	‒	‒	‒	‒	‒	‒	‒	‒	‒	‒	Negative	01.02.2013	‒	‒	‒	‒	‒	‒	Negative	26.11.2018	‒	‒	‒
676	6	Negative	‒	21.02.2018	‒	‒	‒	‒	‒	‒	‒	‒	‒	‒	‒	‒	‒	‒	‒	‒	‒	‒	‒	Negative	14.03.2018	‒	‒	‒	‒	‒	‒	‒	‒	‒	‒	‒	Positive	01.02.2013	ST4	42	05.03.2018	No		Yes	Negative	26.11.2018	‒	‒	‒
677	6	Negative	‒	20.02.2018	‒	‒	‒	‒	‒	‒	‒	‒	‒	‒	‒	‒	‒	‒	‒	‒	‒	‒	‒	Negative	14.03.2018	‒	‒	‒	‒	‒	‒	‒	‒	‒	‒	‒	Negative	01.02.2013	‒	‒	‒	‒	‒	‒	Negative	26.11.2018	‒	‒	‒
679	6	Negative	‒	21.02.2018	‒	‒	‒	‒	‒	‒	‒	‒	‒	‒	‒	‒	‒	‒	‒	‒	‒	‒	‒	Negative	14.03.2018	‒	‒	‒	‒	‒	‒	‒	‒	‒	‒	‒	Negative	01.03.2018	‒	‒	‒	‒	‒	‒	Negative	26.11.2018	‒	‒	‒
680	6	Negative	‒	21.02.2018	‒	‒	‒	‒	‒	‒	‒	‒	‒	‒	‒	‒	‒	‒	‒	‒	‒	‒	‒	Negative	14.03.2018	‒	‒	‒	‒	‒	‒	‒	‒	‒	‒	‒	Negative	01.03.2018	‒	‒	‒	‒	‒	‒	Negative	26.11.2018	‒	‒	‒
682	6	Negative	‒	20.02.2018	‒	‒	‒	‒	‒	‒	‒	‒	‒	‒	‒	‒	‒	‒	‒	‒	‒	‒	‒	Negative	14.03.2018	‒	‒	‒	‒	‒	‒	‒	‒	‒	‒	‒	Negative	01.03.2018	‒	‒	‒	‒	‒	‒	Negative	26.11.2018	‒	‒	‒
683	6	Negative	‒	21.02.2018	‒	‒	‒	‒	‒	‒	‒	‒	‒	‒	‒	‒	‒	‒	‒	‒	‒	‒	‒	Negative	14.03.2018	‒	‒	‒	‒	‒	‒	‒	‒	‒	‒	‒	Negative	01.03.2018	‒	‒	‒	‒	‒	‒	Negative	26.11.2018	‒	‒	‒
684	6	Negative	‒	21.02.2018	‒	‒	‒	‒	‒	‒	‒	‒	‒	‒	‒	‒	‒	‒	‒	‒	‒	‒	‒	Negative	14.03.2018	‒	‒	‒	‒	‒	‒	‒	‒	‒	‒	‒	Negative	01.03.2018	‒	‒	‒	‒	‒	‒	Negative	26.11.2018	‒	‒	‒
685	6	Negative	‒	21.02.2018	‒	‒	‒	‒	‒	‒	‒	‒	‒	‒	‒	‒	‒	‒	‒	‒	‒	‒	‒	Negative	14.03.2018	‒	‒	‒	‒	‒	‒	‒	‒	‒	‒	‒	Negative	01.03.2018	‒	‒	‒	‒	‒	‒	Negative	26.11.2018	‒	‒	‒
686	6	Negative	‒	20.02.2018	‒	‒	‒	‒	‒	‒	‒	‒	‒	‒	‒	‒	‒	‒	‒	‒	‒	‒	‒	Negative	14.03.2018	‒	‒	‒	‒	‒	‒	‒	‒	‒	‒	‒	Negative	01.03.2018	‒	‒	‒	‒	‒	‒	Negative	26.11.2018	‒	‒	‒
687	6	Negative	‒	20.02.2018	‒	‒	‒	‒	‒	‒	‒	‒	‒	‒	‒	‒	‒	‒	‒	‒	‒	‒	‒	Negative	14.03.2018	‒	‒	‒	‒	‒	‒	‒	‒	‒	‒	‒	Negative	01.03.2018	‒	‒	‒	‒	‒	‒	Negative	26.11.2018	‒	‒	‒
689	6	Negative	‒	21.02.2018	‒	‒	‒	‒	‒	‒	‒	‒	‒	‒	‒	‒	‒	‒	‒	‒	‒	‒	‒	Negative	14.03.2018	‒	‒	‒	‒	‒	‒	‒	‒	‒	‒	‒	Negative	01.03.2018	‒	‒	‒	‒	‒	‒	Negative	26.11.2018	‒	‒	‒
690	6	Negative	‒	21.02.2018	‒	‒	‒	‒	‒	‒	‒	‒	‒	‒	‒	‒	‒	‒	‒	‒	‒	‒	‒	Negative	14.03.2018	‒	‒	‒	‒	‒	‒	‒	‒	‒	‒	‒	Negative	01.03.2018	‒	‒	‒	‒	‒	‒	Negative	26.11.2018	‒	‒	‒
691	6	Negative	‒	20.02.2018	‒	‒	‒	‒	‒	‒	‒	‒	‒	‒	‒	‒	‒	‒	‒	‒	‒	‒	‒	Negative	14.03.2018	‒	‒	‒	‒	‒	‒	‒	‒	‒	‒	‒	Positive	01.03.2018	ST2	11	05.03.2018	No		Yes	Negative	26.11.2018	‒	‒	‒
692	6	Negative	‒	21.02.2018	‒	‒	‒	‒	‒	‒	‒	‒	‒	‒	‒	‒	‒	‒	‒	‒	‒	‒	‒	Negative	14.03.2018	‒	‒	‒	‒	‒	‒	‒	‒	‒	‒	‒	Negative	01.03.2018	‒	‒	‒	‒	‒	‒	Negative	26.11.2018	‒	‒	‒
694	6	Negative	‒	21.02.2018	‒	‒	‒	‒	‒	‒	‒	‒	‒	‒	‒	‒	‒	‒	‒	‒	‒	‒	‒	Negative	14.03.2018	‒	‒	‒	‒	‒	‒	‒	‒	‒	‒	‒	Negative	01.03.2018	‒	‒	‒	‒	‒	‒	Negative	26.11.2018	‒	‒	‒
695	6	Negative	‒	21.02.2018	‒	‒	‒	‒	‒	‒	‒	‒	‒	‒	‒	‒	‒	‒	‒	‒	‒	‒	‒	Negative	14.03.2018	‒	‒	‒	‒	‒	‒	‒	‒	‒	‒	‒	Negative	01.03.2018	‒	‒	‒	‒	‒	‒	Negative	26.11.2018	‒	‒	‒
696	6	Negative	‒	20.02.2018	‒	‒	‒	‒	‒	‒	‒	‒	‒	‒	‒	‒	‒	‒	‒	‒	‒	‒	‒	Negative	14.03.2018	‒	‒	‒	‒	‒	‒	‒	‒	‒	‒	‒	Negative	01.03.2018	‒	‒	‒	‒	‒	‒	Negative	26.11.2018	‒	‒	‒
697	6	Negative	‒	21.02.2018	‒	‒	‒	‒	‒	‒	‒	‒	‒	‒	‒	‒	‒	‒	‒	‒	‒	‒	‒	Negative	14.03.2018	‒	‒	‒	‒	‒	‒	‒	‒	‒	‒	‒	Negative	01.03.2018	‒	‒	‒	‒	‒	‒	Negative	26.11.2018	‒	‒	‒
698	6	Negative	‒	21.02.2018	‒	‒	‒	‒	‒	‒	‒	‒	‒	‒	‒	‒	‒	‒	‒	‒	‒	‒	‒	Negative	14.03.2018	‒	‒	‒	‒	‒	‒	‒	‒	‒	‒	‒	Negative	01.03.2018	‒	‒	‒	‒	‒	‒	Negative	26.11.2018	‒	‒	‒
699	6	Negative	‒	21.02.2018	‒	‒	‒	‒	‒	‒	‒	‒	‒	‒	‒	‒	‒	‒	‒	‒	‒	‒	‒	Negative	14.03.2018	‒	‒	‒	‒	‒	‒	‒	‒	‒	‒	‒	Negative	01.03.2018	‒	‒	‒	‒	‒	‒	Negative	26.11.2018	‒	‒	‒
831	6	Negative	‒	21.02.2018	‒	‒	‒	‒	‒	‒	‒	‒	‒	‒	‒	‒	‒	‒	‒	‒	‒	‒	‒	Negative	20.03.2018	‒	‒	‒	‒	‒	‒	‒	‒	‒	‒	‒	Negative	01.03.2018	‒	‒	‒	‒	‒	‒	Negative	26.11.2018	‒	‒	‒
832	6	Negative	‒	21.02.2018	‒	‒	‒	‒	‒	‒	‒	‒	‒	‒	‒	‒	‒	‒	‒	‒	‒	‒	‒	Negative	20.03.2018	‒	‒	‒	‒	‒	‒	‒	‒	‒	‒	‒	Negative	01.03.2018	‒	‒	‒	‒	‒	‒	Negative	26.11.2018	‒	‒	‒
833	6	Negative	‒	21.02.2018	‒	‒	‒	‒	‒	‒	‒	‒	‒	‒	‒	‒	‒	‒	‒	‒	‒	‒	‒	Negative	20.03.2018	‒	‒	‒	‒	‒	‒	‒	‒	‒	‒	‒	Negative	01.03.2018	‒	‒	‒	‒	‒	‒	Negative	28.11.2018	‒	‒	‒
837	6	Negative	‒	21.02.2018	‒	‒	‒	‒	‒	‒	‒	‒	‒	‒	‒	‒	‒	‒	‒	‒	‒	‒	‒	Negative	20.03.2018	‒	‒	‒	‒	‒	‒	‒	‒	‒	‒	‒	Positive	01.03.2018	Untypable	‒	‒	‒	‒	‒	Negative	28.11.2018	‒	‒	‒
839	6	Negative	‒	21.02.2018	‒	‒	‒	‒	‒	‒	‒	‒	‒	‒	‒	‒	‒	‒	‒	‒	‒	‒	‒	Negative	20.03.2018	‒	‒	‒	‒	‒	‒	‒	‒	‒	‒	‒	Negative	01.03.2018	‒	‒	‒	‒	‒	‒	Negative	28.11.2018	‒	‒	‒
841	6	Negative	‒	21.02.2018	‒	‒	‒	‒	‒	‒	‒	‒	‒	‒	‒	‒	‒	‒	‒	‒	‒	‒	‒	Negative	20.03.2018	‒	‒	‒	‒	‒	‒	‒	‒	‒	‒	‒	Negative	01.03.2018	‒	‒	‒	‒	‒	‒	Negative	28.11.2018	‒	‒	‒
842	6	Negative	‒	21.02.2018	‒	‒	‒	‒	‒	‒	‒	‒	‒	‒	‒	‒	‒	‒	‒	‒	‒	‒	‒	Negative	20.03.2018	‒	‒	‒	‒	‒	‒	‒	‒	‒	‒	‒	Negative	01.03.2018	‒	‒	‒	‒	‒	‒	Negative	28.11.2018	‒	‒	‒
843	6	Negative	‒	21.02.2018	‒	‒	‒	‒	‒	‒	‒	‒	‒	‒	‒	‒	‒	‒	‒	‒	‒	‒	‒	Negative	20.03.2018	‒	‒	‒	‒	‒	‒	‒	‒	‒	‒	‒	Positive	01.03.2018 and 05.10.2018	Untypable	‒	‒	‒	‒	‒	Negative	28.11.2018	‒	‒	‒
702	9	Negative	‒	28.02.2018	‒	‒	‒	‒	‒	‒	‒	‒	‒	‒	‒	‒	‒	‒	‒	‒	‒	‒	‒	Negative	06.03.2018	‒	‒	‒	‒	‒	‒	‒	‒	‒	‒	‒	Negative	28.02.2018	‒	‒	‒	‒	‒	‒	Negative	28.11.2018	‒	‒	‒
703	9	Negative	‒	28.02.2018	‒	‒	‒	‒	‒	‒	‒	‒	‒	‒	‒	‒	‒	‒	‒	‒	‒	‒	‒	Negative	06.03.2018	‒	‒	‒	‒	‒	‒	‒	‒	‒	‒	‒	Negative	28.02.2018	‒	‒	‒	‒	‒	‒	Negative	28.11.2018	‒	‒	‒
705	9	Negative	‒	28.02.2018	‒	‒	‒	‒	‒	‒	‒	‒	‒	‒	‒	‒	‒	‒	‒	‒	‒	‒	‒	Negative	20.03.2018 y 21.03.2018	‒	‒	‒	‒	‒	‒	‒	‒	‒	‒	‒	Negative	02.03.2018	‒	‒	‒	‒	‒	‒	Negative	28.11.2018	‒	‒	‒
706	9	Negative	‒	28.02.2018	‒	‒	‒	‒	‒	‒	‒	‒	‒	‒	‒	‒	‒	‒	‒	‒	‒	‒	‒	Negative	06.03.2018	‒	‒	‒	‒	‒	‒	‒	‒	‒	‒	‒	Negative	28.02.2018	‒	‒	‒	‒	‒	‒	Negative	28.11.2018	‒	‒	‒
708	9	Negative	‒	01.03.2018	‒	‒	‒	‒	‒	‒	‒	‒	‒	‒	‒	‒	‒	‒	‒	‒	‒	‒	‒	Negative	20.03.2018 y 21.03.2018	‒	‒	‒	‒	‒	‒	‒	‒	‒	‒	‒	Negative	02.03.2018	‒	‒	‒	‒	‒	‒	Negative	28.11.2018	‒	‒	‒
710	9	Negative	‒	28.02.2018	‒	‒	‒	‒	‒	‒	‒	‒	‒	‒	‒	‒	‒	‒	‒	‒	‒	‒	‒	Negative	20.03.2018 y 21.03.2018	‒	‒	‒	‒	‒	‒	‒	‒	‒	‒	‒	Negative	02.03.2018	‒	‒	‒	‒	‒	‒	Negative	28.11.2018	‒	‒	‒
711	9	Negative	‒	28.02.2018	‒	‒	‒	‒	‒	‒	‒	‒	‒	‒	‒	‒	‒	‒	‒	‒	‒	‒	‒	Negative	20.03.2018 y 21.03.2018	‒	‒	‒	‒	‒	‒	‒	‒	‒	‒	‒	Negative	02.03.2018	‒	‒	‒	‒	‒	‒	Negative	28.11.2018	‒	‒	‒
712	9	Negative	‒	28.02.2018	‒	‒	‒	‒	‒	‒	‒	‒	‒	‒	‒	‒	‒	‒	‒	‒	‒	‒	‒	Negative	06.03.2018	‒	‒	‒	‒	‒	‒	‒	‒	‒	‒	‒	Negative	28.02.2018	‒	‒	‒	‒	‒	‒	Negative	28.11.2018	‒	‒	‒
713	9	Negative	‒	28.02.2018	‒	‒	‒	‒	‒	‒	‒	‒	‒	‒	‒	‒	‒	‒	‒	‒	‒	‒	‒	Negative	06.03.2018	‒	‒	‒	‒	‒	‒	‒	‒	‒	‒	‒	Negative	28.02.2018	‒	‒	‒	‒	‒	‒	Negative	28.11.2018	‒	‒	‒
715	9	Negative	‒	28.02.2018	‒	‒	‒	‒	‒	‒	‒	‒	‒	‒	‒	‒	‒	‒	‒	‒	‒	‒	‒	Negative	06.03.2018	‒	‒	‒	‒	‒	‒	‒	‒	‒	‒	‒	Negative	28.02.2018	‒	‒	‒	‒	‒	‒	Negative	28.11.2018	‒	‒	‒
716	9	Negative	‒	28.02.2018	‒	‒	‒	‒	‒	‒	‒	‒	‒	‒	‒	‒	‒	‒	‒	‒	‒	‒	‒	Negative	20.03.2018 y 21.03.2018	‒	‒	‒	‒	‒	‒	‒	‒	‒	‒	‒	Negative	02.03.2018	‒	‒	‒	‒	‒	‒	Negative	28.11.2018	‒	‒	‒
719	9	Negative	‒	28.02.2018	‒	‒	‒	‒	‒	‒	‒	‒	‒	‒	‒	‒	‒	‒	‒	‒	‒	‒	‒	Negative	06.03.2018	‒	‒	‒	‒	‒	‒	‒	‒	‒	‒	‒	Negative	02.03.2018	‒	‒	‒	‒	‒	‒	Negative	28.11.2018	‒	‒	‒
721	9	Negative	‒	28.02.2018	‒	‒	‒	‒	‒	‒	‒	‒	‒	‒	‒	‒	‒	‒	‒	‒	‒	‒	‒	Negative	06.03.2018	‒	‒	‒	‒	‒	‒	‒	‒	‒	‒	‒	Negative	28.02.2018	‒	‒	‒	‒	‒	‒	Negative	28.11.2018	‒	‒	‒
723	9	Positive	31.1	28.02.2018	Negative	05.09.2018	‒	‒	‒	‒	Negative	06.09.2018a	‒	‒	‒	‒	Negative	06.09.2018a	‒	‒	‒	‒	‒	Negative	06.03.2018	‒	‒	‒	‒	‒	‒	‒	‒	‒	‒	‒	Negative	28.02.2018	‒	‒	‒	‒	‒	‒	Negative	28.11.2018	‒	‒	‒
724	9	Negative	‒	28.02.2018	‒	‒	‒	‒	‒	‒	‒	‒	‒	‒	‒	‒	‒	‒	‒	‒	‒	‒	‒	Negative	20.03.2018 y 21.03.2018	‒	‒	‒	‒	‒	‒	‒	‒	‒	‒	‒	Negative	02.03.2018	‒	‒	‒	‒	‒	‒	Negative	28.11.2018	‒	‒	‒
725	9	Negative	‒	28.02.2018	‒	‒	‒	‒	‒	‒	‒	‒	‒	‒	‒	‒	‒	‒	‒	‒	‒	‒	‒	Negative	06.03.2018	‒	‒	‒	‒	‒	‒	‒	‒	‒	‒	‒	Negative	28.02.2018	‒	‒	‒	‒	‒	‒	Negative	28.11.2018	‒	‒	‒
726	9	Negative	‒	01.03.2018	‒	‒	‒	‒	‒	‒	‒	‒	‒	‒	‒	‒	‒	‒	‒	‒	‒	‒	‒	Negative	20.03.2018 y 21.03.2018	‒	‒	‒	‒	‒	‒	‒	‒	‒	‒	‒	Negative	02.03.2018	‒	‒	‒	‒	‒	‒	Negative	28.11.2018	‒	‒	‒
727	9	Negative	‒	28.02.2018	‒	‒	‒	‒	‒	‒	‒	‒	‒	‒	‒	‒	‒	‒	‒	‒	‒	‒	‒	Negative	06.03.2018	‒	‒	‒	‒	‒	‒	‒	‒	‒	‒	‒	Negative	28.02.2018	‒	‒	‒	‒	‒	‒	Negative	28.11.2018	‒	‒	‒
729	9	Negative	‒	28.02.2018	‒	‒	‒	‒	‒	‒	‒	‒	‒	‒	‒	‒	‒	‒	‒	‒	‒	‒	‒	Negative	20.03.2018 y 21.03.2018	‒	‒	‒	‒	‒	‒	‒	‒	‒	‒	‒	Negative	02.03.2018	‒	‒	‒	‒	‒	‒	Negative	28.11.2018	‒	‒	‒
730	9	Negative	‒	28.02.2018	‒	‒	‒	‒	‒	‒	‒	‒	‒	‒	‒	‒	‒	‒	‒	‒	‒	‒	‒	Negative	06.03.2018	‒	‒	‒	‒	‒	‒	‒	‒	‒	‒	‒	Negative	28.02.2018	‒	‒	‒	‒	‒	‒	Negative	29.11.2018	‒	‒	‒
732	9	Negative	‒	28.02.2018	‒	‒	‒	‒	‒	‒	‒	‒	‒	‒	‒	‒	‒	‒	‒	‒	‒	‒	‒	Negative	06.03.2018	‒	‒	‒	‒	‒	‒	‒	‒	‒	‒	‒	Negative	28.02.2018	‒	‒	‒	‒	‒	‒	Negative	29.11.2018	‒	‒	‒
733	9	Negative	‒	28.02.2018	‒	‒	‒	‒	‒	‒	‒	‒	‒	‒	‒	‒	‒	‒	‒	‒	‒	‒	‒	Negative	20.03.2018 y 21.03.2018	‒	‒	‒	‒	‒	‒	‒	‒	‒	‒	‒	Negative	02.03.2018	‒	‒	‒	‒	‒	‒	Negative	29.11.2018	‒	‒	‒
735	9	Negative	‒	28.02.2018	‒	‒	‒	‒	‒	‒	‒	‒	‒	‒	‒	‒	‒	‒	‒	‒	‒	‒	‒	Negative	20.03.2018 y 21.03.2018	‒	‒	‒	‒	‒	‒	‒	‒	‒	‒	‒	Negative	28.02.2018	‒	‒	‒	‒	‒	‒	Negative	29.11.2018	‒	‒	‒
736	9	Negative	‒	28.02.2018	‒	‒	‒	‒	‒	‒	‒	‒	‒	‒	‒	‒	‒	‒	‒	‒	‒	‒	‒	Negative	06.03.2018	‒	‒	‒	‒	‒	‒	‒	‒	‒	‒	‒	Negative	28.02.2018	‒	‒	‒	‒	‒	‒	Negative	29.11.2018	‒	‒	‒
737	9	Positive	24.3	01.03.2018	Positive	05.09.2018	AII	06.09.2018 and 28.09.2018	None	Yes	Positive	06.09.2018a	AII	25.09.2018	No	Yes	Positive	06.09.2018a	AII	13.09.2018	C287G, A291W	Yes	AII	Negative	20.03.2018 y 21.03.2018	‒	‒	‒	‒	‒	‒	‒	‒	‒	‒	‒	Positive	07.03.2018	ST4	42	16.03.2018	No		Yes	Negative	29.11.2018	‒	‒	‒
738	9	Negative	‒	01.03.2018	‒	‒	‒	‒	‒	‒	‒	‒	‒	‒	‒	‒	‒	‒	‒	‒	‒	‒	‒	Negative	20.03.2018 y 21.03.2018	‒	‒	‒	‒	‒	‒	‒	‒	‒	‒	‒	Positive	02.03.2018	ST1	4	05.03.2018	No		Yes	Negative	29.11.2018	‒	‒	‒
739	9	Negative	‒	28.02.2018	‒	‒	‒	‒	‒	‒	‒	‒	‒	‒	‒	‒	‒	‒	‒	‒	‒	‒	‒	Negative	06.03.2018	‒	‒	‒	‒	‒	‒	‒	‒	‒	‒	‒	Positive	28.02.2018	ST3	34	05.03.2018	No		Yes	Negative	29.11.2018	‒	‒	‒
740	9	Negative	‒	28.02.2018	‒	‒	‒	‒	‒	‒	‒	‒	‒	‒	‒	‒	‒	‒	‒	‒	‒	‒	‒	Negative	06.03.2018	‒	‒	‒	‒	‒	‒	‒	‒	‒	‒	‒	Negative	28.02.2018	‒	‒	‒	‒	‒	‒	Negative	29.11.2018	‒	‒	‒
741	9	Positive	34.8	28.02.2018	Not done	‒	‒	‒	‒	‒	Not done	‒	‒	‒	‒	‒	Not done	‒	‒	‒	‒	‒	‒	Negative	06.03.2018	‒	‒	‒	‒	‒	‒	‒	‒	‒	‒	‒	Negative	28.02.2018	‒	‒	‒	‒	‒	‒	Negative	29.11.2018	‒	‒	‒
742	9	Negative	‒	28.02.2018	‒	‒	‒	‒	‒	‒	‒	‒	‒	‒	‒	‒	‒	‒	‒	‒	‒	‒	‒	Negative	06.03.2018	‒	‒	‒	‒	‒	‒	‒	‒	‒	‒	‒	Negative	28.02.2018	‒	‒	‒	‒	‒	‒	Negative	29.11.2018	‒	‒	‒
743	9	Negative	‒	01.03.2018	‒	‒	‒	‒	‒	‒	‒	‒	‒	‒	‒	‒	‒	‒	‒	‒	‒	‒	‒	Negative	20.03.2018 y 21.03.2018	‒	‒	‒	‒	‒	‒	‒	‒	‒	‒	‒	Negative	02.03.2018	‒	‒	‒	‒	‒	‒	Negative	29.11.2018	‒	‒	‒
746	9	Negative	‒	01.03.2018	‒	‒	‒	‒	‒	‒	‒	‒	‒	‒	‒	‒	‒	‒	‒	‒	‒	‒	‒	Negative	21.03.2018	‒	‒	‒	‒	‒	‒	‒	‒	‒	‒	‒	Positive	02.03.2018	Untypable	‒	‒	‒	‒	‒	Negative	29.11.2018	‒	‒	‒
747	9	Negative	‒	01.03.2018	‒	‒	‒	‒	‒	‒	‒	‒	‒	‒	‒	‒	‒	‒	‒	‒	‒	‒	‒	Negative	21.03.2018	‒	‒	‒	‒	‒	‒	‒	‒	‒	‒	‒	Positive	02.03.2018	ST4	42	05.03.2018 and 16.03.2018	No		Yes	Negative	29.11.2018	‒	‒	‒
748	9	Negative	‒	01.03.2018	‒	‒	‒	‒	‒	‒	‒	‒	‒	‒	‒	‒	‒	‒	‒	‒	‒	‒	‒	Negative	21.03.2018	‒	‒	‒	‒	‒	‒	‒	‒	‒	‒	‒	Negative	02.03.2018	‒	‒	‒	‒	‒	‒	Negative	29.11.2018	‒	‒	‒
749	9	Negative	‒	28.02.2018	‒	‒	‒	‒	‒	‒	‒	‒	‒	‒	‒	‒	‒	‒	‒	‒	‒	‒	‒	Negative	21.03.2018	‒	‒	‒	‒	‒	‒	‒	‒	‒	‒	‒	Negative	28.02.2018	‒	‒	‒	‒	‒	‒	Negative	29.11.2018	‒	‒	‒
751	9	Negative	‒	01.03.2018	‒	‒	‒	‒	‒	‒	‒	‒	‒	‒	‒	‒	‒	‒	‒	‒	‒	‒	‒	Negative	21.03.2018	‒	‒	‒	‒	‒	‒	‒	‒	‒	‒	‒	Negative	02.03.2018	‒	‒	‒	‒	‒	‒	Negative	29.11.2018	‒	‒	‒
753	9	Negative	‒	01.03.2018	‒	‒	‒	‒	‒	‒	‒	‒	‒	‒	‒	‒	‒	‒	‒	‒	‒	‒	‒	Negative	06.03.2018	‒	‒	‒	‒	‒	‒	‒	‒	‒	‒	‒	Negative	02.03.2018	‒	‒	‒	‒	‒	‒	Negative	29.11.2018	‒	‒	‒
754	9	Negative	‒	01.03.2018	‒	‒	‒	‒	‒	‒	‒	‒	‒	‒	‒	‒	‒	‒	‒	‒	‒	‒	‒	Negative	21.03.2018	‒	‒	‒	‒	‒	‒	‒	‒	‒	‒	‒	Negative	02.03.2018	‒	‒	‒	‒	‒	‒	Negative	29.11.2018	‒	‒	‒
755	9	Negative	‒	28.02.2018	‒	‒	‒	‒	‒	‒	‒	‒	‒	‒	‒	‒	‒	‒	‒	‒	‒	‒	‒	Negative	21.03.2018	‒	‒	‒	‒	‒	‒	‒	‒	‒	‒	‒	Negative	28.02.2018	‒	‒	‒	‒	‒	‒	Negative	29.11.2018	‒	‒	‒
756	9	Negative	‒	28.02.2018	‒	‒	‒	‒	‒	‒	‒	‒	‒	‒	‒	‒	‒	‒	‒	‒	‒	‒	‒	Negative	21.03.2018	‒	‒	‒	‒	‒	‒	‒	‒	‒	‒	‒	Negative	02.03.2018	‒	‒	‒	‒	‒	‒	Negative	29.11.2018	‒	‒	‒
757	9	Negative	‒	28.02.2018	‒	‒	‒	‒	‒	‒	‒	‒	‒	‒	‒	‒	‒	‒	‒	‒	‒	‒	‒	Negative	06.03.2018	‒	‒	‒	‒	‒	‒	‒	‒	‒	‒	‒	Negative	28.02.2018	‒	‒	‒	‒	‒	‒	Negative	29.11.2018	‒	‒	‒
759	9	Negative	‒	28.02.2018	‒	‒	‒	‒	‒	‒	‒	‒	‒	‒	‒	‒	‒	‒	‒	‒	‒	‒	‒	Negative	06.03.2018	‒	‒	‒	‒	‒	‒	‒	‒	‒	‒	‒	Negative	28.02.2018	‒	‒	‒	‒	‒	‒	Negative	29.11.2018	‒	‒	‒
761	9	Negative	‒	28.02.2018	‒	‒	‒	‒	‒	‒	‒	‒	‒	‒	‒	‒	‒	‒	‒	‒	‒	‒	‒	Negative	06.03.2018	‒	‒	‒	‒	‒	‒	‒	‒	‒	‒	‒	Negative	28.02.2018	‒	‒	‒	‒	‒	‒	Negative	29.11.2018	‒	‒	‒
762	9	Negative	‒	28.02.2018	‒	‒	‒	‒	‒	‒	‒	‒	‒	‒	‒	‒	‒	‒	‒	‒	‒	‒	‒	Negative	06.03.2018	‒	‒	‒	‒	‒	‒	‒	‒	‒	‒	‒	Negative	28.02.2018	‒	‒	‒	‒	‒	‒	Negative	29.11.2018	‒	‒	‒
764	9	Positive	27.9	01.03.2018	Negative	05.09.2018	‒	‒	‒	‒	Positive	06.09.2018a	B	25.09.2018	G159A, C165T, C309T, C324T, C393T, T471C	Yes	Negative	06.09.2018a	‒	‒	‒	‒	B	Negative	21.03.2018	‒	‒	‒	‒	‒	‒	‒	‒	‒	‒	‒	Negative	02.03.2018	‒	‒	‒	‒	‒	‒	Negative	30.11.2018	‒	‒	‒
766	9	Negative	‒	28.02.2018	‒	‒	‒	‒	‒	‒	‒	‒	‒	‒	‒	‒	‒	‒	‒	‒	‒	‒	‒	Negative	21.03.2018	‒	‒	‒	‒	‒	‒	‒	‒	‒	‒	‒	Negative	28.02.2018	‒	‒	‒	‒	‒	‒	Negative	30.11.2018	‒	‒	‒
767	9	Negative	‒	01.03.2018	‒	‒	‒	‒	‒	‒	‒	‒	‒	‒	‒	‒	‒	‒	‒	‒	‒	‒	‒	Negative	06.03.2018	‒	‒	‒	‒	‒	‒	‒	‒	‒	‒	‒	Negative	28.02.2018	‒	‒	‒	‒	‒	‒	Negative	30.11.2018	‒	‒	‒
768	9	Negative	‒	28.02.2018	‒	‒	‒	‒	‒	‒	‒	‒	‒	‒	‒	‒	‒	‒	‒	‒	‒	‒	‒	Negative	06.03.2018	‒	‒	‒	‒	‒	‒	‒	‒	‒	‒	‒	Negative	28.02.2018	‒	‒	‒	‒	‒	‒	Negative	30.11.2018	‒	‒	‒
769	9	Negative	‒	28.02.2018	‒	‒	‒	‒	‒	‒	‒	‒	‒	‒	‒	‒	‒	‒	‒	‒	‒	‒	‒	Negative	06.03.2018	‒	‒	‒	‒	‒	‒	‒	‒	‒	‒	‒	Positive	28.02.2018	ST1	4	05.03.2018	No		No	Negative	30.11.2018	‒	‒	‒
771	9	Negative	‒	28.02.2018	‒	‒	‒	‒	‒	‒	‒	‒	‒	‒	‒	‒	‒	‒	‒	‒	‒	‒	‒	Negative	06.03.2018	‒	‒	‒	‒	‒	‒	‒	‒	‒	‒	‒	Negative	28.02.2018	‒	‒	‒	‒	‒	‒	Negative	30.11.2018	‒	‒	‒
772	9	Negative	‒	28.02.2018	‒	‒	‒	‒	‒	‒	‒	‒	‒	‒	‒	‒	‒	‒	‒	‒	‒	‒	‒	Negative	06.03.2018	‒	‒	‒	‒	‒	‒	‒	‒	‒	‒	‒	Negative	28.02.2018	‒	‒	‒	‒	‒	‒	Negative	30.11.2018	‒	‒	‒
773	9	Negative	‒	01.03.2018	‒	‒	‒	‒	‒	‒	‒	‒	‒	‒	‒	‒	‒	‒	‒	‒	‒	‒	‒	Negative	21.03.2018	‒	‒	‒	‒	‒	‒	‒	‒	‒	‒	‒	Negative	02.03.2018	‒	‒	‒	‒	‒	‒	Negative	30.11.2018	‒	‒	‒
774	9	Negative	‒	01.03.2018	‒	‒	‒	‒	‒	‒	‒	‒	‒	‒	‒	‒	‒	‒	‒	‒	‒	‒	‒	Negative	21.03.2018	‒	‒	‒	‒	‒	‒	‒	‒	‒	‒	‒	Positive	02.03.2018	ST1	4	05.03.2018	No		Yes	Negative	30.11.2018	‒	‒	‒
775	9	Negative	‒	28.02.2018	‒	‒	‒	‒	‒	‒	‒	‒	‒	‒	‒	‒	‒	‒	‒	‒	‒	‒	‒	Negative	06.03.2018	‒	‒	‒	‒	‒	‒	‒	‒	‒	‒	‒	Positive	28.02.2018 and 16.03.2018	Untypable	‒	05.03.2018	‒	‒	‒	Negative	30.11.2018	‒	‒	‒
776	9	Negative	‒	28.02.2018	‒	‒	‒	‒	‒	‒	‒	‒	‒	‒	‒	‒	‒	‒	‒	‒	‒	‒	‒	Negative	06.03.2018	‒	‒	‒	‒	‒	‒	‒	‒	‒	‒	‒	Negative	28.02.2018	‒	‒	‒	‒	‒	‒	Negative	30.11.2018	‒	‒	‒
777	9	Negative	‒	01.03.2018	‒	‒	‒	‒	‒	‒	‒	‒	‒	‒	‒	‒	‒	‒	‒	‒	‒	‒	‒	Negative	21.03.2018	‒	‒	‒	‒	‒	‒	‒	‒	‒	‒	‒	Negative	02.03.2018	‒	‒	‒	‒	‒	‒	Negative	30.11.2018	‒	‒	‒
778	9	Negative	‒	01.03.2018	‒	‒	‒	‒	‒	‒	‒	‒	‒	‒	‒	‒	‒	‒	‒	‒	‒	‒	‒	Negative	21.03.2018	‒	‒	‒	‒	‒	‒	‒	‒	‒	‒	‒	Negative	28.02.2018	‒	‒	‒	‒	‒	‒	Negative	30.11.2018	‒	‒	‒
779	9	Negative	‒	01.03.2018	‒	‒	‒	‒	‒	‒	‒	‒	‒	‒	‒	‒	‒	‒	‒	‒	‒	‒	‒	Negative	21.03.2018	‒	‒	‒	‒	‒	‒	‒	‒	‒	‒	‒	Negative	02.03.2018	‒	‒	‒	‒	‒	‒	Negative	30.11.2018	‒	‒	‒
780	9	Negative	‒	01.03.2018	‒	‒	‒	‒	‒	‒	‒	‒	‒	‒	‒	‒	‒	‒	‒	‒	‒	‒	‒	Negative	21.03.2018	‒	‒	‒	‒	‒	‒	‒	‒	‒	‒	‒	Negative	02.03.2018	‒	‒	‒	‒	‒	‒	Negative	30.11.2018	‒	‒	‒
782	9	Negative	‒	01.03.2018	‒	‒	‒	‒	‒	‒	‒	‒	‒	‒	‒	‒	‒	‒	‒	‒	‒	‒	‒	Negative	21.03.2018	‒	‒	‒	‒	‒	‒	‒	‒	‒	‒	‒	Negative	28.02.2018	‒	‒	‒	‒	‒	‒	Negative	30.11.2018	‒	‒	‒
783	9	Negative	‒	01.03.2018	‒	‒	‒	‒	‒	‒	‒	‒	‒	‒	‒	‒	‒	‒	‒	‒	‒	‒	‒	Negative	21.03.2018	‒	‒	‒	‒	‒	‒	‒	‒	‒	‒	‒	Negative	02.03.2018	‒	‒	‒	‒	‒	‒	Negative	30.11.2018	‒	‒	‒
785	9	Negative	‒	01.03.2018	‒	‒	‒	‒	‒	‒	‒	‒	‒	‒	‒	‒	‒	‒	‒	‒	‒	‒	‒	Negative	21.03.2018	‒	‒	‒	‒	‒	‒	‒	‒	‒	‒	‒	Negative	02.03.2018	‒	‒	‒	‒	‒	‒	Negative	30.11.2018	‒	‒	‒
786	9	Negative	‒	01.03.2018	‒	‒	‒	‒	‒	‒	‒	‒	‒	‒	‒	‒	‒	‒	‒	‒	‒	‒	‒	Negative	21.03.2018	‒	‒	‒	‒	‒	‒	‒	‒	‒	‒	‒	Negative	02.03.2018	‒	‒	‒	‒	‒	‒	Negative	30.11.2018	‒	‒	‒
787	9	Negative	‒	01.03.2018	‒	‒	‒	‒	‒	‒	‒	‒	‒	‒	‒	‒	‒	‒	‒	‒	‒	‒	‒	Negative	21.03.2018	‒	‒	‒	‒	‒	‒	‒	‒	‒	‒	‒	Negative	02.03.2018	‒	‒	‒	‒	‒	‒	Negative	30.11.2018	‒	‒	‒
789	9	Negative	‒	01.03.2018	‒	‒	‒	‒	‒	‒	‒	‒	‒	‒	‒	‒	‒	‒	‒	‒	‒	‒	‒	Negative	21.03.2018	‒	‒	‒	‒	‒	‒	‒	‒	‒	‒	‒	Negative	02.03.2018	‒	‒	‒	‒	‒	‒	Negative	30.11.2018	‒	‒	‒
790	9	Negative	‒	01.03.2018	‒	‒	‒	‒	‒	‒	‒	‒	‒	‒	‒	‒	‒	‒	‒	‒	‒	‒	‒	Negative	21.03.2018	‒	‒	‒	‒	‒	‒	‒	‒	‒	‒	‒	Positive	02.03.2018	ST1	4	05.03.2018	No		Yes	Negative	30.11.2018	‒	‒	‒
791	9	Negative	‒	01.03.2018	‒	‒	‒	‒	‒	‒	‒	‒	‒	‒	‒	‒	‒	‒	‒	‒	‒	‒	‒	Negative	21.03.2018	‒	‒	‒	‒	‒	‒	‒	‒	‒	‒	‒	Negative	02.03.2018	‒	‒	‒	‒	‒	‒	Negative	30.11.2018	‒	‒	‒
793	9	Negative	‒	01.03.2018	‒	‒	‒	‒	‒	‒	‒	‒	‒	‒	‒	‒	‒	‒	‒	‒	‒	‒	‒	Negative	21.03.2018	‒	‒	‒	‒	‒	‒	‒	‒	‒	‒	‒	Negative	02.03.2018	‒	‒	‒	‒	‒	‒	Negative	30.11.2018	‒	‒	‒
795	9	Negative	‒	01.03.2018	‒	‒	‒	‒	‒	‒	‒	‒	‒	‒	‒	‒	‒	‒	‒	‒	‒	‒	‒	Negative	21.03.2018	‒	‒	‒	‒	‒	‒	‒	‒	‒	‒	‒	Negative	02.03.2018	‒	‒	‒	‒	‒	‒	Negative	30.11.2018	‒	‒	‒
796	9	Negative	‒	01.03.2018	‒	‒	‒	‒	‒	‒	‒	‒	‒	‒	‒	‒	‒	‒	‒	‒	‒	‒	‒	Negative	21.03.2018	‒	‒	‒	‒	‒	‒	‒	‒	‒	‒	‒	Positive	02.03.2018	ST1	4	05.03.2018	5 SNPs out		Yes	Negative	03.12.2018	‒	‒	‒
797	9	Negative	‒	02.03.2018	‒	‒	‒	‒	‒	‒	‒	‒	‒	‒	‒	‒	‒	‒	‒	‒	‒	‒	‒	Negative	21.03.2018	‒	‒	‒	‒	‒	‒	‒	‒	‒	‒	‒	Negative	02.03.2018	‒	‒	‒	‒	‒	‒	Negative	03.12.2018	‒	‒	‒
798	9	Negative	‒	02.03.2018	‒	‒	‒	‒	‒	‒	‒	‒	‒	‒	‒	‒	‒	‒	‒	‒	‒	‒	‒	Negative	21.03.2018	‒	‒	‒	‒	‒	‒	‒	‒	‒	‒	‒	Negative	02.03.2018	‒	‒	‒	‒	‒	‒	Negative	03.12.2018	‒	‒	‒
799	9	Negative	‒	02.03.2018	‒	‒	‒	‒	‒	‒	‒	‒	‒	‒	‒	‒	‒	‒	‒	‒	‒	‒	‒	Negative	21.03.2018	‒	‒	‒	‒	‒	‒	‒	‒	‒	‒	‒	Negative	02.03.2018	‒	‒	‒	‒	‒	‒	Negative	03.12.2018	‒	‒	‒
800	9	Negative	‒	02.03.2018	‒	‒	‒	‒	‒	‒	‒	‒	‒	‒	‒	‒	‒	‒	‒	‒	‒	‒	‒	Negative	21.03.2018	‒	‒	‒	‒	‒	‒	‒	‒	‒	‒	‒	Negative	28.02.2018	‒	‒	‒	‒	‒	‒	Negative	03.12.2018	‒	‒	‒
801	9	Negative	‒	02.03.2018	‒	‒	‒	‒	‒	‒	‒	‒	‒	‒	‒	‒	‒	‒	‒	‒	‒	‒	‒	Negative	21.03.2018	‒	‒	‒	‒	‒	‒	‒	‒	‒	‒	‒	Negative	02.03.2018	‒	‒	‒	‒	‒	‒	Negative	03.12.2018	‒	‒	‒
802	9	Positive	30.7	02.03.2018	Negative	05.09.2018	‒	‒	‒	‒	Negative	06.09.2018a	‒	‒	‒	‒	Negative	06.09.2018a	‒	‒	‒	‒	‒	Negative	23.03.2018	‒	‒	‒	‒	‒	‒	‒	‒	‒	‒	‒	Negative	02.03.2018	‒	‒	‒	‒	‒	‒	Negative	03.12.2018	‒	‒	‒
803	9	Negative	‒	02.03.2018	‒	‒	‒	‒	‒	‒	‒	‒	‒	‒	‒	‒	‒	‒	‒	‒	‒	‒	‒	Negative	23.03.2018	‒	‒	‒	‒	‒	‒	‒	‒	‒	‒	‒	Negative	28.02.2018	‒	‒	‒	‒	‒	‒	Negative	03.12.2018	‒	‒	‒
806	9	Negative	‒	02.03.2018	‒	‒	‒	‒	‒	‒	‒	‒	‒	‒	‒	‒	‒	‒	‒	‒	‒	‒	‒	Negative	23.03.2018	‒	‒	‒	‒	‒	‒	‒	‒	‒	‒	‒	Positive	28.02.2018 and 16.03.2018	Untypable	‒	05.03.2018	‒	‒	‒	Negative	03.12.2018	‒	‒	‒
807	9	Negative	‒	02.03.2018	‒	‒	‒	‒	‒	‒	‒	‒	‒	‒	‒	‒	‒	‒	‒	‒	‒	‒	‒	Negative	23.03.2018	‒	‒	‒	‒	‒	‒	‒	‒	‒	‒	‒	Negative	28.02.2018	‒	‒	‒	‒	‒	‒	Negative	03.12.2018	‒	‒	‒
808	9	Positive	34.2	02.03.2018	Not done	‒	‒	‒	‒	‒	Not done	‒	‒	‒	‒	‒	Not done	‒	‒	‒	‒	‒	‒	Negative	23.03.2018	‒	‒	‒	‒	‒	‒	‒	‒	‒	‒	‒	Negative	02.03.2018	‒	‒	‒	‒	‒	‒	Negative	03.12.2018	‒	‒	‒
809	9	Negative	‒	02.03.2018	‒	‒	‒	‒	‒	‒	‒	‒	‒	‒	‒	‒	‒	‒	‒	‒	‒	‒	‒	Negative	23.03.2018	‒	‒	‒	‒	‒	‒	‒	‒	‒	‒	‒	Negative	02.03.2018	‒	‒	‒	‒	‒	‒	Negative	03.12.2018	‒	‒	‒
810	9	Negative	‒	02.03.2018	‒	‒	‒	‒	‒	‒	‒	‒	‒	‒	‒	‒	‒	‒	‒	‒	‒	‒	‒	Negative	23.03.2018	‒	‒	‒	‒	‒	‒	‒	‒	‒	‒	‒	Negative	02.03.2018	‒	‒	‒	‒	‒	‒	Negative	03.12.2018	‒	‒	‒
811	9	Negative	‒	02.03.2018	‒	‒	‒	‒	‒	‒	‒	‒	‒	‒	‒	‒	‒	‒	‒	‒	‒	‒	‒	Negative	23.03.2018	‒	‒	‒	‒	‒	‒	‒	‒	‒	‒	‒	Negative	02.03.2018	‒	‒	‒	‒	‒	‒	Negative	03.12.2018	‒	‒	‒
812	9	Negative	‒	02.03.2018	‒	‒	‒	‒	‒	‒	‒	‒	‒	‒	‒	‒	‒	‒	‒	‒	‒	‒	‒	Negative	23.03.2018	‒	‒	‒	‒	‒	‒	‒	‒	‒	‒	‒	Negative	28.02.2018	‒	‒	‒	‒	‒	‒	Negative	03.12.2018	‒	‒	‒
813	9	Negative	‒	02.03.2018	‒	‒	‒	‒	‒	‒	‒	‒	‒	‒	‒	‒	‒	‒	‒	‒	‒	‒	‒	Negative	23.03.2018	‒	‒	‒	‒	‒	‒	‒	‒	‒	‒	‒	Negative	02.03.2018	‒	‒	‒	‒	‒	‒	Negative	03.12.2018	‒	‒	‒
814	9	Negative	‒	02.03.2018	‒	‒	‒	‒	‒	‒	‒	‒	‒	‒	‒	‒	‒	‒	‒	‒	‒	‒	‒	Negative	23.03.2018	‒	‒	‒	‒	‒	‒	‒	‒	‒	‒	‒	Positive	28.02.2018 and 16.03.2018	Untypable	‒	05.03.2018	‒	‒	‒	Negative	03.12.2018	‒	‒	‒
815	9	Negative	‒	02.03.2018	‒	‒	‒	‒	‒	‒	‒	‒	‒	‒	‒	‒	‒	‒	‒	‒	‒	‒	‒	Negative	23.03.2018	‒	‒	‒	‒	‒	‒	‒	‒	‒	‒	‒	Negative	28.02.2018	‒	‒	‒	‒	‒	‒	Negative	03.12.2018	‒	‒	‒
816	9	Positive	28.8	02.03.2018	Negative	05.09.2018	‒	‒	‒	‒	Negative	06.09.2018a	‒	‒	‒	‒	Negative	06.09.2018a	‒	‒	‒	‒	‒	Negative	23.03.2018	‒	‒	‒	‒	‒	‒	‒	‒	‒	‒	‒	Negative	02.03.2018	‒	‒	‒	‒	‒	‒	Negative	03.12.2018	‒	‒	‒
817	9	Negative	‒	02.03.2018	‒	‒	‒	‒	‒	‒	‒	‒	‒	‒	‒	‒	‒	‒	‒	‒	‒	‒	‒	Negative	23.03.2018	‒	‒	‒	‒	‒	‒	‒	‒	‒	‒	‒	Negative	28.02.2018	‒	‒	‒	‒	‒	‒	Negative	03.12.2018	‒	‒	‒
819	9	Negative	‒	02.03.2018	‒	‒	‒	‒	‒	‒	‒	‒	‒	‒	‒	‒	‒	‒	‒	‒	‒	‒	‒	Negative	23.03.2018	‒	‒	‒	‒	‒	‒	‒	‒	‒	‒	‒	Negative	02.03.2018	‒	‒	‒	‒	‒	‒	Negative	03.12.2018	‒	‒	‒
821	9	Negative	‒	02.03.2018	‒	‒	‒	‒	‒	‒	‒	‒	‒	‒	‒	‒	‒	‒	‒	‒	‒	‒	‒	Negative	23.03.2018	‒	‒	‒	‒	‒	‒	‒	‒	‒	‒	‒	Negative	28.02.2018	‒	‒	‒	‒	‒	‒	Negative	03.12.2018	‒	‒	‒
822	9	Negative	‒	02.03.2018	‒	‒	‒	‒	‒	‒	‒	‒	‒	‒	‒	‒	‒	‒	‒	‒	‒	‒	‒	Negative	23.03.2018	‒	‒	‒	‒	‒	‒	‒	‒	‒	‒	‒	Negative	02.03.2018	‒	‒	‒	‒	‒	‒	Negative	03.12.2018	‒	‒	‒
823	9	Positive	24.3	02.03.2018	Positive	05.09.2018	BIV	06.09.2018 and 28.09.2018	T183Y, T387Y, C423Y	Yes	Negative	06.09.2018a	‒	‒	‒	‒	Positive	06.09.2018a	BIV	13.09.2018	No	Yes	BIV	Negative	23.03.2018	‒	‒	‒	‒	‒	‒	‒	‒	‒	‒	‒	Negative	02.03.2018	‒	‒	‒	‒	‒	‒	Negative	03.12.2018	‒	‒	‒
824	9	Negative	‒	02.03.2018	‒	‒	‒	‒	‒	‒	‒	‒	‒	‒	‒	‒	‒	‒	‒	‒	‒	‒	‒	Negative	23.03.2018	‒	‒	‒	‒	‒	‒	‒	‒	‒	‒	‒	Negative	28.02.2018	‒	‒	‒	‒	‒	‒	Negative	03.12.2018	‒	‒	‒
825	9	Negative	‒	02.03.2018	‒	‒	‒	‒	‒	‒	‒	‒	‒	‒	‒	‒	‒	‒	‒	‒	‒	‒	‒	Negative	23.03.2018	‒	‒	‒	‒	‒	‒	‒	‒	‒	‒	‒	Negative	02.03.2018	‒	‒	‒	‒	‒	‒	Negative	03.12.2018	‒	‒	‒
826	9	Positive	38.9	02.03.2018	Not done	‒	‒	‒	‒	‒	Not done	‒	‒	‒	‒	‒	Not done	‒	‒	‒	‒	‒	‒	Negative	23.03.2018	‒	‒	‒	‒	‒	‒	‒	‒	‒	‒	‒	Positive	05.03.2018	ST1	4	05.03.2018	3 SNPs out		Yes	Negative	04.12.2018	‒	‒	‒
827	9	Positive	33.7	02.03.2018	Not done	‒	‒	‒	‒	‒	Not done	‒	‒	‒	‒	‒	Not done	‒	‒	‒	‒	‒	‒	Negative	23.03.2018	‒	‒	‒	‒	‒	‒	‒	‒	‒	‒	‒	Negative	05.03.2018	‒	‒	‒	‒	‒	‒	Negative	04.12.2018	‒	‒	‒
828	9	Negative	‒	02.03.2018	‒	‒	‒	‒	‒	‒	‒	‒	‒	‒	‒	‒	‒	‒	‒	‒	‒	‒	‒	Negative	23.03.2018	‒	‒	‒	‒	‒	‒	‒	‒	‒	‒	‒	Negative	05.03.2018	‒	‒	‒	‒	‒	‒	Negative	04.12.2018	‒	‒	‒
868	9	Negative	‒	02.03.2018	‒	‒	‒	‒	‒	‒	‒	‒	‒	‒	‒	‒	‒	‒	‒	‒	‒	‒	‒	Negative	23.03.2018	‒	‒	‒	‒	‒	‒	‒	‒	‒	‒	‒	Negative	05.03.2018	‒	‒	‒	‒	‒	‒	Negative	04.12.2018	‒	‒	‒
876	9	Negative	‒	02.03.2018	‒	‒	‒	‒	‒	‒	‒	‒	‒	‒	‒	‒	‒	‒	‒	‒	‒	‒	‒	Negative	23.03.2018	‒	‒	‒	‒	‒	‒	‒	‒	‒	‒	‒	Negative	28.02.2018	‒	‒	‒	‒	‒	‒	Negative	04.12.2018	‒	‒	‒
894	9	Negative	‒	02.03.2018	‒	‒	‒	‒	‒	‒	‒	‒	‒	‒	‒	‒	‒	‒	‒	‒	‒	‒	‒	Negative	23.03.2018	‒	‒	‒	‒	‒	‒	‒	‒	‒	‒	‒	Negative	05.03.2018	‒	‒	‒	‒	‒	‒	Negative	04.12.2018	‒	‒	‒
895	9	Negative	‒	02.03.2018	‒	‒	‒	‒	‒	‒	‒	‒	‒	‒	‒	‒	‒	‒	‒	‒	‒	‒	‒	Negative	23.03.2018	‒	‒	‒	‒	‒	‒	‒	‒	‒	‒	‒	Negative	05.03.2018	‒	‒	‒	‒	‒	‒	Negative	04.12.2018	‒	‒	‒
898	9	Negative	‒	02.03.2018	‒	‒	‒	‒	‒	‒	‒	‒	‒	‒	‒	‒	‒	‒	‒	‒	‒	‒	‒	Negative	23.03.2018	‒	‒	‒	‒	‒	‒	‒	‒	‒	‒	‒	Negative	28.02.2018	‒	‒	‒	‒	‒	‒	Negative	04.12.2018	‒	‒	‒
902	9	Negative	‒	02.03.2018	‒	‒	‒	‒	‒	‒	‒	‒	‒	‒	‒	‒	‒	‒	‒	‒	‒	‒	‒	Negative	23.03.2018	‒	‒	‒	‒	‒	‒	‒	‒	‒	‒	‒	Positive	28.02.2018 and 16.03.2018	Untypable	‒	05.03.2018	‒	‒	‒	Negative	04.12.2018	‒	‒	‒
906	9	Positive	34.5	02.03.2018	Not done	‒	‒	‒	‒	‒	Not done	‒	‒	‒	‒	‒	Not done	‒	‒	‒	‒	‒	‒	Negative	23.03.2018	‒	‒	‒	‒	‒	‒	‒	‒	‒	‒	‒	Negative	05.03.2018	‒	‒	‒	‒	‒	‒	Negative	04.12.2018	‒	‒	‒
908	9	Positive	31.4	02.03.2018	Negative	05.09.2018	‒	‒	‒	‒	Negative	06.09.2018a	‒	‒	‒	‒	Negative	06.09.2018a	Hepatitis C	13.09.2018	‒	‒	‒	Negative	20.02.2018 and 05.10.2018	‒	‒	‒	‒	Negative	11.09.2018	‒	‒	‒	‒	‒	Positive	28.02.2018 and 16.03.2018	Untypable	‒	05.03.2018	‒	‒	‒	Negative	04.12.2018	‒	‒	‒
911	9	Negative	‒	28.02.2018	‒	‒	‒	‒	‒	‒	‒	‒	‒	‒	‒	‒	‒	‒	‒	‒	‒	‒	‒	Negative	27.03.2018	‒	‒	‒	‒	‒	‒	‒	‒	‒	‒	‒	Negative	05.03.2018	‒	‒	‒	‒	‒	‒	Negative	04.12.2018	‒	‒	‒
913	9	Negative	‒	02.03.2018	‒	‒	‒	‒	‒	‒	‒	‒	‒	‒	‒	‒	‒	‒	‒	‒	‒	‒	‒	Negative	27.03.2018	‒	‒	‒	‒	‒	‒	‒	‒	‒	‒	‒	Negative	05.03.2018	‒	‒	‒	‒	‒	‒	Negative	04.12.2018	‒	‒	‒
914	9	Negative	‒	02.03.2018	‒	‒	‒	‒	‒	‒	‒	‒	‒	‒	‒	‒	‒	‒	‒	‒	‒	‒	‒	Negative	27.03.2018	‒	‒	‒	‒	‒	‒	‒	‒	‒	‒	‒	Negative	05.03.2018	‒	‒	‒	‒	‒	‒	Negative	04.12.2018	‒	‒	‒
921	9	Negative	‒	02.03.2018	‒	‒	‒	‒	‒	‒	‒	‒	‒	‒	‒	‒	‒	‒	‒	‒	‒	‒	‒	Negative	27.03.2018	‒	‒	‒	‒	‒	‒	‒	‒	‒	‒	‒	Positive	28.02.2018	ST3	34	05.03.2018	No		Yes	Negative	04.12.2018	‒	‒	‒
924	9	Negative	‒	02.03.2018	‒	‒	‒	‒	‒	‒	‒	‒	‒	‒	‒	‒	‒	‒	‒	‒	‒	‒	‒	Negative	27.03.2018	‒	‒	‒	‒	‒	‒	‒	‒	‒	‒	‒	Negative	05.03.2018	‒	‒	‒	‒	‒	‒	Negative	04.12.2018	‒	‒	‒
927	9	Negative	‒	02.03.2018	‒	‒	‒	‒	‒	‒	‒	‒	‒	‒	‒	‒	‒	‒	‒	‒	‒	‒	‒	Negative	27.03.2018	‒	‒	‒	‒	‒	‒	‒	‒	‒	‒	‒	Negative	02.03.2018	‒	‒	‒	‒	‒	‒	Negative	04.12.2018	‒	‒	‒
928	9	Negative	‒	02.03.2018	‒	‒	‒	‒	‒	‒	‒	‒	‒	‒	‒	‒	‒	‒	‒	‒	‒	‒	‒	Negative	27.03.2018	‒	‒	‒	‒	‒	‒	‒	‒	‒	‒	‒	Negative	28.02.2018	‒	‒	‒	‒	‒	‒	Negative	05.12.2018	‒	‒	‒
931	9	Negative	‒	02.03.2018	‒	‒	‒	‒	‒	‒	‒	‒	‒	‒	‒	‒	‒	‒	‒	‒	‒	‒	‒	Negative	27.03.2018	‒	‒	‒	‒	‒	‒	‒	‒	‒	‒	‒	Negative	28.02.2018	‒	‒	‒	‒	‒	‒	Negative	05.12.2018	‒	‒	‒
932	9	Negative	‒	02.03.2018	‒	‒	‒	‒	‒	‒	‒	‒	‒	‒	‒	‒	‒	‒	‒	‒	‒	‒	‒	Negative	27.03.2018	‒	‒	‒	‒	‒	‒	‒	‒	‒	‒	‒	Negative	28.02.2018 y 01.03.2018	‒	‒	‒	‒	‒	‒	Negative	05.12.2018	‒	‒	‒
933	9	Negative	‒	02.03.2018	‒	‒	‒	‒	‒	‒	‒	‒	‒	‒	‒	‒	‒	‒	‒	‒	‒	‒	‒	Negative	27.03.2018	‒	‒	‒	‒	‒	‒	‒	‒	‒	‒	‒	Negative	01.03.2018	‒	‒	‒	‒	‒	‒	Negative	05.12.2018	‒	‒	‒
939	9	Negative	‒	02.03.2018	‒	‒	‒	‒	‒	‒	‒	‒	‒	‒	‒	‒	‒	‒	‒	‒	‒	‒	‒	Negative	27.03.2018	‒	‒	‒	‒	‒	‒	‒	‒	‒	‒	‒	Negative	01.03.2018	‒	‒	‒	‒	‒	‒	Negative	05.12.2018	‒	‒	‒
942	9	Negative	‒	02.03.2018	‒	‒	‒	‒	‒	‒	‒	‒	‒	‒	‒	‒	‒	‒	‒	‒	‒	‒	‒	Negative	27.03.2018	‒	‒	‒	‒	‒	‒	‒	‒	‒	‒	‒	Negative	01.03.2018	‒	‒	‒	‒	‒	‒	Negative	05.12.2018	‒	‒	‒
949	9	Negative	‒	02.03.2018	‒	‒	‒	‒	‒	‒	‒	‒	‒	‒	‒	‒	‒	‒	‒	‒	‒	‒	‒	Negative	27.03.2018	‒	‒	‒	‒	‒	‒	‒	‒	‒	‒	‒	Negative	01.03.2018	‒	‒	‒	‒	‒	‒	Negative	05.12.2018	‒	‒	‒
954	9	Negative	‒	02.03.2018	‒	‒	‒	‒	‒	‒	‒	‒	‒	‒	‒	‒	‒	‒	‒	‒	‒	‒	‒	Negative	27.03.2018	‒	‒	‒	‒	‒	‒	‒	‒	‒	‒	‒	Negative	01.03.2018	‒	‒	‒	‒	‒	‒	Negative	05.12.2018	‒	‒	‒
955	9	Negative	‒	02.03.2018	‒	‒	‒	‒	‒	‒	‒	‒	‒	‒	‒	‒	‒	‒	‒	‒	‒	‒	‒	Negative	27.03.2018	‒	‒	‒	‒	‒	‒	‒	‒	‒	‒	‒	Negative	01.03.2018	‒	‒	‒	‒	‒	‒	Negative	05.12.2018	‒	‒	‒
956	9	Negative	‒	05.03.2018	‒	‒	‒	‒	‒	‒	‒	‒	‒	‒	‒	‒	‒	‒	‒	‒	‒	‒	‒	Negative	27.03.2018	‒	‒	‒	‒	‒	‒	‒	‒	‒	‒	‒	Negative	01.03.2018	‒	‒	‒	‒	‒	‒	Negative	05.12.2018	‒	‒	‒
958	9	Negative	‒	05.03.2018	‒	‒	‒	‒	‒	‒	‒	‒	‒	‒	‒	‒	‒	‒	‒	‒	‒	‒	‒	Negative	27.03.2018	‒	‒	‒	‒	‒	‒	‒	‒	‒	‒	‒	Negative	01.03.2018	‒	‒	‒	‒	‒	‒	Negative	05.12.2018	‒	‒	‒
959	9	Negative	‒	05.03.2018	‒	‒	‒	‒	‒	‒	‒	‒	‒	‒	‒	‒	‒	‒	‒	‒	‒	‒	‒	Negative	27.03.2018	‒	‒	‒	‒	‒	‒	‒	‒	‒	‒	‒	Negative	01.03.2018	‒	‒	‒	‒	‒	‒	Negative	05.12.2018	‒	‒	‒
960	9	Negative	‒	05.03.2018	‒	‒	‒	‒	‒	‒	‒	‒	‒	‒	‒	‒	‒	‒	‒	‒	‒	‒	‒	Negative	27.03.2018	‒	‒	‒	‒	‒	‒	‒	‒	‒	‒	‒	Negative	01.03.2018	‒	‒	‒	‒	‒	‒	Negative	05.12.2018	‒	‒	‒
962	9	Negative	‒	05.03.2018	‒	‒	‒	‒	‒	‒	‒	‒	‒	‒	‒	‒	‒	‒	‒	‒	‒	‒	‒	Negative	27.03.2018	‒	‒	‒	‒	‒	‒	‒	‒	‒	‒	‒	Negative	01.03.2018	‒	‒	‒	‒	‒	‒	Negative	05.12.2018	‒	‒	‒
963	9	Negative	‒	05.03.2018	‒	‒	‒	‒	‒	‒	‒	‒	‒	‒	‒	‒	‒	‒	‒	‒	‒	‒	‒	Negative	27.03.2018	‒	‒	‒	‒	‒	‒	‒	‒	‒	‒	‒	Negative	01.03.2018	‒	‒	‒	‒	‒	‒	Negative	05.12.2018	‒	‒	‒
966	9	Negative	‒	05.03.2018	‒	‒	‒	‒	‒	‒	‒	‒	‒	‒	‒	‒	‒	‒	‒	‒	‒	‒	‒	Negative	27.03.2018	‒	‒	‒	‒	‒	‒	‒	‒	‒	‒	‒	Positive	01.03.2018	ST2	69	05.03.2018	No		Yes	Negative	05.12.2018	‒	‒	‒
967	9	Negative	‒	05.03.2018	‒	‒	‒	‒	‒	‒	‒	‒	‒	‒	‒	‒	‒	‒	‒	‒	‒	‒	‒	Negative	27.03.2018	‒	‒	‒	‒	‒	‒	‒	‒	‒	‒	‒	Negative	01.03.2018	‒	‒	‒	‒	‒	‒	Negative	05.12.2018	‒	‒	‒
968	9	Negative	‒	05.03.2018	‒	‒	‒	‒	‒	‒	‒	‒	‒	‒	‒	‒	‒	‒	‒	‒	‒	‒	‒	Negative	27.03.2018	‒	‒	‒	‒	‒	‒	‒	‒	‒	‒	‒	Negative	28.02.2018 y 01.03.2018	‒	‒	‒	‒	‒	‒	Negative	05.12.2018	‒	‒	‒
969	9	Negative	‒	05.03.2018	‒	‒	‒	‒	‒	‒	‒	‒	‒	‒	‒	‒	‒	‒	‒	‒	‒	‒	‒	Negative	27.03.2018	‒	‒	‒	‒	‒	‒	‒	‒	‒	‒	‒	Negative	01.03.2018	‒	‒	‒	‒	‒	‒	Negative	05.12.2018	‒	‒	‒
970	9	Negative	‒	05.03.2018	‒	‒	‒	‒	‒	‒	‒	‒	‒	‒	‒	‒	‒	‒	‒	‒	‒	‒	‒	Negative	27.03.2018	‒	‒	‒	‒	‒	‒	‒	‒	‒	‒	‒	Negative	28.02.2018 y 01.03.2018	‒	‒	‒	‒	‒	‒	Negative	05.12.2018	‒	‒	‒
971	9	Negative	‒	05.03.2018	‒	‒	‒	‒	‒	‒	‒	‒	‒	‒	‒	‒	‒	‒	‒	‒	‒	‒	‒	Negative	27.03.2018	‒	‒	‒	‒	‒	‒	‒	‒	‒	‒	‒	Negative	01.03.2018	‒	‒	‒	‒	‒	‒	Negative	05.12.2018	‒	‒	‒
972	9	Negative	‒	05.03.2018	‒	‒	‒	‒	‒	‒	‒	‒	‒	‒	‒	‒	‒	‒	‒	‒	‒	‒	‒	Negative	27.03.2018	‒	‒	‒	‒	‒	‒	‒	‒	‒	‒	‒	Negative	28.02.2018 y 01.03.2018	‒	‒	‒	‒	‒	‒	Negative	05.12.2018	‒	‒	‒
973	9	Negative	‒	05.03.2018	‒	‒	‒	‒	‒	‒	‒	‒	‒	‒	‒	‒	‒	‒	‒	‒	‒	‒	‒	Negative	27.03.2018	‒	‒	‒	‒	‒	‒	‒	‒	‒	‒	‒	Negative	01.03.2018	‒	‒	‒	‒	‒	‒	Negative	05.12.2018	‒	‒	‒
974	9	Negative	‒	05.03.2018	‒	‒	‒	‒	‒	‒	‒	‒	‒	‒	‒	‒	‒	‒	‒	‒	‒	‒	‒	Negative	27.03.2018	‒	‒	‒	‒	‒	‒	‒	‒	‒	‒	‒	Negative	01.03.2018	‒	‒	‒	‒	‒	‒	Negative	05.12.2018	‒	‒	‒
975	9	Negative	‒	05.03.2018	‒	‒	‒	‒	‒	‒	‒	‒	‒	‒	‒	‒	‒	‒	‒	‒	‒	‒	‒	Negative	27.03.2018	‒	‒	‒	‒	‒	‒	‒	‒	‒	‒	‒	Negative	01.03.2018	‒	‒	‒	‒	‒	‒	Negative	05.12.2018	‒	‒	‒
976	9	Positive	32	05.03.2018	Negative	05.09.2018	‒	‒	‒	‒	Negative	06.09.2018a	‒	‒	‒	‒	Negative	06.09.2018a	‒	13.09.2018	‒	‒	‒	Negative	27.03.2018	‒	‒	‒	‒	‒	‒	‒	‒	‒	‒	‒	Negative	01.03.2018	‒	‒	‒	‒	‒	‒	Negative	05.12.2018	‒	‒	‒
977	9	Negative	‒	05.03.2018	‒	‒	‒	‒	‒	‒	‒	‒	‒	‒	‒	‒	‒	‒	‒	‒	‒	‒	‒	Negative	27.03.2018	‒	‒	‒	‒	‒	‒	‒	‒	‒	‒	‒	Negative	01.03.2018	‒	‒	‒	‒	‒	‒	Negative	10.12.2018	‒	‒	‒
978	9	Negative	‒	05.03.2018	‒	‒	‒	‒	‒	‒	‒	‒	‒	‒	‒	‒	‒	‒	‒	‒	‒	‒	‒	Negative	27.03.2018	‒	‒	‒	‒	‒	‒	‒	‒	‒	‒	‒	Negative	01.03.2018	‒	‒	‒	‒	‒	‒	Negative	10.12.2018	‒	‒	‒
979	9	Negative	‒	05.03.2018	‒	‒	‒	‒	‒	‒	‒	‒	‒	‒	‒	‒	‒	‒	‒	‒	‒	‒	‒	Negative	27.03.2018	‒	‒	‒	‒	‒	‒	‒	‒	‒	‒	‒	Negative	01.03.2018	‒	‒	‒	‒	‒	‒	Negative	10.12.2018	‒	‒	‒
980	9	Positive	28.2	05.03.2018	Positive	05.09.2018	BIV	06.09.2018 and 28.09.2018	T183C, T387C, C396T, C423T	Yes	Negative	06.09.2018a	‒	‒	‒	‒	Negative	06.09.2018a	‒	‒	‒	‒	BIV	Negative	27.03.2018	‒	‒	‒	‒	‒	‒	‒	‒	‒	‒	‒	Negative	28.02.2018 y 01.03.2018	‒	‒	‒	‒	‒	‒	Negative	10.12.2018	‒	‒	‒
845	12	Negative	‒	17.04.2018	‒	‒	‒	‒	‒	‒	‒	‒	‒	‒	‒	‒	‒	‒	‒	‒	‒	‒	‒	Negative	26.04.2018	‒	‒	‒	‒	‒	‒	‒	‒	‒	‒	‒	Positive	19.04.2018	ST1	4	26.04.208	No	1	Yes	Negative	10.12.2018	‒	‒	‒
846	12	Negative	‒	17.04.2018	‒	‒	‒	‒	‒	‒	‒	‒	‒	‒	‒	‒	‒	‒	‒	‒	‒	‒	‒	Negative	26.04.2018	‒	‒	‒	‒	‒	‒	‒	‒	‒	‒	‒	Negative	19.04.2018	‒	‒	‒	‒	‒	‒	Negative	10.12.2018	‒	‒	‒
847	12	Negative	‒	17.04.2018	‒	‒	‒	‒	‒	‒	‒	‒	‒	‒	‒	‒	‒	‒	‒	‒	‒	‒	‒	Negative	26.04.2018	‒	‒	‒	‒	‒	‒	‒	‒	‒	‒	‒	Negative	19.04.2018	‒	‒	‒	‒	‒	‒	Negative	10.12.2018	‒	‒	‒
848	12	Negative	‒	18.04.2018	‒	‒	‒	‒	‒	‒	‒	‒	‒	‒	‒	‒	‒	‒	‒	‒	‒	‒	‒	Negative	26.04.2018	‒	‒	‒	‒	‒	‒	‒	‒	‒	‒	‒	Positive	19.04.2018	ST2	9	26.04.208	No	1	Yes	Negative	10.12.2018	‒	‒	‒
850	12	Negative	‒	17.04.2018	‒	‒	‒	‒	‒	‒	‒	‒	‒	‒	‒	‒	‒	‒	‒	‒	‒	‒	‒	Negative	26.04.2018	‒	‒	‒	‒	‒	‒	‒	‒	‒	‒	‒	Negative	19.04.2018	‒	‒	‒	‒	‒	‒	Negative	10.12.2018	‒	‒	‒
851	12	Negative	‒	17.04.2018	‒	‒	‒	‒	‒	‒	‒	‒	‒	‒	‒	‒	‒	‒	‒	‒	‒	‒	‒	Negative	26.04.2018	‒	‒	‒	‒	‒	‒	‒	‒	‒	‒	‒	Negative	19.04.2018	‒	‒	‒	‒	‒	‒	Negative	10.12.2018	‒	‒	‒
852	12	Negative	‒	17.04.2018	‒	‒	‒	‒	‒	‒	‒	‒	‒	‒	‒	‒	‒	‒	‒	‒	‒	‒	‒	Negative	26.04.2018	‒	‒	‒	‒	‒	‒	‒	‒	‒	‒	‒	Negative	19.04.2018	‒	‒	‒	‒	‒	‒	Negative	10.12.2018	‒	‒	‒
854	12	Negative	‒	18.04.2018	‒	‒	‒	‒	‒	‒	‒	‒	‒	‒	‒	‒	‒	‒	‒	‒	‒	‒	‒	Negative	26.04.2018	‒	‒	‒	‒	‒	‒	‒	‒	‒	‒	‒	Negative	19.04.2018	‒	‒	‒	‒	‒	‒	Negative	10.12.2018	‒	‒	‒
856	12	Negative	‒	17.04.2018	‒	‒	‒	‒	‒	‒	‒	‒	‒	‒	‒	‒	‒	‒	‒	‒	‒	‒	‒	Negative	26.04.2018	‒	‒	‒	‒	‒	‒	‒	‒	‒	‒	‒	Negative	19.04.2018	‒	‒	‒	‒	‒	‒	Negative	10.12.2018	‒	‒	‒
857	12	Negative	‒	17.04.2018	‒	‒	‒	‒	‒	‒	‒	‒	‒	‒	‒	‒	‒	‒	‒	‒	‒	‒	‒	Negative	26.04.2018	‒	‒	‒	‒	‒	‒	‒	‒	‒	‒	‒	Negative	19.04.2018	‒	‒	‒	‒	‒	‒	Negative	10.12.2018	‒	‒	‒
859	12	Negative	‒	17.04.2018	‒	‒	‒	‒	‒	‒	‒	‒	‒	‒	‒	‒	‒	‒	‒	‒	‒	‒	‒	Negative	26.04.2018	‒	‒	‒	‒	‒	‒	‒	‒	‒	‒	‒	Negative	19.04.2018	‒	‒	‒	‒	‒	‒	Negative	10.12.2018	‒	‒	‒
861	12	Negative	‒	18.04.2018	‒	‒	‒	‒	‒	‒	‒	‒	‒	‒	‒	‒	‒	‒	‒	‒	‒	‒	‒	Negative	26.04.2018	‒	‒	‒	‒	‒	‒	‒	‒	‒	‒	‒	Negative	19.04.2018	‒	‒	‒	‒	‒	‒	Negative	10.12.2018	‒	‒	‒
862	12	Negative	‒	17.04.2018	‒	‒	‒	‒	‒	‒	‒	‒	‒	‒	‒	‒	‒	‒	‒	‒	‒	‒	‒	Negative	26.04.2018	‒	‒	‒	‒	‒	‒	‒	‒	‒	‒	‒	Negative	19.04.2018	‒	‒	‒	‒	‒	‒	Negative	10.12.2018	‒	‒	‒
863	12	Negative	‒	18.04.2018	‒	‒	‒	‒	‒	‒	‒	‒	‒	‒	‒	‒	‒	‒	‒	‒	‒	‒	‒	Negative	26.04.2018	‒	‒	‒	‒	‒	‒	‒	‒	‒	‒	‒	Negative	19.04.2018	‒	‒	‒	‒	‒	‒	Negative	10.12.2018	‒	‒	‒
864	12	Negative	‒	18.04.2018	‒	‒	‒	‒	‒	‒	‒	‒	‒	‒	‒	‒	‒	‒	‒	‒	‒	‒	‒	Negative	26.04.2018	‒	‒	‒	‒	‒	‒	‒	‒	‒	‒	‒	Negative	19.04.2018	‒	‒	‒	‒	‒	‒	Negative	10.12.2018	‒	‒	‒
865	12	Negative	‒	17.04.2018	‒	‒	‒	‒	‒	‒	‒	‒	‒	‒	‒	‒	‒	‒	‒	‒	‒	‒	‒	Negative	26.04.2018	‒	‒	‒	‒	‒	‒	‒	‒	‒	‒	‒	Negative	19.04.2018	‒	‒	‒	‒	‒	‒	Negative	10.12.2018	‒	‒	‒
867	12	Negative	‒	17.04.2018	‒	‒	‒	‒	‒	‒	‒	‒	‒	‒	‒	‒	‒	‒	‒	‒	‒	‒	‒	Negative	26.04.2018	‒	‒	‒	‒	‒	‒	‒	‒	‒	‒	‒	Negative	19.04.2018	‒	‒	‒	‒	‒	‒	Negative	10.12.2018	‒	‒	‒
869	12	Negative	‒	17.04.2018	‒	‒	‒	‒	‒	‒	‒	‒	‒	‒	‒	‒	‒	‒	‒	‒	‒	‒	‒	Negative	26.04.2018	‒	‒	‒	‒	‒	‒	‒	‒	‒	‒	‒	Positive	19.04.2018	ST2	11	26.04.208	No	1	Yes	Negative	11.12.2018	‒	‒	‒
871	12	Negative	‒	17.04.2018	‒	‒	‒	‒	‒	‒	‒	‒	‒	‒	‒	‒	‒	‒	‒	‒	‒	‒	‒	Negative	26.04.2018	‒	‒	‒	‒	‒	‒	‒	‒	‒	‒	‒	Negative	19.04.2018	‒	‒	‒	‒	‒	‒	Negative	11.12.2018	‒	‒	‒
875	12	Negative	‒	17.04.2018	‒	‒	‒	‒	‒	‒	‒	‒	‒	‒	‒	‒	‒	‒	‒	‒	‒	‒	‒	Negative	26.04.2018	‒	‒	‒	‒	‒	‒	‒	‒	‒	‒	‒	Negative	19.04.2018	‒	‒	‒	‒	‒	‒	Negative	11.12.2018	‒	‒	‒
877	12	Negative	‒	18.04.2018	‒	‒	‒	‒	‒	‒	‒	‒	‒	‒	‒	‒	‒	‒	‒	‒	‒	‒	‒	Positive	26.04.2018	C. parvum	09.05.2018	None	No	Negative	11.09.2018	‒	‒	‒	‒	‒	Positive	19.04.2018	ST2	11	26.04.208	No	1	Yes	Negative	11.12.2018	‒	‒	‒
878	12	Negative	‒	18.04.2018	‒	‒	‒	‒	‒	‒	‒	‒	‒	‒	‒	‒	‒	‒	‒	‒	‒	‒	‒	Negative	26.04.2018	‒	‒	‒	‒	‒	‒	‒	‒	‒	‒	‒	Negative	19.04.2018	‒	‒	‒	‒	‒	‒	Negative	11.12.2018	‒	‒	‒
880	12	Negative	‒	18.04.2018	‒	‒	‒	‒	‒	‒	‒	‒	‒	‒	‒	‒	‒	‒	‒	‒	‒	‒	‒	Negative	26.04.2018	‒	‒	‒	‒	‒	‒	‒	‒	‒	‒	‒	Negative	19.04.2018	‒	‒	‒	‒	‒	‒	Negative	11.12.2018	‒	‒	‒
881	12	Negative	‒	18.04.2018	‒	‒	‒	‒	‒	‒	‒	‒	‒	‒	‒	‒	‒	‒	‒	‒	‒	‒	‒	Negative	26.04.2018	‒	‒	‒	‒	‒	‒	‒	‒	‒	‒	‒	Negative	19.04.2018	‒	‒	‒	‒	‒	‒	Negative	11.12.2018	‒	‒	‒
882	12	Negative	‒	18.04.2018	‒	‒	‒	‒	‒	‒	‒	‒	‒	‒	‒	‒	‒	‒	‒	‒	‒	‒	‒	Negative	26.04.2018	‒	‒	‒	‒	‒	‒	‒	‒	‒	‒	‒	Negative	19.04.2018	‒	‒	‒	‒	‒	‒	Negative	11.12.2018	‒	‒	‒
883	12	Positive	36.7	18.04.2018	Not done	‒	‒	‒	‒	‒	Not done	‒	‒	‒	‒	‒	Not done	‒	‒	‒	‒	‒	‒	Negative	26.04.2018	‒	‒	‒	‒	‒	‒	‒	‒	‒	‒	‒	Negative	19.04.2018	‒	‒	‒	‒	‒	‒	Negative	11.12.2018	‒	‒	‒
884	12	Negative	‒	18.04.2018	‒	‒	‒	‒	‒	‒	‒	‒	‒	‒	‒	‒	‒	‒	‒	‒	‒	‒	‒	Negative	26.04.2018	‒	‒	‒	‒	‒	‒	‒	‒	‒	‒	‒	Negative	19.04.2018	‒	‒	‒	‒	‒	‒	Negative	11.12.2018	‒	‒	‒
887	12	Negative	‒	18.04.2018	‒	‒	‒	‒	‒	‒	‒	‒	‒	‒	‒	‒	‒	‒	‒	‒	‒	‒	‒	Negative	26.04.2018	‒	‒	‒	‒	‒	‒	‒	‒	‒	‒	‒	Negative	19.04.2018	‒	‒	‒	‒	‒	‒	Negative	11.12.2018	‒	‒	‒
888	12	Negative	‒	18.04.2018	‒	‒	‒	‒	‒	‒	‒	‒	‒	‒	‒	‒	‒	‒	‒	‒	‒	‒	‒	Negative	26.04.2018	‒	‒	‒	‒	‒	‒	‒	‒	‒	‒	‒	Negative	19.04.2018	‒	‒	‒	‒	‒	‒	Negative	11.12.2018	‒	‒	‒
889	12	Positive	36.7	18.04.2018	Not done	‒	‒	‒	‒	‒	Not done	‒	‒	‒	‒	‒	Not done	‒	‒	‒	‒	‒	‒	Negative	26.04.2018	‒	‒	‒	‒	‒	‒	‒	‒	‒	‒	‒	Negative	27.04.2018	‒	‒	‒	‒	‒	‒	Negative	11.12.2018	‒	‒	‒
891	12	Negative	‒	18.04.2018	‒	‒	‒	‒	‒	‒	‒	‒	‒	‒	‒	‒	‒	‒	‒	‒	‒	‒	‒	Negative	26.04.2018	‒	‒	‒	‒	‒	‒	‒	‒	‒	‒	‒	Negative	27.04.2018	‒	‒	‒	‒	‒	‒	Negative	11.12.2018	‒	‒	‒
896	12	Negative	‒	18.04.2018	‒	‒	‒	‒	‒	‒	‒	‒	‒	‒	‒	‒	‒	‒	‒	‒	‒	‒	‒	Negative	26.04.2018	‒	‒	‒	‒	‒	‒	‒	‒	‒	‒	‒	Negative	27.04.2018	‒	‒	‒	‒	‒	‒	Negative	11.12.2018	‒	‒	‒
899	12	Negative	‒	18.04.2018	‒	‒	‒	‒	‒	‒	‒	‒	‒	‒	‒	‒	‒	‒	‒	‒	‒	‒	‒	Negative	26.04.2018	‒	‒	‒	‒	‒	‒	‒	‒	‒	‒	‒	Negative	27.04.2018	‒	‒	‒	‒	‒	‒	Negative	11.12.2018	‒	‒	‒
901	12	Negative	‒	18.04.2018	‒	‒	‒	‒	‒	‒	‒	‒	‒	‒	‒	‒	‒	‒	‒	‒	‒	‒	‒	Negative	26.04.2018	‒	‒	‒	‒	‒	‒	‒	‒	‒	‒	‒	Negative	27.04.2018	‒	‒	‒	‒	‒	‒	Negative	11.12.2018	‒	‒	‒
903	12	Positive	35	18.04.2018	Not done	‒	‒	‒	‒	‒	Not done	‒	‒	‒	‒	‒	Not done	‒	‒	‒	‒	‒	‒	Negative	26.04.2018	‒	‒	‒	‒	‒	‒	‒	‒	‒	‒	‒	Positive	27.04.2018	ST2	9	09.05.2018	No	1	Yes	Negative	11.12.2018	‒	‒	‒
904	12	Negative	‒	18.04.2018	‒	‒	‒	‒	‒	‒	‒	‒	‒	‒	‒	‒	‒	‒	‒	‒	‒	‒	‒	Negative	26.04.2018	‒	‒	‒	‒	‒	‒	‒	‒	‒	‒	‒	Positive	27.04.2018	ST4	42	09.05.2018	No	1	Yes	Negative	11.12.2018	‒	‒	‒
905	12	Negative	‒	18.04.2018	‒	‒	‒	‒	‒	‒	‒	‒	‒	‒	‒	‒	‒	‒	‒	‒	‒	‒	‒	Negative	26.04.2018	‒	‒	‒	‒	‒	‒	‒	‒	‒	‒	‒	Negative	27.04.2018	‒	‒	‒	‒	‒	‒	Negative	11.12.2018	‒	‒	‒
907	12	Positive	32.9	18.04.2018	Not done	‒	‒	‒	‒	‒	Not done	‒	‒	‒	‒	‒	Not done	‒	‒	‒	‒	‒	‒	Negative	26.04.2018	‒	‒	‒	‒	‒	‒	‒	‒	‒	‒	‒	Negative	27.04.2018	‒	‒	‒	‒	‒	‒	Negative	11.12.2018	‒	‒	‒
916	12	Negative	‒	18.04.2018	‒	‒	‒	‒	‒	‒	‒	‒	‒	‒	‒	‒	‒	‒	‒	‒	‒	‒	‒	Negative	26.04.2018	‒	‒	‒	‒	‒	‒	‒	‒	‒	‒	‒	Negative	27.04.2018	‒	‒	‒	‒	‒	‒	Negative	11.12.2018	‒	‒	‒
917	12	Positive	35.2	18.04.2018	Not done	‒	‒	‒	‒	‒	Not done	‒	‒	‒	‒	‒	Not done	‒	‒	‒	‒	‒	‒	Negative	26.04.2018	‒	‒	‒	‒	‒	‒	‒	‒	‒	‒	‒	Negative	27.04.2018	‒	‒	‒	‒	‒	‒	Negative	11.12.2018	‒	‒	‒
926	12	Negative	‒	18.04.2018	‒	‒	‒	‒	‒	‒	‒	‒	‒	‒	‒	‒	‒	‒	‒	‒	‒	‒	‒	Negative	26.04.2018	‒	‒	‒	‒	‒	‒	‒	‒	‒	‒	‒	Negative	27.04.2018	‒	‒	‒	‒	‒	‒	Negative	11.12.2018	‒	‒	‒
935	12	Negative	‒	18.04.2018	‒	‒	‒	‒	‒	‒	‒	‒	‒	‒	‒	‒	‒	‒	‒	‒	‒	‒	‒	Negative	26.04.2018	‒	‒	‒	‒	‒	‒	‒	‒	‒	‒	‒	Negative	27.04.2018	‒	‒	‒	‒	‒	‒	Negative	11.12.2018	‒	‒	‒
937	12	Positive	25.8	18.04.2018	Negative	05.09.2018	‒	‒	‒	‒	Negative	06.09.2018a	‒	‒	‒	‒	Negative	06.09.2018a	‒	13.09.2018	‒	‒	‒	Negative	26.04.2018	‒	‒	‒	‒	‒	‒	‒	‒	‒	‒	‒	Negative	27.04.2018	‒	‒	‒	‒	‒	‒	Negative	11.12.2018	‒	‒	‒
938	12	Negative	‒	18.04.2018	‒	‒	‒	‒	‒	‒	‒	‒	‒	‒	‒	‒	‒	‒	‒	‒	‒	‒	‒	Negative	26.04.2018	‒	‒	‒	‒	‒	‒	‒	‒	‒	‒	‒	Negative	27.04.2018	‒	‒	‒	‒	‒	‒	Negative	11.12.2018	‒	‒	‒
945	12	Negative	‒	18.04.2018	‒	‒	‒	‒	‒	‒	‒	‒	‒	‒	‒	‒	‒	‒	‒	‒	‒	‒	‒	Negative	26.04.2018	Uncultured bacterium	09.5.2018 and 02.11.2018	‒	‒	Negative	11.09.2018	‒	‒	‒	‒	‒	Negative	27.04.2018	‒	‒	‒	‒	‒	‒	Negative	11.12.2018	‒	‒	‒
946	12	Negative	‒	18.04.2018	‒	‒	‒	‒	‒	‒	‒	‒	‒	‒	‒	‒	‒	‒	‒	‒	‒	‒	‒	Negative	26.04.2018	‒	‒	‒	‒	‒	‒	‒	‒	‒	‒	‒	Negative	27.04.2018	‒	‒	‒	‒	‒	‒	Negative	11.12.2018	‒	‒	‒
950	12	Negative	‒	18.04.2018	‒	‒	‒	‒	‒	‒	‒	‒	‒	‒	‒	‒	‒	‒	‒	‒	‒	‒	‒	Negative	26.04.2018	‒	‒	‒	‒	‒	‒	‒	‒	‒	‒	‒	Negative	27.04.2018	‒	‒	‒	‒	‒	‒	Negative	11.12.2018	‒	‒	‒
951	12	Positive	35.6	18.04.2018	Not done	‒	‒	‒	‒	‒	Not done	‒	‒	‒	‒	‒	Not done	‒	‒	‒	‒	‒	‒	Negative	26.04.2018	‒	‒	‒	‒	‒	‒	‒	‒	‒	‒	‒	Negative	27.04.2018	‒	‒	‒	‒	‒	‒	Negative	11.12.2018	‒	‒	‒
953	12	Negative	‒	18.04.2018	‒	‒	‒	‒	‒	‒	‒	‒	‒	‒	‒	‒	‒	‒	‒	‒	‒	‒	‒	Negative	26.04.2018	‒	‒	‒	‒	‒	‒	‒	‒	‒	‒	‒	Negative	27.04.2018	‒	‒	‒	‒	‒	‒	Negative	11.12.2018	‒	‒	‒
957	12	Positive	31.2	18.04.2018	Negative	05.09.2018	‒	‒	‒	‒	Negative	06.09.2018a	‒	‒	‒	‒	Negative	06.09.2018a	‒	13.09.2018	‒	‒	‒	Negative	26.04.2018	‒	‒	‒	‒	‒	‒	‒	‒	‒	‒	‒	Negative	27.04.2018	‒	‒	‒	‒	‒	‒	Negative	11.12.2018	‒	‒	‒
981	12	Positive	41.1	18.04.2018	Not done	‒	‒	‒	‒	‒	Not done	‒	‒	‒	‒	‒	Not done	‒	‒	‒	‒	‒	‒	Negative	26.04.2018	‒	‒	‒	‒	‒	‒	‒	‒	‒	‒	‒	Negative	27.04.2018	‒	‒	‒	‒	‒	‒	Negative	11.12.2018	‒	‒	‒
983	12	Negative	‒	18.04.2018	‒	‒	‒	‒	‒	‒	‒	‒	‒	‒	‒	‒	‒	‒	‒	‒	‒	‒	‒	Negative	26.04.2018	‒	‒	‒	‒	‒	‒	‒	‒	‒	‒	‒	Negative	27.04.2018	‒	‒	‒	‒	‒	‒	Negative	11.12.2018	‒	‒	‒
988	12	Positive	35.2	18.04.2018	Not done	‒	‒	‒	‒	‒	Not done	‒	‒	‒	‒	‒	Not done	‒	‒	‒	‒	‒	‒	Negative	20.02.2018 and 05.10.2018	‒	‒	‒	‒	Negative	11.09.2018	‒	‒	‒	‒	‒	Negative	27.04.2018	‒	‒	‒	‒	‒	‒	Negative	11.12.2018	‒	‒	‒
989	12	Negative	‒	18.04.2018	‒	‒	‒	‒	‒	‒	‒	‒	‒	‒	‒	‒	‒	‒	‒	‒	‒	‒	‒	Negative	26.04.2018	‒	‒	‒	‒	‒	‒	‒	‒	‒	‒	‒	Negative	27.04.2018	‒	‒	‒	‒	‒	‒	Negative	11.12.2018	‒	‒	‒
992	12	Negative	‒	18.04.2018	‒	‒	‒	‒	‒	‒	‒	‒	‒	‒	‒	‒	‒	‒	‒	‒	‒	‒	‒	Negative	26.04.2018	‒	‒	‒	‒	‒	‒	‒	‒	‒	‒	‒	Negative	27.04.2018	‒	‒	‒	‒	‒	‒	Negative	11.12.2018	‒	‒	‒
995	12	Negative	‒	18.04.2018	‒	‒	‒	‒	‒	‒	‒	‒	‒	‒	‒	‒	‒	‒	‒	‒	‒	‒	‒	Negative	26.04.2018	‒	‒	‒	‒	‒	‒	‒	‒	‒	‒	‒	Negative	27.04.2018	‒	‒	‒	‒	‒	‒	Negative	11.12.2018	‒	‒	‒
996	12	Negative	‒	18.04.2018	‒	‒	‒	‒	‒	‒	‒	‒	‒	‒	‒	‒	‒	‒	‒	‒	‒	‒	‒	Negative	26.04.2018	‒	‒	‒	‒	‒	‒	‒	‒	‒	‒	‒	Negative	27.04.2018	‒	‒	‒	‒	‒	‒	Negative	12.12.2018	‒	‒	‒
1018	12	Negative	‒	18.04.2018	‒	‒	‒	‒	‒	‒	‒	‒	‒	‒	‒	‒	‒	‒	‒	‒	‒	‒	‒	Negative	26.04.2018	‒	‒	‒	‒	‒	‒	‒	‒	‒	‒	‒	Negative	27.04.2018	‒	‒	‒	‒	‒	‒	Negative	12.12.2018	‒	‒	‒
1022	12	Positive	34.3	18.04.2018	Not done	‒	‒	‒	‒	‒	Not done	‒	‒	‒	‒	‒	Not done	‒	‒	‒	‒	‒	‒	Negative	26.04.2018	‒	‒	‒	‒	‒	‒	‒	‒	‒	‒	‒	Positive	27.04.2018	Untypable	‒	09.05.2018	‒	‒	‒	Negative	12.12.2018	‒	‒	‒
1023	12	Negative	‒	18.04.2018	‒	‒	‒	‒	‒	‒	‒	‒	‒	‒	‒	‒	‒	‒	‒	‒	‒	‒	‒	Negative	26.04.2018	‒	‒	‒	‒	‒	‒	‒	‒	‒	‒	‒	Negative	27.04.2018	‒	‒	‒	‒	‒	‒	Negative	12.12.2018	‒	‒	‒
1041	12	Negative	‒	18.04.2018	‒	‒	‒	‒	‒	‒	‒	‒	‒	‒	‒	‒	‒	‒	‒	‒	‒	‒	‒	Negative	26.04.2018	‒	‒	‒	‒	‒	‒	‒	‒	‒	‒	‒	Positive	27.04.2018	Untypable	‒	09.05.2018	‒	‒	‒	Negative	12.12.2018	‒	‒	‒
1043	12	Negative	‒	18.04.2018	‒	‒	‒	‒	‒	‒	‒	‒	‒	‒	‒	‒	‒	‒	‒	‒	‒	‒	‒	Negative	26.04.2018	‒	‒	‒	‒	‒	‒	‒	‒	‒	‒	‒	Positive	27.04.2018	ST2	Unknown	09.05.2018	??	??	No	Negative	12.12.2018	‒	‒	‒
1052	12	Positive	35	18.04.2018	Not done	‒	‒	‒	‒	‒	Not done	‒	‒	‒	‒	‒	Not done	‒	‒	‒	‒	‒	‒	Negative	26.04.2018	‒	‒	‒	‒	‒	‒	‒	‒	‒	‒	‒	Negative	27.04.2018	‒	‒	‒	‒	‒	‒	Negative	12.12.2018	‒	‒	‒
1064	12	Negative	‒	18.04.2018	‒	‒	‒	‒	‒	‒	‒	‒	‒	‒	‒	‒	‒	‒	‒	‒	‒	‒	‒	Negative	26.04.2018	‒	‒	‒	‒	‒	‒	‒	‒	‒	‒	‒	Negative	27.04.2018	‒	‒	‒	‒	‒	‒	Negative	12.12.2018	‒	‒	‒
1068	12	Negative	‒	18.04.2018	‒	‒	‒	‒	‒	‒	‒	‒	‒	‒	‒	‒	‒	‒	‒	‒	‒	‒	‒	Negative	26.04.2018	‒	‒	‒	‒	‒	‒	‒	‒	‒	‒	‒	Positive	27.04.2018	Untypable	‒	09.05.2018	‒	‒	‒	Negative	12.12.2018	‒	‒	‒
991	10	Positive	24.2	25.04.2018	Positive	05.09.2018	BIV	06.09.2018 and 28.09.2018	T183C, T387C, C396T, C423T	Yes	Negative	06.09.2018a	‒	‒	‒	‒	Positive	06.09.2018a	BIV	03.10.2018b	No	Yes	BIV	Negative	24.05.2018	‒	‒	‒	‒	‒	‒	‒	‒	‒	‒	‒	Negative	25.04.2018	‒	‒	‒	‒	‒	‒	Negative	12.12.2018	‒	‒	‒
1003	10	Negative	‒	24.04.2018	‒	‒	‒	‒	‒	‒	‒	‒	‒	‒	‒	‒	‒	‒	‒	‒	‒	‒	‒	Negative	24.05.2018	‒	‒	‒	‒	‒	‒	‒	‒	‒	‒	‒	Negative	25.04.2018	‒	‒	‒	‒	‒	‒	Negative	12.12.2018	‒	‒	‒
1004	10	Negative	‒	26.04.2018	‒	‒	‒	‒	‒	‒	‒	‒	‒	‒	‒	‒	‒	‒	‒	‒	‒	‒	‒	Negative	24.05.2018	‒	‒	‒	‒	‒	‒	‒	‒	‒	‒	‒	Negative	26.04.2018	‒	‒	‒	‒	‒	‒	Negative	12.12.2018	‒	‒	‒
1009	10	Positive	29.6	24.04.2018	Negative	05.09.2018	‒	‒	‒	‒	Negative	06.09.2018a	‒	‒	‒	‒	Negative	06.09.2018a	‒	‒	‒	‒	‒	Negative	24.05.2018	‒	‒	‒	‒	‒	‒	‒	‒	‒	‒	‒	Negative	25.04.2018	‒	‒	‒	‒	‒	‒	Negative	12.12.2018	‒	‒	‒
1010	10	Positive	35.8	24.04.2018	Not done	‒	‒	‒	‒	‒	Not done	‒	‒	‒	‒	‒	Not done	‒	‒	‒	‒	‒	‒	Negative	24.05.2018	‒	‒	‒	‒	‒	‒	‒	‒	‒	‒	‒	Negative	25.04.2018	‒	‒	‒	‒	‒	‒	Negative	12.12.2018	‒	‒	‒
1015	10	Positive	35.4	24.04.2018	Not done	‒	‒	‒	‒	‒	Not done	‒	‒	‒	‒	‒	Not done	‒	‒	‒	‒	‒	‒	Negative	24.05.2018	‒	‒	‒	‒	‒	‒	‒	‒	‒	‒	‒	Negative	25.04.2018	‒	‒	‒	‒	‒	‒	Negative	12.12.2018	‒	‒	‒
1017	10	Negative	‒	26.04.2018	‒	‒	‒	‒	‒	‒	‒	‒	‒	‒	‒	‒	‒	‒	‒	‒	‒	‒	‒	Negative	24.05.2018	‒	‒	‒	‒	‒	‒	‒	‒	‒	‒	‒	Negative	26.04.2018	‒	‒	‒	‒	‒	‒	Negative	12.12.2018	‒	‒	‒
1021	10	Negative	‒	26.04.2018	‒	‒	‒	‒	‒	‒	‒	‒	‒	‒	‒	‒	‒	‒	‒	‒	‒	‒	‒	Negative	24.05.2018	‒	‒	‒	‒	‒	‒	‒	‒	‒	‒	‒	Negative	26.04.2018	‒	‒	‒	‒	‒	‒	Negative	12.12.2018	‒	‒	‒
1027	10	Negative	‒	26.04.2018	‒	‒	‒	‒	‒	‒	‒	‒	‒	‒	‒	‒	‒	‒	‒	‒	‒	‒	‒	Positive	24.05.2018	C. hominis	04.06.2018	None	No	Negative	11.09.2018	‒	‒	‒	‒	‒	Negative	26.04.2018	‒	‒	‒	‒	‒	‒	Negative	12.12.2018	‒	‒	‒
1029	10	Negative	‒	25.04.2018	‒	‒	‒	‒	‒	‒	‒	‒	‒	‒	‒	‒	‒	‒	‒	‒	‒	‒	‒	Negative	24.05.2018	‒	‒	‒	‒	‒	‒	‒	‒	‒	‒	‒	Negative	25.04.2018	‒	‒	‒	‒	‒	‒	Negative	12.12.2018	‒	‒	‒
1033	10	Positive	32.3	27.04.2018b	Not done	‒	‒	‒	‒	‒	Not done	‒	‒	‒	‒	‒	Not done	‒	‒	‒	‒	‒	‒	Negative	24.05.2018	‒	‒	‒	‒	‒	‒	‒	‒	‒	‒	‒	Negative	25.04.2018	‒	‒	‒	‒	‒	‒	Negative	12.12.2018	‒	‒	‒
1040	10	Positive	31.9	26.04.2018	Negative	05.09.2018	‒	‒	‒	‒	Negative	06.09.2018a	‒	‒	‒	‒	Negative	06.09.2018a	‒	‒	‒	‒	‒	Negative	24.05.2018	‒	‒	‒	‒	‒	‒	‒	‒	‒	‒	‒	Negative	26.04.2018	‒	‒	‒	‒	‒	‒	Negative	12.12.2018	‒	‒	‒
1046	10	Negative	‒	24.04.2018	‒	‒	‒	‒	‒	‒	‒	‒	‒	‒	‒	‒	‒	‒	‒	‒	‒	‒	‒	Negative	24.05.2018	‒	‒	‒	‒	‒	‒	‒	‒	‒	‒	‒	Negative	25.04.2018	‒	‒	‒	‒	‒	‒	Negative	13.12.2018	‒	‒	‒
1062	10	Negative	‒	24.04.2018	‒	‒	‒	‒	‒	‒	‒	‒	‒	‒	‒	‒	‒	‒	‒	‒	‒	‒	‒	Negative	24.05.2018	‒	‒	‒	‒	‒	‒	‒	‒	‒	‒	‒	Negative	25.04.2018	‒	‒	‒	‒	‒	‒	Negative	13.12.2018	Inespecific	‒	‒
1072	10	Negative	‒	26.04.2018	‒	‒	‒	‒	‒	‒	‒	‒	‒	‒	‒	‒	‒	‒	‒	‒	‒	‒	‒	Negative	24.05.2018	‒	‒	‒	‒	‒	‒	‒	‒	‒	‒	‒	Negative	26.04.2018	‒	‒	‒	‒	‒	‒	Negative	13.12.2018	‒	‒	‒
1075	10	Positive	32.6	24.04.2018	Not done	‒	‒	‒	‒	‒	Not done	‒	‒	‒	‒	‒	Not done	‒	‒	‒	‒	‒	‒	Negative	24.05.2018	‒	‒	‒	‒	‒	‒	‒	‒	‒	‒	‒	Negative	25.04.2018	‒	‒	‒	‒	‒	‒	Negative	13.12.2018	‒	‒	‒
1076	10	Positive	31.9	26.04.2018	Negative	05.09.2018	‒	‒	‒	‒	Negative	06.09.2018a	‒	‒	‒	‒	Negative	06.09.2018a	‒	‒	‒	‒	‒	Negative	24.05.2018	‒	‒	‒	‒	‒	‒	‒	‒	‒	‒	‒	Negative	26.04.2018	‒	‒	‒	‒	‒	‒	Negative	13.12.2018	‒	‒	‒
1077	10	Positive	33.8	24.04.2018	Not done	‒	‒	‒	‒	‒	Not done	‒	‒	‒	‒	‒	Not done	‒	‒	‒	‒	‒	‒	Positive	24.05.2018	C. hominis	04.06.2018	695_697DelTTT, T795C	No	Negative	11.09.2018	‒	‒	‒	‒	‒	Positive	25.04.2018	ST2	12	24.05.2018	No	1	Yes	Negative	13.12.2018	‒	‒	‒
1080	10	Negative	‒	24.04.2018	‒	‒	‒	‒	‒	‒	‒	‒	‒	‒	‒	‒	‒	‒	‒	‒	‒	‒	‒	Negative	24.05.2018	‒	‒	‒	‒	‒	‒	‒	‒	‒	‒	‒	Negative	25.04.2018	‒	‒	‒	‒	‒	‒	Negative	13.12.2018	‒	‒	‒
1083	10	Negative	‒	26.04.2018	‒	‒	‒	‒	‒	‒	‒	‒	‒	‒	‒	‒	‒	‒	‒	‒	‒	‒	‒	Negative	24.05.2018	‒	‒	‒	‒	‒	‒	‒	‒	‒	‒	‒	Negative	26.04.2018	‒	‒	‒	‒	‒	‒	Negative	13.12.2018	‒	‒	‒
1089	10	Positive	32.9	24.04.2018	Not done	‒	‒	‒	‒	‒	Not done	‒	‒	‒	‒	‒	Not done	‒	‒	‒	‒	‒	‒	Negative	24.05.2018	‒	‒	‒	‒	‒	‒	‒	‒	‒	‒	‒	Negative	25.04.2018	‒	‒	‒	‒	‒	‒	Negative	13.12.2018	‒	‒	‒
1091	10	Negative	‒	26.04.2018	‒	‒	‒	‒	‒	‒	‒	‒	‒	‒	‒	‒	‒	‒	‒	‒	‒	‒	‒	Negative	24.05.2018	‒	‒	‒	‒	‒	‒	‒	‒	‒	‒	‒	Negative	26.04.2018	‒	‒	‒	‒	‒	‒	Negative	13.12.2018	‒	‒	‒
1092	10	Negative	‒	25.04.2018	‒	‒	‒	‒	‒	‒	‒	‒	‒	‒	‒	‒	‒	‒	‒	‒	‒	‒	‒	Negative	25.04.2018	‒	‒	‒	‒	‒	‒	‒	‒	‒	‒	‒	Negative	25.04.2018	‒	‒	‒	‒	‒	‒	Negative	13.12.2018	‒	‒	‒
1098	10	Negative	‒	25.04.2018	‒	‒	‒	‒	‒	‒	‒	‒	‒	‒	‒	‒	‒	‒	‒	‒	‒	‒	‒	Negative	24.05.2018	‒	‒	‒	‒	‒	‒	‒	‒	‒	‒	‒	Negative	25.04.2018	‒	‒	‒	‒	‒	‒	Negative	13.12.2018	‒	‒	‒
1099	10	Negative	‒	26.04.2018	‒	‒	‒	‒	‒	‒	‒	‒	‒	‒	‒	‒	‒	‒	‒	‒	‒	‒	‒	Negative	24.05.2018	‒	‒	‒	‒	‒	‒	‒	‒	‒	‒	‒	Negative	26.04.2018	‒	‒	‒	‒	‒	‒	Negative	13.12.2018	‒	‒	‒
1100	10	Positive	31.9	26.04.2018	Negative	05.09.2018	‒	‒	‒	‒	Negative	06.09.2018a	‒	‒	‒	‒	Negative	06.09.2018a	‒	‒	‒	‒	‒	Negative	24.05.2018	‒	‒	‒	‒	‒	‒	‒	‒	‒	‒	‒	Negative	26.04.2018	‒	‒	‒	‒	‒	‒	Negative	13.12.2018	‒	‒	‒
1102	10	Negative	‒	24.04.2018	‒	‒	‒	‒	‒	‒	‒	‒	‒	‒	‒	‒	‒	‒	‒	‒	‒	‒	‒	Negative	24.05.2018	‒	‒	‒	‒	‒	‒	‒	‒	‒	‒	‒	Negative	25.04.2018	‒	‒	‒	‒	‒	‒	Negative	13.12.2018	‒	‒	‒
1103	10	Negative	‒	26.04.2018	‒	‒	‒	‒	‒	‒	‒	‒	‒	‒	‒	‒	‒	‒	‒	‒	‒	‒	‒	Negative	24.05.2018	‒	‒	‒	‒	‒	‒	‒	‒	‒	‒	‒	Negative	26.04.2018	‒	‒	‒	‒	‒	‒	Negative	13.12.2018	‒	‒	‒
1104	10	Negative	‒	25.04.2018	‒	‒	‒	‒	‒	‒	‒	‒	‒	‒	‒	‒	‒	‒	‒	‒	‒	‒	‒	Negative	24.05.2018	‒	‒	‒	‒	‒	‒	‒	‒	‒	‒	‒	Negative	25.04.2018	‒	‒	‒	‒	‒	‒	Negative	13.12.2018	‒	‒	‒
1105	10	Negative	‒	25.04.2018	‒	‒	‒	‒	‒	‒	‒	‒	‒	‒	‒	‒	‒	‒	‒	‒	‒	‒	‒	Negative	24.05.2018	‒	‒	‒	‒	‒	‒	‒	‒	‒	‒	‒	Positive	25.04.2018	ST1	4	24.05.2018	No	1	Yes	Negative	13.12.2018	‒	‒	‒
1106	10	Negative	‒	26.04.2018	‒	‒	‒	‒	‒	‒	‒	‒	‒	‒	‒	‒	‒	‒	‒	‒	‒	‒	‒	Negative	24.05.2018	‒	‒	‒	‒	‒	‒	‒	‒	‒	‒	‒	Negative	26.04.2018	‒	‒	‒	‒	‒	‒	Negative	13.12.2018	‒	‒	‒
1107	10	Positive	33.5	25.04.2018	Not done	‒	‒	‒	‒	‒	Not done	‒	‒	‒	‒	‒	Not done	‒	‒	‒	‒	‒	‒	Negative	24.05.2018	‒	‒	‒	‒	‒	‒	‒	‒	‒	‒	‒	Negative	25.04.2018	‒	‒	‒	‒	‒	‒	Negative	13.12.2018	‒	‒	‒
1108	10	Negative	‒	25.04.2018	‒	‒	‒	‒	‒	‒	‒	‒	‒	‒	‒	‒	‒	‒	‒	‒	‒	‒	‒	Negative	24.05.2018	‒	‒	‒	‒	‒	‒	‒	‒	‒	‒	‒	Negative	26.04.2018	‒	‒	‒	‒	‒	‒	Negative	13.12.2018	‒	‒	‒
1109	10	Negative	‒	25.04.2018	‒	‒	‒	‒	‒	‒	‒	‒	‒	‒	‒	‒	‒	‒	‒	‒	‒	‒	‒	Negative	24.05.2018	‒	‒	‒	‒	‒	‒	‒	‒	‒	‒	‒	Negative	25.04.2018	‒	‒	‒	‒	‒	‒	Negative	13.12.2018	‒	‒	‒
1110	10	Positive	31.9	26.04.2018	Negative	05.09.2018	‒	‒	‒	‒	Negative	06.09.2018a	‒	‒	‒	‒	Negative	06.09.2018a	‒	‒	‒	‒	‒	Negative	24.05.2018	‒	‒	‒	‒	‒	‒	‒	‒	‒	‒	‒	Negative	26.04.2018	‒	‒	‒	‒	‒	‒	Negative	13.12.2018	‒	‒	‒
1111	10	Negative	‒	25.04.2018	‒	‒	‒	‒	‒	‒	‒	‒	‒	‒	‒	‒	‒	‒	‒	‒	‒	‒	‒	Negative	24.05.2018	‒	‒	‒	‒	‒	‒	‒	‒	‒	‒	‒	Negative	25.04.2018	‒	‒	‒	‒	‒	‒	Negative	17.12.2018	‒	‒	‒
1112	10	Positive	31.9	26.04.2018	Negative	05.09.2018	‒	‒	‒	‒	Negative	06.09.2018a	‒	‒	‒	‒	Negative	06.09.2018a	‒	‒	‒	‒	‒	Negative	24.05.2018	‒	‒	‒	‒	‒	‒	‒	‒	‒	‒	‒	Positive	26.04.2018	ST1	4	09.05.2018	No	1	Yes	Negative	17.12.2018	‒	‒	‒
1113	10	Negative	‒	26.04.2018	‒	‒	‒	‒	‒	‒	‒	‒	‒	‒	‒	‒	‒	‒	‒	‒	‒	‒	‒	Negative	24.05.2018	‒	‒	‒	‒	‒	‒	‒	‒	‒	‒	‒	Negative	26.04.2018	‒	‒	‒	‒	‒	‒	Negative	17.12.2018	‒	‒	‒
1114	10	Negative	‒	26.04.2018	‒	‒	‒	‒	‒	‒	‒	‒	‒	‒	‒	‒	‒	‒	‒	‒	‒	‒	‒	Negative	24.05.2018	‒	‒	‒	‒	‒	‒	‒	‒	‒	‒	‒	Negative	26.04.2018	‒	‒	‒	‒	‒	‒	Negative	17.12.2018	‒	‒	‒
1116	10	Negative	‒	26.04.2018	‒	‒	‒	‒	‒	‒	‒	‒	‒	‒	‒	‒	‒	‒	‒	‒	‒	‒	‒	Negative	24.05.2018	‒	‒	‒	‒	‒	‒	‒	‒	‒	‒	‒	Negative	26.04.2018	‒	‒	‒	‒	‒	‒	Negative	17.12.2018	‒	‒	‒
1117	10	Negative	‒	26.04.2018	‒	‒	‒	‒	‒	‒	‒	‒	‒	‒	‒	‒	‒	‒	‒	‒	‒	‒	‒	Negative	24.05.2018	‒	‒	‒	‒	‒	‒	‒	‒	‒	‒	‒	Negative	26.04.2018	‒	‒	‒	‒	‒	‒	Negative	17.12.2018	‒	‒	‒
1118	10	Negative	‒	26.04.2018	‒	‒	‒	‒	‒	‒	‒	‒	‒	‒	‒	‒	‒	‒	‒	‒	‒	‒	‒	Negative	24.05.2018	‒	‒	‒	‒	‒	‒	‒	‒	‒	‒	‒	Negative	26.04.2018	‒	‒	‒	‒	‒	‒	Negative	17.12.2018	‒	‒	‒
1119	10	Positive	30	26.04.2018	Negative	05.09.2018	‒	‒	‒	‒	Negative	06.09.2018a	‒	‒	‒	‒	Negative	06.09.2018a	‒	‒	‒	‒	‒	Negative	24.05.2018	‒	‒	‒	‒	‒	‒	‒	‒	‒	‒	‒	Negative	26.04.2018	‒	‒	‒	‒	‒	‒	Negative	17.12.2018	‒	‒	‒
1120	10	Positive	36.8	25.04.2018	Not done	‒	‒	‒	‒	‒	Not done	‒	‒	‒	‒	‒	Not done	‒	‒	‒	‒	‒	‒	Negative	24.05.2018	‒	‒	‒	‒	‒	‒	‒	‒	‒	‒	‒	Positive	25.04.2018	ST2	12	26.04.208	A74R, A156W (2 SNPs out)	0.99	Yes	Negative	17.12.2018	‒	‒	‒
1121	10	Negative	‒	26.04.2018	‒	‒	‒	‒	‒	‒	‒	‒	‒	‒	‒	‒	‒	‒	‒	‒	‒	‒	‒	Negative	24.05.2018	‒	‒	‒	‒	‒	‒	‒	‒	‒	‒	‒	Negative	26.04.2018	‒	‒	‒	‒	‒	‒	Negative	17.12.2018	‒	‒	‒
1122	10	Positive	34.8	26.04.2018	Not done	‒	‒	‒	‒	‒	Not done	‒	‒	‒	‒	‒	Not done	‒	‒	‒	‒	‒	‒	Negative	24.05.2018	‒	‒	‒	‒	‒	‒	‒	‒	‒	‒	‒	Negative	26.04.2018	‒	‒	‒	‒	‒	‒	Negative	17.12.2018	‒	‒	‒
1123	10	Positive	35.4	26.04.2018	Not done	‒	‒	‒	‒	‒	Not done	‒	‒	‒	‒	‒	Not done	‒	‒	‒	‒	‒	‒	Negative	24.05.2018	‒	‒	‒	‒	‒	‒	‒	‒	‒	‒	‒	Negative	26.04.2018	‒	‒	‒	‒	‒	‒	Negative	17.12.2018	‒	‒	‒
1124	10	Negative	‒	24.04.2018	‒	‒	‒	‒	‒	‒	‒	‒	‒	‒	‒	‒	‒	‒	‒	‒	‒	‒	‒	Negative	24.05.2018	‒	‒	‒	‒	‒	‒	‒	‒	‒	‒	‒	Negative	25.04.2018	‒	‒	‒	‒	‒	‒	Negative	17.12.2018	‒	‒	‒
1125	10	Negative	‒	24.04.2018	‒	‒	‒	‒	‒	‒	‒	‒	‒	‒	‒	‒	‒	‒	‒	‒	‒	‒	‒	Negative	24.05.2018	‒	‒	‒	‒	‒	‒	‒	‒	‒	‒	‒	Negative	25.04.2018	‒	‒	‒	‒	‒	‒	Negative	17.12.2018	‒	‒	‒
1128	10	Negative	‒	24.04.2018	‒	‒	‒	‒	‒	‒	‒	‒	‒	‒	‒	‒	‒	‒	‒	‒	‒	‒	‒	Negative	24.05.2018	‒	‒	‒	‒	‒	‒	‒	‒	‒	‒	‒	Positive	25.04.2018	Untypable	‒	26.04.208	‒	‒	‒	Negative	17.12.2018	‒	‒	‒
1129	10	Negative	‒	26.04.2018	‒	‒	‒	‒	‒	‒	‒	‒	‒	‒	‒	‒	‒	‒	‒	‒	‒	‒	‒	Negative	24.05.2018	‒	‒	‒	‒	‒	‒	‒	‒	‒	‒	‒	Negative	26.04.2018	‒	‒	‒	‒	‒	‒	Negative	17.12.2018	‒	‒	‒
1131	10	Negative	‒	26.04.2018	‒	‒	‒	‒	‒	‒	‒	‒	‒	‒	‒	‒	‒	‒	‒	‒	‒	‒	‒	Negative	24.05.2018	‒	‒	‒	‒	‒	‒	‒	‒	‒	‒	‒	Negative	26.04.2018	‒	‒	‒	‒	‒	‒	Negative	17.12.2018	‒	‒	‒
1133	10	Negative	‒	24.04.2018	‒	‒	‒	‒	‒	‒	‒	‒	‒	‒	‒	‒	‒	‒	‒	‒	‒	‒	‒	Negative	24.05.2018	‒	‒	‒	‒	‒	‒	‒	‒	‒	‒	‒	Negative	25.04.2018	‒	‒	‒	‒	‒	‒	Negative	17.12.2018	‒	‒	‒
1134	10	Positive	31.3	24.04.2018	Negative	05.09.2018	‒	‒	‒	‒	Negative	06.09.2018a	‒	‒	‒	‒	Negative	06.09.2018a	‒	‒	‒	‒	‒	Negative	24.05.2018	‒	‒	‒	‒	‒	‒	‒	‒	‒	‒	‒	Positive	25.04.2018	ST3	34	26.04.2018 y 24.05.2018	T57W, G334K	0.99	Yes	Negative	17.12.2018	‒	‒	‒
1135	10	Negative	‒	24.04.2018	‒	‒	‒	‒	‒	‒	‒	‒	‒	‒	‒	‒	‒	‒	‒	‒	‒	‒	‒	Negative	24.05.2018	‒	‒	‒	‒	‒	‒	‒	‒	‒	‒	‒	Negative	25.04.2018	‒	‒	‒	‒	‒	‒	Negative	17.12.2018	‒	‒	‒
1136	10	Positive	34.2	24.04.2018	Not done	‒	‒	‒	‒	‒	Not done	‒	‒	‒	‒	‒	Not done	‒	‒	‒	‒	‒	‒	Negative	24.05.2018	‒	‒	‒	‒	‒	‒	‒	‒	‒	‒	‒	Negative	25.04.2018	‒	‒	‒	‒	‒	‒	Negative	17.12.2018	‒	‒	‒
1137	10	Positive	32.6	27.04.2018b	Not done	‒	‒	‒	‒	‒	Not done	‒	‒	‒	‒	‒	Not done	‒	‒	‒	‒	‒	‒	Negative	23.05.2018	‒	‒	‒	‒	‒	‒	‒	‒	‒	‒	‒	Negative	22.05.2018	‒	‒	‒	‒	‒	‒	Negative	17.12.2018	‒	‒	‒
1138	10	Positive	25	27.04.2018b	Negative	05.09.2018	‒	‒	‒	‒	Negative	06.09.2018a	‒	‒	‒	‒	Negative	06.09.2018a	‒	‒	‒	‒	‒	Negative	23.05.2018	‒	‒	‒	‒	‒	‒	‒	‒	‒	‒	‒	Negative	22.05.2018	‒	‒	‒	‒	‒	‒	Negative	17.12.2018	‒	‒	‒
1139	10	Negative	‒	25.04.2018	‒	‒	‒	‒	‒	‒	‒	‒	‒	‒	‒	‒	‒	‒	‒	‒	‒	‒	‒	Negative	24.05.2018	‒	‒	‒	‒	‒	‒	‒	‒	‒	‒	‒	Positive	25.04.2018	ST2	12	26.04.2018 y 24.05.2018	A74R, A156W (2 SNPs out)	0.99	Yes	Negative	17.12.2018	‒	‒	‒
1141	10	Negative	‒	24.04.2018	‒	‒	‒	‒	‒	‒	‒	‒	‒	‒	‒	‒	‒	‒	‒	‒	‒	‒	‒	Negative	24.05.2018	‒	‒	‒	‒	‒	‒	‒	‒	‒	‒	‒	Negative	25.04.2018	‒	‒	‒	‒	‒	‒	Negative	15.01.2019	‒	‒	‒
1142	10	Negative	‒	24.04.2018	‒	‒	‒	‒	‒	‒	‒	‒	‒	‒	‒	‒	‒	‒	‒	‒	‒	‒	‒	Negative	24.05.2018	‒	‒	‒	‒	‒	‒	‒	‒	‒	‒	‒	Negative	25.04.2018	‒	‒	‒	‒	‒	‒	Negative	15.01.2019	‒	‒	‒
1143	10	Negative	‒	24.04.2018	‒	‒	‒	‒	‒	‒	‒	‒	‒	‒	‒	‒	‒	‒	‒	‒	‒	‒	‒	Negative	24.05.2018	‒	‒	‒	‒	‒	‒	‒	‒	‒	‒	‒	Negative	26.04.2018	‒	‒	‒	‒	‒	‒	Negative	15.01.2019	‒	‒	‒
1144	10	Negative	‒	25.04.2018	‒	‒	‒	‒	‒	‒	‒	‒	‒	‒	‒	‒	‒	‒	‒	‒	‒	‒	‒	Negative	24.05.2018	‒	‒	‒	‒	‒	‒	‒	‒	‒	‒	‒	Negative	26.04.2018	‒	‒	‒	‒	‒	‒	Negative	15.01.2019	‒	‒	‒
1145	10	Negative	‒	24.04.2018	‒	‒	‒	‒	‒	‒	‒	‒	‒	‒	‒	‒	‒	‒	‒	‒	‒	‒	‒	Negative	24.05.2018	‒	‒	‒	‒	‒	‒	‒	‒	‒	‒	‒	Negative	26.04.2018	‒	‒	‒	‒	‒	‒	Negative	15.01.2019	‒	‒	‒
1146	10	Negative	‒	26.04.2018	‒	‒	‒	‒	‒	‒	‒	‒	‒	‒	‒	‒	‒	‒	‒	‒	‒	‒	‒	Negative	24.05.2018	‒	‒	‒	‒	‒	‒	‒	‒	‒	‒	‒	Negative	26.04.2018	‒	‒	‒	‒	‒	‒	Negative	15.01.2019	‒	‒	‒
1147	10	Negative	‒	24.04.2018	‒	‒	‒	‒	‒	‒	‒	‒	‒	‒	‒	‒	‒	‒	‒	‒	‒	‒	‒	Negative	24.05.2018	‒	‒	‒	‒	‒	‒	‒	‒	‒	‒	‒	Negative	26.04.2018	‒	‒	‒	‒	‒	‒	Negative	15.01.2019	‒	‒	‒
1149	10	Positive	36	24.04.2018	Not done	‒	‒	‒	‒	‒	Not done	‒	‒	‒	‒	‒	Not done	‒	‒	‒	‒	‒	‒	Negative	24.05.2018	‒	‒	‒	‒	‒	‒	‒	‒	‒	‒	‒	Negative	22.05.2018	‒	‒	‒	‒	‒	‒	Negative	15.01.2019	‒	‒	‒
1150	10	Positive	35	26.04.2018	Not done	‒	‒	‒	‒	‒	Not done	‒	‒	‒	‒	‒	Not done	‒	‒	‒	‒	‒	‒	Negative	24.05.2018	‒	‒	‒	‒	‒	‒	‒	‒	‒	‒	‒	Negative	22.05.2018	‒	‒	‒	‒	‒	‒	Negative	15.01.2019	‒	‒	‒
1151	10	Positive	32.1	24.04.2018	Not done	‒	‒	‒	‒	‒	Not done	‒	‒	‒	‒	‒	Not done	‒	‒	‒	‒	‒	‒	Negative	24.05.2018	‒	‒	‒	‒	‒	‒	‒	‒	‒	‒	‒	Negative	22.05.2018	‒	‒	‒	‒	‒	‒	Negative	15.01.2019	‒	‒	‒
1152	10	Negative	‒	26.04.2018	‒	‒	‒	‒	‒	‒	‒	‒	‒	‒	‒	‒	‒	‒	‒	‒	‒	‒	‒	Negative	24.05.2018	‒	‒	‒	‒	‒	‒	‒	‒	‒	‒	‒	Negative	22.05.2018	‒	‒	‒	‒	‒	‒	Negative	15.01.2019b	‒	‒	‒
1153	10	Negative	‒	27.04.2018	‒	‒	‒	‒	‒	‒	‒	‒	‒	‒	‒	‒	‒	‒	‒	‒	‒	‒	‒	Negative	28.06.2018b	‒	‒	‒	‒	‒	‒	‒	‒	‒	‒	‒	Negative	22.05.2018	‒	‒	‒	‒	‒	‒	Negative	15.01.2019b	‒	‒	‒
1154	10	Positive	33.8	27.04.2018	Not done	‒	‒	‒	‒	‒	Not done	‒	‒	‒	‒	‒	Not done	‒	‒	‒	‒	‒	‒	Negative	28.06.2018b	‒	‒	‒	‒	‒	‒	‒	‒	‒	‒	‒	Negative	22.05.2018	‒	‒	‒	‒	‒	‒	Negative	15.01.2019b	‒	‒	‒
1155	10	Positive	32.9	27.04.2018	Not done	‒	‒	‒	‒	‒	Not done	‒	‒	‒	‒	‒	Not done	‒	‒	‒	‒	‒	‒	Negative	28.06.2018b	‒	‒	‒	‒	‒	‒	‒	‒	‒	‒	‒	Negative	22.05.2018	‒	‒	‒	‒	‒	‒	Negative	15.01.2019b	‒	‒	‒
1157	10	Negative	‒	24.04.2018	‒	‒	‒	‒	‒	‒	‒	‒	‒	‒	‒	‒	‒	‒	‒	‒	‒	‒	‒	Negative	28.06.2018b	‒	‒	‒	‒	‒	‒	‒	‒	‒	‒	‒	Negative	23.05.2018a	‒	‒	‒	‒	‒	‒	Negative	15.01.2019b	‒	‒	‒
1158	10	Negative	‒	24.04.2018	‒	‒	‒	‒	‒	‒	‒	‒	‒	‒	‒	‒	‒	‒	‒	‒	‒	‒	‒	Negative	25.06.2018	Uncultured soil fungus	03.07.2018	‒	‒	Not done	‒	‒	‒	‒	‒	‒	Negative	23.05.2018a	‒	‒	‒	‒	‒	‒	Negative	15.01.2019b	‒	‒	‒
1159	10	Positive	35.7	27.04.2018	Not done	‒	‒	‒	‒	‒	Not done	‒	‒	‒	‒	‒	Not done	‒	‒	‒	‒	‒	‒	Negative	28.06.2018b	‒	‒	‒	‒	‒	‒	‒	‒	‒	‒	‒	Negative	23.05.2018a	‒	‒	‒	‒	‒	‒	Negative	15.01.2019b	‒	‒	‒
1160	10	Negative	‒	24.04.2018	‒	‒	‒	‒	‒	‒	‒	‒	‒	‒	‒	‒	‒	‒	‒	‒	‒	‒	‒	Negative	28.06.2018b	‒	‒	‒	‒	‒	‒	‒	‒	‒	‒	‒	Negative	23.05.2018a	‒	‒	‒	‒	‒	‒	Negative	15.01.2019b	‒	‒	‒
1161	10	Negative	‒	24.04.2018	‒	‒	‒	‒	‒	‒	‒	‒	‒	‒	‒	‒	‒	‒	‒	‒	‒	‒	‒	Negative	28.06.2018b	‒	‒	‒	‒	‒	‒	‒	‒	‒	‒	‒	Negative	23.05.2018a	‒	‒	‒	‒	‒	‒	Negative	15.01.2019b	‒	‒	‒
1162	10	Negative	‒	24.04.2018	‒	‒	‒	‒	‒	‒	‒	‒	‒	‒	‒	‒	‒	‒	‒	‒	‒	‒	‒	Negative	28.06.2018b	‒	‒	‒	‒	‒	‒	‒	‒	‒	‒	‒	Negative	23.05.2018a	‒	‒	‒	‒	‒	‒	Negative	15.01.2019b	‒	‒	‒
1163	10	Positive	34.6	26.04.2018	Not done	‒	‒	‒	‒	‒	Not done	‒	‒	‒	‒	‒	Not done	‒	‒	‒	‒	‒	‒	Negative	28.06.2018b	‒	‒	‒	‒	‒	‒	‒	‒	‒	‒	‒	Negative	23.05.2018a	‒	‒	‒	‒	‒	‒	Negative	15.01.2019b	‒	‒	‒
1164	10	Negative	‒	24.04.2018	‒	‒	‒	‒	‒	‒	‒	‒	‒	‒	‒	‒	‒	‒	‒	‒	‒	‒	‒	Negative	28.06.2018b	‒	‒	‒	‒	‒	‒	‒	‒	‒	‒	‒	Negative	23.05.2018a	‒	‒	‒	‒	‒	‒	Negative	15.01.2019b	‒	‒	‒
1165	10	Negative	‒	24.04.2018b	‒	‒	‒	‒	‒	‒	‒	‒	‒	‒	‒	‒	‒	‒	‒	‒	‒	‒	‒	Negative	28.06.2018b	‒	‒	‒	‒	‒	‒	‒	‒	‒	‒	‒	Negative	23.05.2018a	‒	‒	‒	‒	‒	‒	Negative	15.01.2019b	‒	‒	‒
1166	10	Negative	‒	24.04.2018b	‒	‒	‒	‒	‒	‒	‒	‒	‒	‒	‒	‒	‒	‒	‒	‒	‒	‒	‒	Negative	28.06.2018b	‒	‒	‒	‒	‒	‒	‒	‒	‒	‒	‒	Negative	23.05.2018a	‒	‒	‒	‒	‒	‒	Negative	15.01.2019b	‒	‒	‒
1168	10	Negative	‒	27.04.2018	‒	‒	‒	‒	‒	‒	‒	‒	‒	‒	‒	‒	‒	‒	‒	‒	‒	‒	‒	Negative	28.06.2018b	‒	‒	‒	‒	‒	‒	‒	‒	‒	‒	‒	Negative	23.05.2018a	‒	‒	‒	‒	‒	‒	Negative	15.01.2019b	‒	‒	‒
1169	10	Negative	‒	24.04.2018b	‒	‒	‒	‒	‒	‒	‒	‒	‒	‒	‒	‒	‒	‒	‒	‒	‒	‒	‒	Negative	25.06.2018	Unspecific	03.07.2018	‒	‒	Not done	‒	‒	‒	‒	‒	‒	Negative	23.05.2018a	‒	‒	‒	‒	‒	‒	Negative	15.01.2019b	‒	‒	‒
1170	10	Negative	‒	24.04.2018b	‒	‒	‒	‒	‒	‒	‒	‒	‒	‒	‒	‒	‒	‒	‒	‒	‒	‒	‒	Negative	28.06.2018b	‒	‒	‒	‒	‒	‒	‒	‒	‒	‒	‒	Negative	23.05.2018a	‒	‒	‒	‒	‒	‒	Negative	15.01.2019b	‒	‒	‒
1171	10	Negative	‒	24.04.2018b	‒	‒	‒	‒	‒	‒	‒	‒	‒	‒	‒	‒	‒	‒	‒	‒	‒	‒	‒	Negative	28.06.2018b	‒	‒	‒	‒	‒	‒	‒	‒	‒	‒	‒	Negative	23.05.2018a	‒	‒	‒	‒	‒	‒	Negative	15.01.2019b	‒	‒	‒
1173	10	Negative	‒	24.04.2018b	‒	‒	‒	‒	‒	‒	‒	‒	‒	‒	‒	‒	‒	‒	‒	‒	‒	‒	‒	Negative	28.06.2018b	‒	‒	‒	‒	‒	‒	‒	‒	‒	‒	‒	Negative	23.05.2018a	‒	‒	‒	‒	‒	‒	Negative	15.01.2019b	‒	‒	‒
1174	10	Negative	‒	24.04.2018b	‒	‒	‒	‒	‒	‒	‒	‒	‒	‒	‒	‒	‒	‒	‒	‒	‒	‒	‒	Negative	28.06.2018b	‒	‒	‒	‒	‒	‒	‒	‒	‒	‒	‒	Negative	23.05.2018a	‒	‒	‒	‒	‒	‒	Negative	15.01.2019b	‒	‒	‒
1175	10	Negative	‒	24.04.2018b	‒	‒	‒	‒	‒	‒	‒	‒	‒	‒	‒	‒	‒	‒	‒	‒	‒	‒	‒	Negative	28.06.2018b	‒	‒	‒	‒	‒	‒	‒	‒	‒	‒	‒	Positive	23.05.2018a	ST3	34	24.05.2018	No	1	No	Negative	15.01.2019b	‒	‒	‒
1176	10	Negative	‒	25.04.2018	‒	‒	‒	‒	‒	‒	‒	‒	‒	‒	‒	‒	‒	‒	‒	‒	‒	‒	‒	Negative	25.06.2018	Uncultured eukaryote	03.07.2018	‒	‒	Not done	‒	‒	‒	‒	‒	‒	Negative	23.05.2018a	‒	‒	‒	‒	‒	‒	Negative	15.01.2019b	‒	‒	‒
1177	10	Negative	‒	24.04.2018b	‒	‒	‒	‒	‒	‒	‒	‒	‒	‒	‒	‒	‒	‒	‒	‒	‒	‒	‒	Negative	28.06.2018b	‒	‒	‒	‒	‒	‒	‒	‒	‒	‒	‒	Negative	23.05.2018a	‒	‒	‒	‒	‒	‒	Negative	15.01.2019b	‒	‒	‒
1178	10	Negative	‒	24.04.2018b	‒	‒	‒	‒	‒	‒	‒	‒	‒	‒	‒	‒	‒	‒	‒	‒	‒	‒	‒	Negative	28.06.2018b	‒	‒	‒	‒	‒	‒	‒	‒	‒	‒	‒	Negative	23.05.2018a	‒	‒	‒	‒	‒	‒	Negative	15.01.2019b	‒	‒	‒
1181	10	Negative	‒	24.04.2018b	‒	‒	‒	‒	‒	‒	‒	‒	‒	‒	‒	‒	‒	‒	‒	‒	‒	‒	‒	Negative	28.06.2018b	‒	‒	‒	‒	‒	‒	‒	‒	‒	‒	‒	Positive	23.05.2018a	ST1	4	24.05.2018	No	1	No	Negative	16.01.2019	‒	‒	‒
1182	10	Negative	‒	24.04.2018b	‒	‒	‒	‒	‒	‒	‒	‒	‒	‒	‒	‒	‒	‒	‒	‒	‒	‒	‒	Negative	28.06.2018b	‒	‒	‒	‒	‒	‒	‒	‒	‒	‒	‒	Negative	23.05.2018a	‒	‒	‒	‒	‒	‒	Negative	16.01.2019	‒	‒	‒
1183	10	Negative	‒	27.04.2018	‒	‒	‒	‒	‒	‒	‒	‒	‒	‒	‒	‒	‒	‒	‒	‒	‒	‒	‒	Negative	28.06.2018b	‒	‒	‒	‒	‒	‒	‒	‒	‒	‒	‒	Negative	23.05.2018a	‒	‒	‒	‒	‒	‒	Negative	16.01.2019	‒	‒	‒
1184	10	Positive	25	27.04.2018	Negative	05.09.2018	‒	‒	‒	‒	Negative	06.09.2018a	‒	‒	‒	‒	Negative	06.09.2018a	‒	‒	‒	‒	‒	Negative	28.06.2018b	‒	‒	‒	‒	‒	‒	‒	‒	‒	‒	‒	Negative	23.05.2018a	‒	‒	‒	‒	‒	‒	Negative	16.01.2019	‒	‒	‒
1185	10	Negative	‒	25.04.2018	‒	‒	‒	‒	‒	‒	‒	‒	‒	‒	‒	‒	‒	‒	‒	‒	‒	‒	‒	Negative	28.06.2018b	‒	‒	‒	‒	‒	‒	‒	‒	‒	‒	‒	Positive	23.05.2018a	ST3	Unknown	24.05.2018	??	0.87	No	Negative	16.01.2019	‒	‒	‒
1186	10	Negative	‒	25.04.2018	‒	‒	‒	‒	‒	‒	‒	‒	‒	‒	‒	‒	‒	‒	‒	‒	‒	‒	‒	Negative	28.06.2018b	‒	‒	‒	‒	‒	‒	‒	‒	‒	‒	‒	Negative	23.05.2018a	‒	‒	‒	‒	‒	‒	Negative	16.01.2019	‒	‒	‒
1187	10	Negative	‒	25.04.2018	‒	‒	‒	‒	‒	‒	‒	‒	‒	‒	‒	‒	‒	‒	‒	‒	‒	‒	‒	Negative	28.06.2018b	‒	‒	‒	‒	‒	‒	‒	‒	‒	‒	‒	Negative	23.05.2018a	‒	‒	‒	‒	‒	‒	Negative	16.01.2019	‒	‒	‒
1188	10	Negative	‒	25.04.2018	‒	‒	‒	‒	‒	‒	‒	‒	‒	‒	‒	‒	‒	‒	‒	‒	‒	‒	‒	Negative	28.06.2018b	‒	‒	‒	‒	‒	‒	‒	‒	‒	‒	‒	Negative	23.05.2018a	‒	‒	‒	‒	‒	‒	Negative	16.01.2019	‒	‒	‒
1193	10	Negative	‒	25.04.2018	‒	‒	‒	‒	‒	‒	‒	‒	‒	‒	‒	‒	‒	‒	‒	‒	‒	‒	‒	Negative	28.06.2018b	‒	‒	‒	‒	‒	‒	‒	‒	‒	‒	‒	Negative	23.05.2018a	‒	‒	‒	‒	‒	‒	Negative	16.01.2019	‒	‒	‒
1194	10	Negative	‒	25.04.2018	‒	‒	‒	‒	‒	‒	‒	‒	‒	‒	‒	‒	‒	‒	‒	‒	‒	‒	‒	Negative	28.06.2018b	‒	‒	‒	‒	‒	‒	‒	‒	‒	‒	‒	Negative	23.05.2018a	‒	‒	‒	‒	‒	‒	Negative	16.01.2019	‒	‒	‒
1195	10	Negative	‒	25.04.2018	‒	‒	‒	‒	‒	‒	‒	‒	‒	‒	‒	‒	‒	‒	‒	‒	‒	‒	‒	Negative	28.06.2018b	‒	‒	‒	‒	‒	‒	‒	‒	‒	‒	‒	Negative	23.05.2018a	‒	‒	‒	‒	‒	‒	Negative	16.01.2019	‒	‒	‒
1196	10	Negative	‒	27.04.2018	‒	‒	‒	‒	‒	‒	‒	‒	‒	‒	‒	‒	‒	‒	‒	‒	‒	‒	‒	Negative	28.06.2018b	‒	‒	‒	‒	‒	‒	‒	‒	‒	‒	‒	Negative	23.05.2018a	‒	‒	‒	‒	‒	‒	Negative	16.01.2019	‒	‒	‒
1198	10	Negative	‒	25.04.2018	‒	‒	‒	‒	‒	‒	‒	‒	‒	‒	‒	‒	‒	‒	‒	‒	‒	‒	‒	Negative	28.06.2018b	‒	‒	‒	‒	‒	‒	‒	‒	‒	‒	‒	Negative	23.05.2018a	‒	‒	‒	‒	‒	‒	Negative	16.01.2019	‒	‒	‒
1200	10	Positive	31.2	25.04.2018	Negative	05.09.2018b	‒	‒	‒	‒	Negative	06.09.2018b	‒	‒	‒	‒	Negative	06.09.2018b	‒	‒	‒	‒	‒	Negative	28.06.2018b	‒	‒	‒	‒	‒	‒	‒	‒	‒	‒	‒	Negative	23.05.2018a	‒	‒	‒	‒	‒	‒	Negative	16.01.2019	‒	‒	‒
1201	10	Negative	‒	25.04.2018	‒	‒	‒	‒	‒	‒	‒	‒	‒	‒	‒	‒	‒	‒	‒	‒	‒	‒	‒	Negative	29.06.2018	‒	‒	‒	‒	‒	‒	‒	‒	‒	‒	‒	Negative	23.05.2018a	‒	‒	‒	‒	‒	‒	Negative	16.01.2019	‒	‒	‒
1211	10	Negative	‒	27.04.2018b	‒	‒	‒	‒	‒	‒	‒	‒	‒	‒	‒	‒	‒	‒	‒	‒	‒	‒	‒	Negative	29.06.2018	‒	‒	‒	‒	‒	‒	‒	‒	‒	‒	‒	Negative	23.05.2018b	‒	‒	‒	‒	‒	‒	Negative	16.01.2019	‒	‒	‒
1212	10	Negative	‒	24.04.2018b	‒	‒	‒	‒	‒	‒	‒	‒	‒	‒	‒	‒	‒	‒	‒	‒	‒	‒	‒	Negative	29.06.2018	‒	‒	‒	‒	‒	‒	‒	‒	‒	‒	‒	Negative	23.05.2018b	‒	‒	‒	‒	‒	‒	Negative	16.01.2019	‒	‒	‒
1221	10	Negative	‒	24.04.2018b	‒	‒	‒	‒	‒	‒	‒	‒	‒	‒	‒	‒	‒	‒	‒	‒	‒	‒	‒	Negative	29.06.2018	‒	‒	‒	‒	‒	‒	‒	‒	‒	‒	‒	Negative	23.05.2018b	‒	‒	‒	‒	‒	‒	Negative	16.01.2019	‒	‒	‒
1223	10	Positive	36.3	24.04.2018b	Not done	‒	‒	‒	‒	‒	Not done	‒	‒	‒	‒	‒	Not done	‒	‒	‒	‒	‒	‒	Negative	29.06.2018	‒	‒	‒	‒	‒	‒	‒	‒	‒	‒	‒	Negative	23.05.2018b	‒	‒	‒	‒	‒	‒	Negative	16.01.2019	‒	‒	‒
1230	10	Positive	37	27.04.2018	Not done	‒	‒	‒	‒	‒	Not done	‒	‒	‒	‒	‒	Not done	‒	‒	‒	‒	‒	‒	Negative	29.06.2018	‒	‒	‒	‒	‒	‒	‒	‒	‒	‒	‒	Negative	23.05.2018b	‒	‒	‒	‒	‒	‒	Negative	16.01.2019	‒	‒	‒
1231	10	Negative	‒	27.04.2018	‒	‒	‒	‒	‒	‒	‒	‒	‒	‒	‒	‒	‒	‒	‒	‒	‒	‒	‒	Negative	16.05.2018	‒	‒	‒	‒	‒	‒	‒	‒	‒	‒	‒	Negative	23.05.2018b	‒	‒	‒	‒	‒	‒	Negative	16.01.2019	‒	‒	‒
1235	10	Positive	36.1	27.04.2018	Not done	‒	‒	‒	‒	‒	Not done	‒	‒	‒	‒	‒	Not done	‒	‒	‒	‒	‒	‒	Negative	29.06.2018	‒	‒	‒	‒	‒	‒	‒	‒	‒	‒	‒	Negative	23.05.2018b	‒	‒	‒	‒	‒	‒	Negative	16.01.2019	‒	‒	‒
1683	10	Negative	‒	27.04.2018	‒	‒	‒	‒	‒	‒	‒	‒	‒	‒	‒	‒	‒	‒	‒	‒	‒	‒	‒	Negative	29.06.2018	‒	‒	‒	‒	‒	‒	‒	‒	‒	‒	‒	Negative	23.05.2018b	‒	‒	‒	‒	‒	‒	Negative	16.01.2019	‒	‒	‒
1687	10	Negative	‒	25.04.2018	‒	‒	‒	‒	‒	‒	‒	‒	‒	‒	‒	‒	‒	‒	‒	‒	‒	‒	‒	Negative	29.06.2018	‒	‒	‒	‒	‒	‒	‒	‒	‒	‒	‒	Negative	23.05.2018b	‒	‒	‒	‒	‒	‒	Negative	16.01.2019b	‒	‒	‒
1688	10	Positive	33.8	27.04.2018	Not done	‒	‒	‒	‒	‒	Not done	‒	‒	‒	‒	‒	Not done	‒	‒	‒	‒	‒	‒	Negative	29.06.2018	‒	‒	‒	‒	‒	‒	‒	‒	‒	‒	‒	Positive	23.05.2018b	ST2	10+12	24.05.2018	A156W	0.99	Yes	Negative	16.01.2019b	‒	‒	‒
1690	10	Positive	31.5	27.04.2018	Negative	05.09.2018b	‒	‒	‒	‒	Negative	06.09.2018b	‒	‒	‒	‒	Negative	06.09.2018b	‒	‒	‒	‒	‒	Negative	29.06.2018	‒	‒	‒	‒	‒	‒	‒	‒	‒	‒	‒	Negative	23.05.2018b	‒	‒	‒	‒	‒	‒	Negative	16.01.2019b	‒	‒	‒
1692	10	Negative	‒	27.04.2018	‒	‒	‒	‒	‒	‒	‒	‒	‒	‒	‒	‒	‒	‒	‒	‒	‒	‒	‒	Negative	29.06.2018	‒	‒	‒	‒	‒	‒	‒	‒	‒	‒	‒	Negative	23.05.2018b	‒	‒	‒	‒	‒	‒	Negative	16.01.2019b	‒	‒	‒
1697	10	Negative	‒	27.04.2018	‒	‒	‒	‒	‒	‒	‒	‒	‒	‒	‒	‒	‒	‒	‒	‒	‒	‒	‒	Negative	29.06.2018	‒	‒	‒	‒	‒	‒	‒	‒	‒	‒	‒	Positive	23.05.2018b	ST1	4	24.05.2018	No	1	Yes	Negative	16.01.2019b	‒	‒	‒
1698	10	Negative	‒	27.04.2018	‒	‒	‒	‒	‒	‒	‒	‒	‒	‒	‒	‒	‒	‒	‒	‒	‒	‒	‒	Negative	29.06.2018	‒	‒	‒	‒	‒	‒	‒	‒	‒	‒	‒	Negative	23.05.2018b	‒	‒	‒	‒	‒	‒	Negative	16.01.2019b	‒	‒	‒
1700	10	Positive	31.2	27.04.2018b	Negative	05.09.2018b	‒	‒	‒	‒	Negative	06.09.2018b	‒	‒	‒	‒	Negative	06.09.2018b	‒	‒	‒	‒	‒	Negative	29.06.2018	‒	‒	‒	‒	‒	‒	‒	‒	‒	‒	‒	Positive	23.05.2018b	ST1	4	24.05.2018	No	1	Yes	Negative	16.01.2019b	‒	‒	‒
1701	10	Negative	‒	27.04.2018b	‒	‒	‒	‒	‒	‒	‒	‒	‒	‒	‒	‒	‒	‒	‒	‒	‒	‒	‒	Negative	29.06.2018	‒	‒	‒	‒	‒	‒	‒	‒	‒	‒	‒	Negative	23.05.2018b	‒	‒	‒	‒	‒	‒	Negative	16.01.2019b	‒	‒	‒
1702	10	Negative	‒	27.04.2018b	‒	‒	‒	‒	‒	‒	‒	‒	‒	‒	‒	‒	‒	‒	‒	‒	‒	‒	‒	Negative	29.06.2018	‒	‒	‒	‒	‒	‒	‒	‒	‒	‒	‒	Positive	23.05.2018b	ST4	42	24.05.2018	No	1	Yes	Negative	16.01.2019b	‒	‒	‒
1704	10	Positive	34.9	27.04.2018b	Not done	‒	‒	‒	‒	‒	Not done	‒	‒	‒	‒	‒	Not done	‒	‒	‒	‒	‒	‒	Negative	29.06.2018	‒	‒	‒	‒	‒	‒	‒	‒	‒	‒	‒	Negative	23.05.2018b	‒	‒	‒	‒	‒	‒	Negative	16.01.2019b	‒	‒	‒
1708	10	Negative	‒	27.04.2018b	‒	‒	‒	‒	‒	‒	‒	‒	‒	‒	‒	‒	‒	‒	‒	‒	‒	‒	‒	Negative	29.06.2018	‒	‒	‒	‒	‒	‒	‒	‒	‒	‒	‒	Positive	23.05.2018b	ST4	42	24.05.2018	No	1	No	Negative	16.01.2019b	‒	‒	‒
1709	10	Positive	33.6	27.04.2018b	Not done	‒	‒	‒	‒	‒	Not done	‒	‒	‒	‒	‒	Not done	‒	‒	‒	‒	‒	‒	Negative	29.06.2018	‒	‒	‒	‒	‒	‒	‒	‒	‒	‒	‒	Negative	23.05.2018b	‒	‒	‒	‒	‒	‒	Negative	16.01.2019b	‒	‒	‒
1721	10	Positive	23.1	27.04.2018b	Positive	05.09.2018b	BIV	06.09.2018b and 28.09.2018	T183Y, T387Y, C396Y, C423Y	Yes	Positive	06.09.2018b	B	25.09.2018	G159A, C165T, C309T, C324T, C393T, T471C	Yes	Positive	06.09.2018b	BIV	03.10.2018b	No	Yes	BIV	Negative	29.06.2018	‒	‒	‒	‒	‒	‒	‒	‒	‒	‒	‒	Negative	23.05.2018b	‒	‒	‒	‒	‒	‒	Negative	16.01.2019b	‒	‒	‒
1730	10	Positive	32.9	27.04.2018b	Not done	‒	‒	‒	‒	‒	Not done	‒	‒	‒	‒	‒	Not done	‒	‒	‒	‒	‒	‒	Negative	29.06.2018	‒	‒	‒	‒	‒	‒	‒	‒	‒	‒	‒	Negative	23.05.2018b	‒	‒	‒	‒	‒	‒	Negative	16.01.2019b	‒	‒	‒
1732	10	Negative	‒	27.04.2018b	‒	‒	‒	‒	‒	‒	‒	‒	‒	‒	‒	‒	‒	‒	‒	‒	‒	‒	‒	Negative	29.06.2018	‒	‒	‒	‒	‒	‒	‒	‒	‒	‒	‒	Negative	23.05.2018b	‒	‒	‒	‒	‒	‒	Negative	16.01.2019b	‒	‒	‒
1734	10	Positive	31.3	27.04.2018b	Negative	05.09.2018b	‒	‒	‒	‒	Negative	06.09.2018b	‒	‒	‒	‒	Negative	06.09.2018b	‒	‒	‒	‒	‒	Negative	29.06.2018	‒	‒	‒	‒	‒	‒	‒	‒	‒	‒	‒	Positive	23.05.2018b	ST2	11	24.05.2018	No	1	Yes	Negative	16.01.2019b	‒	‒	‒
1737	10	Negative	‒	27.04.2018b	‒	‒	‒	‒	‒	‒	‒	‒	‒	‒	‒	‒	‒	‒	‒	‒	‒	‒	‒	Negative	29.06.2018	‒	‒	‒	‒	‒	‒	‒	‒	‒	‒	‒	Negative	23.05.2018b	‒	‒	‒	‒	‒	‒	Negative	16.01.2019b	‒	‒	‒
1739	10	Negative	‒	27.04.2018b	‒	‒	‒	‒	‒	‒	‒	‒	‒	‒	‒	‒	‒	‒	‒	‒	‒	‒	‒	Negative	29.06.2018	‒	‒	‒	‒	‒	‒	‒	‒	‒	‒	‒	Negative	23.05.2018b	‒	‒	‒	‒	‒	‒	Negative	16.01.2019b	‒	‒	‒
1743	10	Negative	‒	27.04.2018b	‒	‒	‒	‒	‒	‒	‒	‒	‒	‒	‒	‒	‒	‒	‒	‒	‒	‒	‒	Negative	29.06.2018	‒	‒	‒	‒	‒	‒	‒	‒	‒	‒	‒	Negative	23.05.2018b	‒	‒	‒	‒	‒	‒	Negative	16.01.2019b	‒	‒	‒
1747	10	Negative	‒	27.04.2018b	‒	‒	‒	‒	‒	‒	‒	‒	‒	‒	‒	‒	‒	‒	‒	‒	‒	‒	‒	Negative	29.06.2018	‒	‒	‒	‒	‒	‒	‒	‒	‒	‒	‒	Negative	23.05.2018b	‒	‒	‒	‒	‒	‒	Negative	16.01.2019b	‒	‒	‒
952	2	Positive	35.8	03.05.2018	Not done	‒	‒	‒	‒	‒	Not done	‒	‒	‒	‒	‒	Not done	‒	‒	‒	‒	‒	‒	Negative	23.05.2018	‒	‒	‒	‒	‒	‒	‒	‒	‒	‒	‒	Negative	25.05.2018	‒	‒	‒	‒	‒	‒	Negative	16.01.2019b	‒	‒	‒
987	2	Negative	‒	04.05.2018	‒	‒	‒	‒	‒	‒	‒	‒	‒	‒	‒	‒	‒	‒	‒	‒	‒	‒	‒	Negative	23.05.2018	Presussia spp.	16.05.2018	‒	‒	‒	‒	‒	‒	‒	‒	‒	Negative	07.05.2018	‒	‒	‒	‒	‒	‒	Negative	16.01.2019b	‒	‒	‒
1020	2	Positive	34.9	03.05.2018	Not done	‒	‒	‒	‒	‒	Not done	‒	‒	‒	‒	‒	Not done	‒	‒	‒	‒	‒	‒	Negative	11.05.2018	‒	‒	‒	‒	‒	‒	‒	‒	‒	‒	‒	Negative	07.05.2018	‒	‒	‒	‒	‒	‒	Negative	16.01.2019b	‒	‒	‒
1026	2	Negative	‒	04.05.2018	‒	‒	‒	‒	‒	‒	‒	‒	‒	‒	‒	‒	‒	‒	‒	‒	‒	‒	‒	Negative	11.05.2018	‒	‒	‒	‒	‒	‒	‒	‒	‒	‒	‒	Positive	07.05.2018	ST2	12	09.05.2018	No	1	Yes	Negative	16.01.2019b	‒	‒	‒
1030	2	Positive	24.8	03.05.2018	Positive	05.09.2018b	BIV	06.09.2018b and 28.09.2018	T183C, T387C, C396T, C423T	Yes	Negative	06.09.2018a	‒	‒	‒	‒	Negative	06.09.2018a	‒	13.09.2018	‒	‒	BIV	Negative	11.05.2018	‒	‒	‒	‒	‒	‒	‒	‒	‒	‒	‒	Negative	07.05.2018	‒	‒	‒	‒	‒	‒	Negative	16.01.2019b	‒	‒	‒
1038	2	Negative	‒	07.05.2018	‒	‒	‒	‒	‒	‒	‒	‒	‒	‒	‒	‒	‒	‒	‒	‒	‒	‒	‒	Negative	11.05.2018	‒	‒	‒	‒	‒	‒	‒	‒	‒	‒	‒	Negative	23.05.2018b	‒	‒	‒	‒	‒	‒	Negative	16.01.2019b	‒	‒	‒
1039	2	Negative	‒	07.05.2018	‒	‒	‒	‒	‒	‒	‒	‒	‒	‒	‒	‒	‒	‒	‒	‒	‒	‒	‒	Negative	11.05.2018	‒	‒	‒	‒	‒	‒	‒	‒	‒	‒	‒	Negative	23.05.2018b	‒	‒	‒	‒	‒	‒	Negative	16.01.2019b	‒	‒	‒
1047	2	Negative	‒	07.05.2018	‒	‒	‒	‒	‒	‒	‒	‒	‒	‒	‒	‒	‒	‒	‒	‒	‒	‒	‒	Negative	11.05.2018	‒	‒	‒	‒	‒	‒	‒	‒	‒	‒	‒	Negative	23.05.2018b	‒	‒	‒	‒	‒	‒	Negative	17.01.2019	‒	‒	‒
1048	2	Negative	‒	07.05.2018	‒	‒	‒	‒	‒	‒	‒	‒	‒	‒	‒	‒	‒	‒	‒	‒	‒	‒	‒	Negative	11.05.2018	‒	‒	‒	‒	‒	‒	‒	‒	‒	‒	‒	Negative	23.05.2018b	‒	‒	‒	‒	‒	‒	Negative	17.01.2019	‒	‒	‒
1049	2	Negative	‒	03.05.2018	‒	‒	‒	‒	‒	‒	‒	‒	‒	‒	‒	‒	‒	‒	‒	‒	‒	‒	‒	Negative	11.05.2018	Cyclostelia	16.05.2018	‒	‒	‒	‒	‒	‒	‒	‒	‒	Negative	07.05.2018	‒	‒	‒	‒	‒	‒	Negative	17.01.2019	‒	‒	‒
1053	2	Negative	‒	10.05.2018	‒	‒	‒	‒	‒	‒	‒	‒	‒	‒	‒	‒	‒	‒	‒	‒	‒	‒	‒	Negative	23.05.2018	‒	‒	‒	‒	‒	‒	‒	‒	‒	‒	‒	Negative	23.05.2018b	‒	‒	‒	‒	‒	‒	Negative	17.01.2019	‒	‒	‒
1055	2	Negative	‒	07.05.2018	‒	‒	‒	‒	‒	‒	‒	‒	‒	‒	‒	‒	‒	‒	‒	‒	‒	‒	‒	Negative	11.05.2018	‒	‒	‒	‒	‒	‒	‒	‒	‒	‒	‒	Negative	23.05.2018b	‒	‒	‒	‒	‒	‒	Negative	17.01.2019	‒	‒	‒
1057	2	Negative	‒	04.05.2018	‒	‒	‒	‒	‒	‒	‒	‒	‒	‒	‒	‒	‒	‒	‒	‒	‒	‒	‒	Negative	11.05.2018	‒	‒	‒	‒	‒	‒	‒	‒	‒	‒	‒	Negative	07.05.2018	‒	‒	‒	‒	‒	‒	Negative	17.01.2019	‒	‒	‒
1058	2	Negative	‒	04.05.2018	‒	‒	‒	‒	‒	‒	‒	‒	‒	‒	‒	‒	‒	‒	‒	‒	‒	‒	‒	Negative	11.05.2018	‒	‒	‒	‒	‒	‒	‒	‒	‒	‒	‒	Negative	07.05.2018	‒	‒	‒	‒	‒	‒	Negative	17.01.2019	‒	‒	‒
1059	2	Negative	‒	03.05.2018	‒	‒	‒	‒	‒	‒	‒	‒	‒	‒	‒	‒	‒	‒	‒	‒	‒	‒	‒	Negative	11.05.2018	‒	‒	‒	‒	‒	‒	‒	‒	‒	‒	‒	Negative	07.05.2018	‒	‒	‒	‒	‒	‒	Negative	17.01.2019	‒	‒	‒
1061	2	Positive	38.2	07.05.2018	Not done	‒	‒	‒	‒	‒	Not done	‒	‒	‒	‒	‒	Not done	‒	‒	‒	‒	‒	‒	Negative	11.05.2018	‒	‒	‒	‒	‒	‒	‒	‒	‒	‒	‒	Negative	23.05.2018b	‒	‒	‒	‒	‒	‒	Negative	17.01.2019	‒	‒	‒
1066	2	Negative	‒	07.05.2018	‒	‒	‒	‒	‒	‒	‒	‒	‒	‒	‒	‒	‒	‒	‒	‒	‒	‒	‒	Negative	11.05.2018	‒	‒	‒	‒	‒	‒	‒	‒	‒	‒	‒	Negative	23.05.2018b	‒	‒	‒	‒	‒	‒	Negative	17.01.2019	‒	‒	‒
1069	2	Negative	‒	03.05.2018	‒	‒	‒	‒	‒	‒	‒	‒	‒	‒	‒	‒	‒	‒	‒	‒	‒	‒	‒	Negative	11.05.2018	‒	‒	‒	‒	‒	‒	‒	‒	‒	‒	‒	Negative	07.05.2018	‒	‒	‒	‒	‒	‒	Negative	17.01.2019	‒	‒	‒
1079	2	Positive	34.5	03.05.2018	Not done	‒	‒	‒	‒	‒	Not done	‒	‒	‒	‒	‒	Not done	‒	‒	‒	‒	‒	‒	Negative	11.05.2018	‒	‒	‒	‒	‒	‒	‒	‒	‒	‒	‒	Negative	07.05.2018	‒	‒	‒	‒	‒	‒	Negative	17.01.2019	‒	‒	‒
1082	2	Negative	‒	03.05.2018	‒	‒	‒	‒	‒	‒	‒	‒	‒	‒	‒	‒	‒	‒	‒	‒	‒	‒	‒	Negative	11.05.2018	‒	‒	‒	‒	‒	‒	‒	‒	‒	‒	‒	Negative	07.05.2018	‒	‒	‒	‒	‒	‒	Negative	17.01.2019	‒	‒	‒
1084	2	Negative	‒	03.05.2018	‒	‒	‒	‒	‒	‒	‒	‒	‒	‒	‒	‒	‒	‒	‒	‒	‒	‒	‒	Negative	11.05.2018	‒	‒	‒	‒	‒	‒	‒	‒	‒	‒	‒	Negative	07.05.2018	‒	‒	‒	‒	‒	‒	Negative	17.01.2019	‒	‒	‒
1093	2	Negative	‒	04.05.2018	‒	‒	‒	‒	‒	‒	‒	‒	‒	‒	‒	‒	‒	‒	‒	‒	‒	‒	‒	Negative	11.05.2018	‒	‒	‒	‒	‒	‒	‒	‒	‒	‒	‒	Negative	07.05.2018	‒	‒	‒	‒	‒	‒	Negative	17.01.2019	‒	‒	‒
1096	2	Negative	‒	03.05.2018	‒	‒	‒	‒	‒	‒	‒	‒	‒	‒	‒	‒	‒	‒	‒	‒	‒	‒	‒	Negative	11.05.2018	‒	‒	‒	‒	‒	‒	‒	‒	‒	‒	‒	Negative	07.05.2018	‒	‒	‒	‒	‒	‒	Negative	17.01.2019	‒	‒	‒
1202	2	Positive	29.5	07.05.2018	Negative	05.09.2018b	‒	‒	‒	‒	Negative	06.09.2018b	‒	‒	‒	‒	Negative	06.09.2018b	‒	‒	‒	‒	‒	Negative	11.05.2018	‒	‒	‒	‒	‒	‒	‒	‒	‒	‒	‒	Negative	23.05.2018b	‒	‒	‒	‒	‒	‒	Negative	17.01.2019	‒	‒	‒
1204	2	Negative	‒	10.05.2018	‒	‒	‒	‒	‒	‒	‒	‒	‒	‒	‒	‒	‒	‒	‒	‒	‒	‒	‒	Negative	23.05.2018	‒	‒	‒	‒	‒	‒	‒	‒	‒	‒	‒	Negative	23.05.2018c	‒	‒	‒	‒	‒	‒	Negative	17.01.2019	‒	‒	‒
1205	2	Negative	‒	10.05.2018	‒	‒	‒	‒	‒	‒	‒	‒	‒	‒	‒	‒	‒	‒	‒	‒	‒	‒	‒	Negative	23.05.2018	‒	‒	‒	‒	‒	‒	‒	‒	‒	‒	‒	Positive	23.05.2018c	ST1	4	24.05.2018	No	1	Yes	Negative	17.01.2019	‒	‒	‒
1208	2	Negative	‒	07.05.2018	‒	‒	‒	‒	‒	‒	‒	‒	‒	‒	‒	‒	‒	‒	‒	‒	‒	‒	‒	Negative	11.05.2018	‒	‒	‒	‒	‒	‒	‒	‒	‒	‒	‒	Negative	23.05.2018c	‒	‒	‒	‒	‒	‒	Negative	17.01.2019	‒	‒	‒
1210	2	Negative	‒	07.05.2018	‒	‒	‒	‒	‒	‒	‒	‒	‒	‒	‒	‒	‒	‒	‒	‒	‒	‒	‒	Negative	11.05.2018	‒	‒	‒	‒	‒	‒	‒	‒	‒	‒	‒	Negative	23.05.2018c	‒	‒	‒	‒	‒	‒	Negative	17.01.2019	‒	‒	‒
1213	2	Negative	‒	07.05.2018	‒	‒	‒	‒	‒	‒	‒	‒	‒	‒	‒	‒	‒	‒	‒	‒	‒	‒	‒	Negative	11.05.2018	‒	‒	‒	‒	‒	‒	‒	‒	‒	‒	‒	Negative	23.05.2018c	‒	‒	‒	‒	‒	‒	Negative	17.01.2019	‒	‒	‒
1214	2	Negative	‒	21.05.2018	‒	‒	‒	‒	‒	‒	‒	‒	‒	‒	‒	‒	‒	‒	‒	‒	‒	‒	‒	Negative	11.05.2018	‒	‒	‒	‒	‒	‒	‒	‒	‒	‒	‒	Negative	23.05.2018c	‒	‒	‒	‒	‒	‒	Negative	17.01.2019	‒	‒	‒
1216	2	Negative	‒	21.05.2018	‒	‒	‒	‒	‒	‒	‒	‒	‒	‒	‒	‒	‒	‒	‒	‒	‒	‒	‒	Negative	11.05.2018	‒	‒	‒	‒	‒	‒	‒	‒	‒	‒	‒	Negative	23.05.2018c	‒	‒	‒	‒	‒	‒	Negative	17.01.2019	‒	‒	‒
1217	2	Negative	‒	21.05.2018	‒	‒	‒	‒	‒	‒	‒	‒	‒	‒	‒	‒	‒	‒	‒	‒	‒	‒	‒	Negative	11.05.2018	‒	‒	‒	‒	‒	‒	‒	‒	‒	‒	‒	Negative	23.05.2018c	‒	‒	‒	‒	‒	‒	Negative	17.01.2019b	‒	‒	‒
1218	2	Negative	‒	10.05.2018	‒	‒	‒	‒	‒	‒	‒	‒	‒	‒	‒	‒	‒	‒	‒	‒	‒	‒	‒	Negative	23.05.2018	‒	‒	‒	‒	‒	‒	‒	‒	‒	‒	‒	Negative	23.05.2018c	‒	‒	‒	‒	‒	‒	Negative	17.01.2019b	‒	‒	‒
1220	2	Negative	‒	03.05.2018	‒	‒	‒	‒	‒	‒	‒	‒	‒	‒	‒	‒	‒	‒	‒	‒	‒	‒	‒	Negative	11.05.2018	‒	‒	‒	‒	‒	‒	‒	‒	‒	‒	‒	Negative	07.05.2018	‒	‒	‒	‒	‒	‒	Negative	17.01.2019b	‒	‒	‒
1224	2	Negative	‒	21.05.2018	‒	‒	‒	‒	‒	‒	‒	‒	‒	‒	‒	‒	‒	‒	‒	‒	‒	‒	‒	Negative	11.05.2018	‒	‒	‒	‒	‒	‒	‒	‒	‒	‒	‒	Negative	23.05.2018c	‒	‒	‒	‒	‒	‒	Negative	17.01.2019b	‒	‒	‒
1227	2	Negative	‒	04.05.2018	‒	‒	‒	‒	‒	‒	‒	‒	‒	‒	‒	‒	‒	‒	‒	‒	‒	‒	‒	Negative	11.05.2018	‒	‒	‒	‒	‒	‒	‒	‒	‒	‒	‒	Negative	07.05.2018	‒	‒	‒	‒	‒	‒	Negative	17.01.2019b	‒	‒	‒
1233	2	Positive	34.4	21.05.2018	Not done	‒	‒	‒	‒	‒	Not done	‒	‒	‒	‒	‒	Not done	‒	‒	‒	‒	‒	‒	Negative	11.05.2018	‒	‒	‒	‒	‒	‒	‒	‒	‒	‒	‒	Negative	23.05.2018c	‒	‒	‒	‒	‒	‒	Negative	17.01.2019b	‒	‒	‒
1236	2	Negative	‒	10.05.2018	‒	‒	‒	‒	‒	‒	‒	‒	‒	‒	‒	‒	‒	‒	‒	‒	‒	‒	‒	Negative	16.05.2018	‒	‒	‒	‒	‒	‒	‒	‒	‒	‒	‒	Negative	23.05.2018c	‒	‒	‒	‒	‒	‒	Negative	17.01.2019b	‒	‒	‒
1237	2	Positive	39.5	10.05.2018	Not done	‒	‒	‒	‒	‒	Not done	‒	‒	‒	‒	‒	Not done	‒	‒	‒	‒	‒	‒	Negative	11.05.2018	‒	‒	‒	‒	‒	‒	‒	‒	‒	‒	‒	Positive	23.05.2018c	ST2	12	24.05.2018	No	1	Yes	Negative	17.01.2019b	‒	‒	‒
1238	2	Negative	‒	21.05.2018	‒	‒	‒	‒	‒	‒	‒	‒	‒	‒	‒	‒	‒	‒	‒	‒	‒	‒	‒	Negative	11.05.2018	‒	‒	‒	‒	‒	‒	‒	‒	‒	‒	‒	Negative	23.05.2018c	‒	‒	‒	‒	‒	‒	Negative	17.01.2019b	‒	‒	‒
1239	2	Negative	‒	21.05.2018	‒	‒	‒	‒	‒	‒	‒	‒	‒	‒	‒	‒	‒	‒	‒	‒	‒	‒	‒	Negative	11.05.2018	‒	‒	‒	‒	‒	‒	‒	‒	‒	‒	‒	Negative	23.05.2018c	‒	‒	‒	‒	‒	‒	Negative	17.01.2019b	‒	‒	‒
1242	2	Negative	‒	21.05.2018	‒	‒	‒	‒	‒	‒	‒	‒	‒	‒	‒	‒	‒	‒	‒	‒	‒	‒	‒	Negative	11.05.2018	‒	‒	‒	‒	‒	‒	‒	‒	‒	‒	‒	Negative	23.05.2018c	‒	‒	‒	‒	‒	‒	Negative	17.01.2019b	‒	‒	‒
1243	2	Negative	‒	04.05.2018	‒	‒	‒	‒	‒	‒	‒	‒	‒	‒	‒	‒	‒	‒	‒	‒	‒	‒	‒	Negative	11.05.2018	‒	‒	‒	‒	‒	‒	‒	‒	‒	‒	‒	Positive	07.05.2018	ST4	42	09.05.2016	No	1	Yes	Negative	17.01.2019b	‒	‒	‒
1244	2	Negative	‒	07.05.2018	‒	‒	‒	‒	‒	‒	‒	‒	‒	‒	‒	‒	‒	‒	‒	‒	‒	‒	‒	Negative	11.05.2018	‒	‒	‒	‒	‒	‒	‒	‒	‒	‒	‒	Negative	23.05.2018c	‒	‒	‒	‒	‒	‒	Negative	17.01.2019b	‒	‒	‒
1245	2	Negative	‒	04.05.2018	‒	‒	‒	‒	‒	‒	‒	‒	‒	‒	‒	‒	‒	‒	‒	‒	‒	‒	‒	Negative	11.05.2018	‒	‒	‒	‒	‒	‒	‒	‒	‒	‒	‒	Positive	07.05.2018	ST2	10+12	24.05.2018	A74R, A156W (2 SNPs out)	0.99	Yes	Negative	17.01.2019b	‒	‒	‒
1246	2	Negative	‒	07.05.2018	‒	‒	‒	‒	‒	‒	‒	‒	‒	‒	‒	‒	‒	‒	‒	‒	‒	‒	‒	Negative	11.05.2018	‒	‒	‒	‒	‒	‒	‒	‒	‒	‒	‒	Negative	23.05.2018c	‒	‒	‒	‒	‒	‒	Negative	17.01.2019b	‒	‒	‒
1248	2	Negative	‒	07.05.2018	‒	‒	‒	‒	‒	‒	‒	‒	‒	‒	‒	‒	‒	‒	‒	‒	‒	‒	‒	Negative	11.05.2018	‒	‒	‒	‒	‒	‒	‒	‒	‒	‒	‒	Positive	23.05.2018c	ST2	9+11	24.05.2018	A156W	0.99	Yes	Negative	17.01.2019b	‒	‒	‒
1249	2	Negative	‒	04.05.2018	‒	‒	‒	‒	‒	‒	‒	‒	‒	‒	‒	‒	‒	‒	‒	‒	‒	‒	‒	Negative	11.05.2018	‒	‒	‒	‒	‒	‒	‒	‒	‒	‒	‒	Positive	07.05.2018	ST2	10+12	24.05.2018	A74R, A156W (2 SNPs out)	0.99	Yes	Negative	17.01.2019b	‒	‒	‒
1250	2	Negative	‒	07.05.2018	‒	‒	‒	‒	‒	‒	‒	‒	‒	‒	‒	‒	‒	‒	‒	‒	‒	‒	‒	Negative	11.05.2018	‒	‒	‒	‒	‒	‒	‒	‒	‒	‒	‒	Positive	23.05.2018c	ST2	9	24.05.2018	No	1	Yes	Negative	17.01.2019b	‒	‒	‒
1251	2	Positive	38.2	10.05.2018	Not done	‒	‒	‒	‒	‒	Not done	‒	‒	‒	‒	‒	Not done	‒	‒	‒	‒	‒	‒	Negative	23.05.2018	‒	‒	‒	‒	‒	‒	‒	‒	‒	‒	‒	Negative	23.05.2018c	‒	‒	‒	‒	‒	‒	Negative	17.01.2019b	‒	‒	‒
1254	2	Negative	‒	07.05.2018	‒	‒	‒	‒	‒	‒	‒	‒	‒	‒	‒	‒	‒	‒	‒	‒	‒	‒	‒	Negative	11.05.2018	‒	‒	‒	‒	‒	‒	‒	‒	‒	‒	‒	Negative	23.05.2018c	‒	‒	‒	‒	‒	‒	Negative	17.01.2019b	‒	‒	‒
1255	2	Negative	‒	21.05.2018	‒	‒	‒	‒	‒	‒	‒	‒	‒	‒	‒	‒	‒	‒	‒	‒	‒	‒	‒	Negative	11.05.2018	‒	‒	‒	‒	‒	‒	‒	‒	‒	‒	‒	Negative	23.05.2018c	‒	‒	‒	‒	‒	‒	Negative	17.01.2019b	‒	‒	‒
1256	2	Negative	‒	10.05.2018	‒	‒	‒	‒	‒	‒	‒	‒	‒	‒	‒	‒	‒	‒	‒	‒	‒	‒	‒	Negative	23.05.2018	‒	‒	‒	‒	‒	‒	‒	‒	‒	‒	‒	Negative	23.05.2018c	‒	‒	‒	‒	‒	‒	Negative	17.01.2019b	‒	‒	‒
1257	2	Positive	34.6	07.05.2018	Not done	‒	‒	‒	‒	‒	Not done	‒	‒	‒	‒	‒	Not done	‒	‒	‒	‒	‒	‒	Negative	23.05.2018	‒	‒	‒	‒	‒	‒	‒	‒	‒	‒	‒	Positive	23.05.2018c	ST4	42	24.05.2018	No	1	Yes	Negative	17.01.2019b	‒	‒	‒
1260	2	Negative	‒	07.05.2018	‒	‒	‒	‒	‒	‒	‒	‒	‒	‒	‒	‒	‒	‒	‒	‒	‒	‒	‒	Negative	11.05.2018	‒	‒	‒	‒	‒	‒	‒	‒	‒	‒	‒	Negative	23.05.2018c	‒	‒	‒	‒	‒	‒	Negative	17.01.2019b	‒	‒	‒
1261	2	Positive	31.1	10.05.2018	Negative	05.09.2018b	‒	‒	‒	‒	Negative	06.09.2018b	‒	‒	‒	‒	Negative	06.09.2018b	‒	‒	‒	‒	‒	Negative	23.05.2018	‒	‒	‒	‒	‒	‒	‒	‒	‒	‒	‒	Negative	23.05.2018c	‒	‒	‒	‒	‒	‒	Negative	17.01.2019b	‒	‒	‒
1262	2	Negative	‒	04.05.2018	‒	‒	‒	‒	‒	‒	‒	‒	‒	‒	‒	‒	‒	‒	‒	‒	‒	‒	‒	Negative	11.05.2018	‒	‒	‒	‒	‒	‒	‒	‒	‒	‒	‒	Negative	07.05.2018	‒	‒	‒	‒	‒	‒	Negative	18.01.2019	‒	‒	‒
1267	2	Negative	‒	03.05.2018	–	–	–	–	–	‒	‒	–	–	–	–	‒	‒	‒	‒	‒	‒	‒	‒	Negative	11.05.2018	‒	‒	‒	‒	‒	‒	‒	‒	‒	‒	‒	Negative	07.05.2018	‒	‒	‒	‒	‒	‒	Negative	18.01.2019	‒	‒	‒
1268	2	Positive	34.2	04.05.2018	Not done	‒	‒	‒	‒	‒	Not done	‒	‒	‒	‒	‒	Not done	‒	‒	‒	‒	‒	‒	Negative	11.05.2018	‒	‒	‒	‒	‒	‒	‒	‒	‒	‒	‒	Negative	07.05.2018	‒	‒	‒	‒	‒	‒	Negative	18.01.2019	‒	‒	‒
1270	2	Negative	‒	07.05.2018	‒	‒	‒	‒	‒	‒	‒	‒	‒	‒	‒	‒	‒	‒	‒	‒	‒	‒	‒	Negative	11.05.2018	‒	‒	‒	‒	‒	‒	‒	‒	‒	‒	‒	Negative	23.05.2018c	‒	‒	‒	‒	‒	‒	Negative	18.01.2019	‒	‒	‒
1273	2	Negative	‒	07.05.2018	‒	‒	‒	‒	‒	‒	‒	‒	‒	‒	‒	‒	‒	‒	‒	‒	‒	‒	‒	Negative	23.05.2018	Uncultured eukaryote	16.05.2018	‒	‒	‒	‒	‒	‒	‒	‒	‒	Negative	23.05.2018c	‒	‒	‒	‒	‒	‒	Negative	18.01.2019	‒	‒	‒
1274	2	Negative	‒	04.05.2018	‒	‒	‒	‒	‒	‒	‒	‒	‒	‒	‒	‒	‒	‒	‒	‒	‒	‒	‒	Negative	11.05.2018	‒	‒	‒	‒	‒	‒	‒	‒	‒	‒	‒	Negative	07.05.2018	‒	‒	‒	‒	‒	‒	Negative	18.01.2019	‒	‒	‒
1275	2	Negative	‒	21.05.2018	‒	‒	‒	‒	‒	‒	‒	‒	‒	‒	‒	‒	‒	‒	‒	‒	‒	‒	‒	Negative	11.05.2018	‒	‒	‒	‒	‒	‒	‒	‒	‒	‒	‒	Negative	23.05.2018c	‒	‒	‒	‒	‒	‒	Negative	18.01.2019	‒	‒	‒
1276	2	Positive	38.7	10.05.2018	Not done	‒	‒	‒	‒	‒	Not done	‒	‒	‒	‒	‒	Not done	‒	‒	‒	‒	‒	‒	Negative	23.05.2018	‒	‒	‒	‒	‒	‒	‒	‒	‒	‒	‒	Negative	23.05.2018c	‒	‒	‒	‒	‒	‒	Negative	18.01.2019	‒	‒	‒
1278	2	Negative	‒	10.05.2018	‒	‒	‒	‒	‒	‒	‒	‒	‒	‒	‒	‒	‒	‒	‒	‒	‒	‒	‒	Negative	23.05.2018	‒	‒	‒	‒	‒	‒	‒	‒	‒	‒	‒	Negative	23.05.2018c	‒	‒	‒	‒	‒	‒	Negative	18.01.2019	‒	‒	‒
1279	2	Negative	‒	07.05.2018	‒	‒	‒	‒	‒	‒	‒	‒	‒	‒	‒	‒	‒	‒	‒	‒	‒	‒	‒	Negative	11.05.2018	‒	‒	‒	‒	‒	‒	‒	‒	‒	‒	‒	Positive	23.05.2018c	ST4	42	24.05.2018	No	0.93	No	Negative	18.01.2019	‒	‒	‒
1281	2	Positive	34.8	07.05.2018	Not done	‒	‒	‒	‒	‒	Not done	‒	‒	‒	‒	‒	Not done	‒	‒	‒	‒	‒	‒	Negative	11.05.2018	‒	‒	‒	‒	‒	‒	‒	‒	‒	‒	‒	Negative	23.05.2018c	‒	‒	‒	‒	‒	‒	Negative	18.01.2019	‒	‒	‒
1282	2	Negative	‒	07.05.2018	‒	‒	‒	‒	‒	‒	‒	‒	‒	‒	‒	‒	‒	‒	‒	‒	‒	‒	‒	Negative	11.05.2018	‒	‒	‒	‒	‒	‒	‒	‒	‒	‒	‒	Negative	24.05.2018	‒	‒	‒	‒	‒	‒	Negative	18.01.2019	‒	‒	‒
1284	2	Negative	‒	04.05.2018	‒	‒	‒	‒	‒	‒	‒	‒	‒	‒	‒	‒	‒	‒	‒	‒	‒	‒	‒	Negative	11.05.2018	‒	‒	‒	‒	‒	‒	‒	‒	‒	‒	‒	Negative	07.05.2018	‒	‒	‒	‒	‒	‒	Negative	18.01.2019	‒	‒	‒
1286	2	Positive	30.3	07.05.2018	Negative	05.09.2018b	‒	‒	‒	‒	Negative	06.09.2018b	‒	‒	‒	‒	Negative	06.09.2018b	‒	‒	‒	‒	‒	Negative	11.05.2018	‒	‒	‒	‒	‒	‒	‒	‒	‒	‒	‒	Negative	24.05.2018	‒	‒	‒	‒	‒	‒	Negative	18.01.2019	‒	‒	‒
1287	2	Negative	‒	07.05.2018	‒	‒	‒	‒	‒	‒	‒	‒	‒	‒	‒	‒	‒	‒	‒	‒	‒	‒	‒	Negative	11.05.2018	‒	‒	‒	‒	‒	‒	‒	‒	‒	‒	‒	Negative	24.05.2018	‒	‒	‒	‒	‒	‒	Negative	18.01.2019	‒	‒	‒
1288	2	Negative	‒	07.05.2018	‒	‒	‒	‒	‒	‒	‒	‒	‒	‒	‒	‒	‒	‒	‒	‒	‒	‒	‒	Negative	11.05.2018	‒	‒	‒	‒	‒	‒	‒	‒	‒	‒	‒	Negative	24.05.2018	‒	‒	‒	‒	‒	‒	Negative	18.01.2019	‒	‒	‒
1289	2	Negative	‒	04.05.2018	‒	‒	‒	‒	‒	‒	‒	‒	‒	‒	‒	‒	‒	‒	‒	‒	‒	‒	‒	Negative	11.05.2018	‒	‒	‒	‒	‒	‒	‒	‒	‒	‒	‒	Negative	07.05.2018	‒	‒	‒	‒	‒	‒	Negative	18.01.2019	‒	‒	‒
1290	2	Negative	‒	04.05.2018	‒	‒	‒	‒	‒	‒	‒	‒	‒	‒	‒	‒	‒	‒	‒	‒	‒	‒	‒	Negative	11.05.2018	‒	‒	‒	‒	‒	‒	‒	‒	‒	‒	‒	Negative	07.05.2018	‒	‒	‒	‒	‒	‒	Negative	18.01.2019	‒	‒	‒
1291	2	Negative	‒	03.05.2018	‒	‒	‒	‒	‒	‒	‒	‒	‒	‒	‒	‒	‒	‒	‒	‒	‒	‒	‒	Negative	11.05.2018	‒	‒	‒	‒	‒	‒	‒	‒	‒	‒	‒	Negative	07.05.2018	‒	‒	‒	‒	‒	‒	Negative	18.01.2019	‒	‒	‒
1292	2	Positive	34.9	03.05.2018	Not done	‒	‒	‒	‒	‒	Not done	‒	‒	‒	‒	‒	Not done	‒	‒	‒	‒	‒	‒	Negative	11.05.2018	‒	‒	‒	‒	‒	‒	‒	‒	‒	‒	‒	Negative	07.05.2018	‒	‒	‒	‒	‒	‒	Negative	18.01.2019	‒	‒	‒
1293	2	Negative	‒	07.05.2018	‒	‒	‒	‒	‒	‒	‒	‒	‒	‒	‒	‒	‒	‒	‒	‒	‒	‒	‒	Negative	11.05.2018	‒	‒	‒	‒	‒	‒	‒	‒	‒	‒	‒	Negative	24.05.2018	‒	‒	‒	‒	‒	‒	Negative	18.01.2019	‒	‒	‒
1294	2	Positive	35.4	03.05.2018	Not done	‒	‒	‒	‒	‒	Not done	‒	‒	‒	‒	‒	Not done	‒	‒	‒	‒	‒	‒	Negative	11.05.2018	‒	‒	‒	‒	‒	‒	‒	‒	‒	‒	‒	Negative	07.05.2018	‒	‒	‒	‒	‒	‒	Negative	18.01.2019	‒	‒	‒
1296	2	Negative	‒	03.05.2018	‒	‒	‒	‒	‒	‒	‒	‒	‒	‒	‒	‒	‒	‒	‒	‒	‒	‒	‒	Negative	11.05.2018	‒	‒	‒	‒	‒	‒	‒	‒	‒	‒	‒	Negative	24.05.2018	‒	‒	‒	‒	‒	‒	Negative	18.01.2019	‒	‒	‒
1298	2	Positive	37.9	07.05.2018	Not done	‒	‒	‒	‒	‒	Not done	‒	‒	‒	‒	‒	Not done	‒	‒	‒	‒	‒	‒	Negative	11.05.2018	‒	‒	‒	‒	‒	‒	‒	‒	‒	‒	‒	Negative	24.05.2018	‒	‒	‒	‒	‒	‒	Negative	18.01.2019	‒	‒	‒
1299	2	Negative	‒	07.05.2018	‒	‒	‒	‒	‒	‒	‒	‒	‒	‒	‒	‒	‒	‒	‒	‒	‒	‒	‒	Negative	11.05.2018	‒	‒	‒	‒	‒	‒	‒	‒	‒	‒	‒	Negative	24.05.2018	‒	‒	‒	‒	‒	‒	Negative	18.01.2019b	‒	‒	‒
1300	2	Positive	35.6	04.05.2018	Not done	‒	‒	‒	‒	‒	Not done	‒	‒	‒	‒	‒	Not done	‒	‒	‒	‒	‒	‒	Negative	16.05.2018	‒	‒	‒	‒	‒	‒	‒	‒	‒	‒	‒	Negative	24.05.2018	‒	‒	‒	‒	‒	‒	Negative	18.01.2019b	‒	‒	‒
1301	2	Negative	‒	04.05.2018	‒	‒	‒	‒	‒	‒	‒	‒	‒	‒	‒	‒	‒	‒	‒	‒	‒	‒	‒	Negative	16.05.2018	‒	‒	‒	‒	‒	‒	‒	‒	‒	‒	‒	Negative	24.05.2018	‒	‒	‒	‒	‒	‒	Negative	18.01.2019b	‒	‒	‒
1302	2	Negative	‒	21.05.2018	‒	‒	‒	‒	‒	‒	‒	‒	‒	‒	‒	‒	‒	‒	‒	‒	‒	‒	‒	Negative	16.05.2018	‒	‒	‒	‒	‒	‒	‒	‒	‒	‒	‒	Negative	24.05.2018	‒	‒	‒	‒	‒	‒	Negative	18.01.2019b	‒	‒	‒
1303	2	Negative	‒	07.05.2018	‒	‒	‒	‒	‒	‒	‒	‒	‒	‒	‒	‒	‒	‒	‒	‒	‒	‒	‒	Negative	16.05.2018	‒	‒	‒	‒	‒	‒	‒	‒	‒	‒	‒	Negative	24.05.2018	‒	‒	‒	‒	‒	‒	Negative	18.01.2019b	‒	‒	‒
1306	2	Positive	35.9	04.05.2018	Not done	‒	‒	‒	‒	‒	Not done	‒	‒	‒	‒	‒	Not done	‒	‒	‒	‒	‒	‒	Negative	16.05.2018	‒	‒	‒	‒	‒	‒	‒	‒	‒	‒	‒	Negative	24.05.2018	‒	‒	‒	‒	‒	‒	Negative	18.01.2019b	‒	‒	‒
1307	2	Negative	‒	03.05.2018	‒	‒	‒	‒	‒	‒	‒	‒	‒	‒	‒	‒	‒	‒	‒	‒	‒	‒	‒	Negative	16.05.2018	‒	‒	‒	‒	‒	‒	‒	‒	‒	‒	‒	Negative	24.05.2018	‒	‒	‒	‒	‒	‒	Negative	18.01.2019b	‒	‒	‒
1308	2	Positive	33.7	21.05.2018	Not done	‒	‒	‒	‒	‒	Not done	‒	‒	‒	‒	‒	Not done	‒	‒	‒	‒	‒	‒	Negative	16.05.2018	‒	‒	‒	‒	‒	‒	‒	‒	‒	‒	‒	Positive	24.05.2018	Untypable	‒	24.05.2018	‒	‒	‒	Negative	18.01.2019b	‒	‒	‒
1309	2	Positive	35.2	21.05.2018	Not done	‒	‒	‒	‒	‒	Not done	‒	‒	‒	‒	‒	Not done	‒	‒	‒	‒	‒	‒	Negative	16.05.2018	‒	‒	‒	‒	‒	‒	‒	‒	‒	‒	‒	Negative	24.05.2018	‒	‒	‒	‒	‒	‒	Negative	18.01.2019b	‒	‒	‒
1310	2	Negative	‒	03.05.2018	‒	‒	‒	‒	‒	‒	‒	‒	‒	‒	‒	‒	‒	‒	‒	‒	‒	‒	‒	Negative	16.05.2018	‒	‒	‒	‒	‒	‒	‒	‒	‒	‒	‒	Positive	24.05.2018	Untypable	‒	24.05.2018	‒	‒	‒	Negative	18.01.2019b	‒	‒	‒
1311	2	Negative	‒	04.05.2018	‒	‒	‒	‒	‒	‒	‒	‒	‒	‒	‒	‒	‒	‒	‒	‒	‒	‒	‒	Negative	16.05.2018	‒	‒	‒	‒	‒	‒	‒	‒	‒	‒	‒	Negative	24.05.2018	‒	‒	‒	‒	‒	‒	Negative	18.01.2019b	‒	‒	‒
1312	2	Negative	‒	04.05.2018	‒	‒	‒	‒	‒	‒	‒	‒	‒	‒	‒	‒	‒	‒	‒	‒	‒	‒	‒	Negative	16.05.2018	‒	‒	‒	‒	‒	‒	‒	‒	‒	‒	‒	Negative	24.05.2018	‒	‒	‒	‒	‒	‒	Negative	18.01.2019b	‒	‒	‒
1314	2	Negative	‒	04.05.2018	‒	‒	‒	‒	‒	‒	‒	‒	‒	‒	‒	‒	‒	‒	‒	‒	‒	‒	‒	Negative	16.05.2018	‒	‒	‒	‒	‒	‒	‒	‒	‒	‒	‒	Negative	24.05.2018	‒	‒	‒	‒	‒	‒	Negative	18.01.2019b	‒	‒	‒
1315	2	Negative	‒	03.05.2018	‒	‒	‒	‒	‒	‒	‒	‒	‒	‒	‒	‒	‒	‒	‒	‒	‒	‒	‒	Negative	16.05.2018	‒	‒	‒	‒	‒	‒	‒	‒	‒	‒	‒	Negative	24.05.2018	‒	‒	‒	‒	‒	‒	Negative	18.01.2019b	‒	‒	‒
1316	2	Negative	‒	03.05.2018	‒	‒	‒	‒	‒	‒	‒	‒	‒	‒	‒	‒	‒	‒	‒	‒	‒	‒	‒	Negative	16.05.2018	‒	‒	‒	‒	‒	‒	‒	‒	‒	‒	‒	Negative	24.05.2018	‒	‒	‒	‒	‒	‒	Negative	18.01.2019b	‒	‒	‒
1317	2	Negative	‒	21.05.2018	‒	‒	‒	‒	‒	‒	‒	‒	‒	‒	‒	‒	‒	‒	‒	‒	‒	‒	‒	Negative	16.05.2018	‒	‒	‒	‒	‒	‒	‒	‒	‒	‒	‒	Negative	24.05.2018	‒	‒	‒	‒	‒	‒	Negative	18.01.2019b	‒	‒	‒
1318	2	Negative	‒	04.05.2018	‒	‒	‒	‒	‒	‒	‒	‒	‒	‒	‒	‒	‒	‒	‒	‒	‒	‒	‒	Negative	16.05.2018	‒	‒	‒	‒	‒	‒	‒	‒	‒	‒	‒	Negative	24.05.2018	‒	‒	‒	‒	‒	‒	Negative	18.01.2019b	‒	‒	‒
1319	2	Negative	‒	04.05.2018	‒	‒	‒	‒	‒	‒	‒	‒	‒	‒	‒	‒	‒	‒	‒	‒	‒	‒	‒	Negative	16.05.2018	‒	‒	‒	‒	‒	‒	‒	‒	‒	‒	‒	Negative	24.05.2018	‒	‒	‒	‒	‒	‒	Negative	18.01.2019b	‒	‒	‒
1320	2	Positive	34.8	21.05.2018	Not done	‒	‒	‒	‒	‒	Not done	‒	‒	‒	‒	‒	Not done	‒	‒	‒	‒	‒	‒	Negative	16.05.2018	‒	‒	‒	‒	‒	‒	‒	‒	‒	‒	‒	Positive	24.05.2018	Untypable	‒	24.05.2018	‒	‒	‒	Negative	18.01.2019b	‒	‒	‒
1322	2	Negative	‒	04.05.2018	‒	‒	‒	‒	‒	‒	‒	‒	‒	‒	‒	‒	‒	‒	‒	‒	‒	‒	‒	Negative	16.05.2018	‒	‒	‒	‒	‒	‒	‒	‒	‒	‒	‒	Negative	24.05.2018	‒	‒	‒	‒	‒	‒	Negative	18.01.2019b	‒	‒	‒
1323	2	Negative	‒	21.05.2018	‒	‒	‒	‒	‒	‒	‒	‒	‒	‒	‒	‒	‒	‒	‒	‒	‒	‒	‒	Negative	16.05.2018	‒	‒	‒	‒	‒	‒	‒	‒	‒	‒	‒	Negative	24.05.2018	‒	‒	‒	‒	‒	‒	Negative	18.01.2019b	‒	‒	‒
1324	2	Positive	35.4	21.05.2018	Not done	‒	‒	‒	‒	‒	Not done	‒	‒	‒	‒	‒	Not done	‒	‒	‒	‒	‒	‒	Negative	16.05.2018	‒	‒	‒	‒	‒	‒	‒	‒	‒	‒	‒	Negative	24.05.2018	‒	‒	‒	‒	‒	‒	Negative	18.01.2019b	‒	‒	‒
1325	2	Negative	‒	21.05.2018	‒	‒	‒	‒	‒	‒	‒	‒	‒	‒	‒	‒	‒	‒	‒	‒	‒	‒	‒	Negative	16.05.2018	‒	‒	‒	‒	‒	‒	‒	‒	‒	‒	‒	Negative	24.05.2018	‒	‒	‒	‒	‒	‒	Negative	18.01.2019b	‒	‒	‒
1326	2	Positive	31	21.05.2018	Negative	05.09.2018b	‒	‒	‒	‒	Negative	06.09.2018b	‒	‒	‒	‒	Negative	06.09.2018b	‒	‒	‒	‒	‒	Negative	16.05.2018	‒	‒	‒	‒	‒	‒	‒	‒	‒	‒	‒	Negative	24.05.2018	‒	‒	‒	‒	‒	‒	Negative	18.01.2019b	‒	‒	‒
1327	2	Negative	‒	21.05.2018	‒	‒	‒	‒	‒	‒	‒	‒	‒	‒	‒	‒	‒	‒	‒	‒	‒	‒	‒	Negative	16.05.2018	‒	‒	‒	‒	‒	‒	‒	‒	‒	‒	‒	Negative	24.05.2018	‒	‒	‒	‒	‒	‒	Negative	18.01.2019b	‒	‒	‒
1328	2	Negative	‒	21.05.2018	‒	‒	‒	‒	‒	‒	‒	‒	‒	‒	‒	‒	‒	‒	‒	‒	‒	‒	‒	Negative	16.05.2018	‒	‒	‒	‒	‒	‒	‒	‒	‒	‒	‒	Negative	24.05.2018	‒	‒	‒	‒	‒	‒	Negative	18.01.2019b	‒	‒	‒
1329	2	Positive	32.4	21.05.2018	Not done	‒	‒	‒	‒	‒	Not done	‒	‒	‒	‒	‒	Not done	‒	‒	‒	‒	‒	‒	Negative	16.05.2018	‒	‒	‒	‒	‒	‒	‒	‒	‒	‒	‒	Negative	24.05.2018	‒	‒	‒	‒	‒	‒	Negative	18.01.2019b	‒	‒	‒
1330	2	Negative	‒	03.05.2018	‒	‒	‒	‒	‒	‒	‒	‒	‒	‒	‒	‒	‒	‒	‒	‒	‒	‒	‒	Negative	16.05.2018	‒	‒	‒	‒	‒	‒	‒	‒	‒	‒	‒	Negative	24.05.2018	‒	‒	‒	‒	‒	‒	Negative	18.01.2019b	‒	‒	‒
1331	2	Negative	‒	21.05.2018	‒	‒	‒	‒	‒	‒	‒	‒	‒	‒	‒	‒	‒	‒	‒	‒	‒	‒	‒	Negative	16.05.2018	‒	‒	‒	‒	‒	‒	‒	‒	‒	‒	‒	Negative	24.05.2018	‒	‒	‒	‒	‒	‒	Negative	18.01.2019b	‒	‒	‒
1333	2	Negative	‒	21.05.2018	‒	‒	‒	‒	‒	‒	‒	‒	‒	‒	‒	‒	‒	‒	‒	‒	‒	‒	‒	Negative	16.05.2018	‒	‒	‒	‒	‒	‒	‒	‒	‒	‒	‒	Negative	24.05.2018	‒	‒	‒	‒	‒	‒	Negative	18.01.2019b	‒	‒	‒
1334	2	Negative	‒	21.05.2018	‒	‒	‒	‒	‒	‒	‒	‒	‒	‒	‒	‒	‒	‒	‒	‒	‒	‒	‒	Negative	16.05.2018	‒	‒	‒	‒	‒	‒	‒	‒	‒	‒	‒	Negative	24.05.2018	‒	‒	‒	‒	‒	‒	Negative	18.01.2019b	‒	‒	‒
1335	2	Positive	27.9	21.05.2018	Negative	05.09.2018b	‒	‒	‒	‒	Negative	06.09.2018b	‒	‒	‒	‒	Negative	06.09.2018b	‒	‒	‒	‒	‒	Negative	16.05.2018	‒	‒	‒	‒	‒	‒	‒	‒	‒	‒	‒	Negative	24.05.2018	‒	‒	‒	‒	‒	‒	Negative	18.01.2019b	‒	‒	‒
1336	2	Negative	‒	03.05.2018	‒	‒	‒	‒	‒	‒	‒	‒	‒	‒	‒	‒	‒	‒	‒	‒	‒	‒	‒	Negative	16.05.2018	‒	‒	‒	‒	‒	‒	‒	‒	‒	‒	‒	Negative	25.05.2018	‒	‒	‒	‒	‒	‒	Negative	18.01.2019b	‒	‒	‒
1343	2	Negative	‒	03.05.2018	‒	‒	‒	‒	‒	‒	‒	‒	‒	‒	‒	‒	‒	‒	‒	‒	‒	‒	‒	Negative	16.05.2018	‒	‒	‒	‒	‒	‒	‒	‒	‒	‒	‒	Negative	25.05.2018	‒	‒	‒	‒	‒	‒	Negative	18.01.2019b	‒	‒	‒
1376	2	Positive	35.2	03.05.2018	Not done	‒	‒	‒	‒	‒	Not done	‒	‒	‒	‒	‒	Not done	‒	‒	‒	‒	‒	‒	Negative	16.05.2018	‒	‒	‒	‒	‒	‒	‒	‒	‒	‒	‒	Positive	25.05.2018	ST2	12	31.05.2018	No	1	Yes	Negative	18.01.2019b	‒	‒	‒
1377	2	Negative	‒	21.05.2018	‒	‒	‒	‒	‒	‒	‒	‒	‒	‒	‒	‒	‒	‒	‒	‒	‒	‒	‒	Negative	16.05.2018	‒	‒	‒	‒	‒	‒	‒	‒	‒	‒	‒	Negative	25.05.2018	‒	‒	‒	‒	‒	‒	Negative	18.01.2019b	‒	‒	‒
1378	2	Negative	‒	03.05.2018	‒	‒	‒	‒	‒	‒	‒	‒	‒	‒	‒	‒	‒	‒	‒	‒	‒	‒	‒	Negative	16.05.2018	‒	‒	‒	‒	‒	‒	‒	‒	‒	‒	‒	Negative	25.05.2018	‒	‒	‒	‒	‒	‒	Negative	18.01.2019b	‒	‒	‒
1379	2	Negative	‒	21.05.2018	‒	‒	‒	‒	‒	‒	‒	‒	‒	‒	‒	‒	‒	‒	‒	‒	‒	‒	‒	Negative	16.05.2018	‒	‒	‒	‒	‒	‒	‒	‒	‒	‒	‒	Negative	25.05.2018	‒	‒	‒	‒	‒	‒	Negative	18.01.2019b	‒	‒	‒
1380	2	Positive	33.3	03.05.2018	Not done	‒	‒	‒	‒	‒	Not done	‒	‒	‒	‒	‒	Not done	‒	‒	‒	‒	‒	‒	Negative	16.05.2018	‒	‒	‒	‒	‒	‒	‒	‒	‒	‒	‒	Negative	25.05.2018	‒	‒	‒	‒	‒	‒	Negative	18.01.2019b	‒	‒	‒
1381	2	Negative	‒	03.05.2018	‒	‒	‒	‒	‒	‒	‒	‒	‒	‒	‒	‒	‒	‒	‒	‒	‒	‒	‒	Negative	16.05.2018	‒	‒	‒	‒	‒	‒	‒	‒	‒	‒	‒	Negative	25.05.2018	‒	‒	‒	‒	‒	‒	Negative	18.01.2019b	‒	‒	‒
1382	2	Negative	‒	21.05.2018	‒	‒	‒	‒	‒	‒	‒	‒	‒	‒	‒	‒	‒	‒	‒	‒	‒	‒	‒	Negative	16.05.2018	‒	‒	‒	‒	‒	‒	‒	‒	‒	‒	‒	Negative	25.05.2018	‒	‒	‒	‒	‒	‒	Negative	18.01.2019b	‒	‒	‒
1383	2	Negative	‒	03.05.2018	‒	‒	‒	‒	‒	‒	‒	‒	‒	‒	‒	‒	‒	‒	‒	‒	‒	‒	‒	Negative	16.05.2018	‒	‒	‒	‒	‒	‒	‒	‒	‒	‒	‒	Negative	25.05.2018	‒	‒	‒	‒	‒	‒	Negative	18.01.2019b	‒	‒	‒
1384	2	Positive	32.8	21.05.2018	Not done	‒	‒	‒	‒	‒	Not done	‒	‒	‒	‒	‒	Not done	‒	‒	‒	‒	‒	‒	Negative	16.05.2018	‒	‒	‒	‒	‒	‒	‒	‒	‒	‒	‒	Positive	25.05.2018	Untypable	‒	31.05.2018	‒	‒	‒	Negative	18.01.2019b	‒	‒	‒
1386	2	Positive	34.3	21.05.2018	Not done	‒	‒	‒	‒	‒	Not done	‒	‒	‒	‒	‒	Not done	‒	‒	‒	‒	‒	‒	Negative	16.05.2018	‒	‒	‒	‒	‒	‒	‒	‒	‒	‒	‒	Negative	25.05.2018	‒	‒	‒	‒	‒	‒	Negative	18.01.2019b	‒	‒	‒
1387	2	Negative	‒	21.05.2018	‒	‒	‒	‒	‒	‒	‒	‒	‒	‒	‒	‒	‒	‒	‒	‒	‒	‒	‒	Negative	16.05.2018	‒	‒	‒	‒	‒	‒	‒	‒	‒	‒	‒	Negative	25.05.2018	‒	‒	‒	‒	‒	‒	Negative	18.01.2019b	‒	‒	‒
1388	2	Negative	‒	09.05.2018	‒	‒	‒	‒	‒	‒	‒	‒	‒	‒	‒	‒	‒	‒	‒	‒	‒	‒	‒	Negative	16.05.2018	‒	‒	‒	‒	‒	‒	‒	‒	‒	‒	‒	Negative	25.05.2018	‒	‒	‒	‒	‒	‒	Negative	18.01.2019b	‒	‒	‒
1389	2	Negative	‒	09.05.2018	‒	‒	‒	‒	‒	‒	‒	‒	‒	‒	‒	‒	‒	‒	‒	‒	‒	‒	‒	Negative	16.05.2018	‒	‒	‒	‒	‒	‒	‒	‒	‒	‒	‒	Positive	25.05.2018	ST2	12	31.05.2018	No	1	No	Negative	18.01.2019b	‒	‒	‒
1390	2	Negative	‒	09.05.2018	‒	‒	‒	‒	‒	‒	‒	‒	‒	‒	‒	‒	‒	‒	‒	‒	‒	‒	‒	Negative	16.05.2018	‒	‒	‒	‒	‒	‒	‒	‒	‒	‒	‒	Negative	25.05.2018	‒	‒	‒	‒	‒	‒	Negative	18.01.2019b	‒	‒	‒
1392	2	Negative	‒	09.05.2018	‒	‒	‒	‒	‒	‒	‒	‒	‒	‒	‒	‒	‒	‒	‒	‒	‒	‒	‒	Negative	16.05.2018	‒	‒	‒	‒	‒	‒	‒	‒	‒	‒	‒	Negative	25.05.2018	‒	‒	‒	‒	‒	‒	Negative	18.01.2019b	‒	‒	‒
1393	2	Negative	‒	09.05.2018	‒	‒	‒	‒	‒	‒	‒	‒	‒	‒	‒	‒	‒	‒	‒	‒	‒	‒	‒	Negative	16.05.2018	‒	‒	‒	‒	‒	‒	‒	‒	‒	‒	‒	Negative	25.05.2018	‒	‒	‒	‒	‒	‒	Negative	18.01.2019b	‒	‒	‒
1395	2	Positive	34.2	09.05.2018	Not done	‒	‒	‒	‒	‒	Not done	‒	‒	‒	‒	‒	Not done	‒	‒	‒	‒	‒	‒	Negative	16.05.2018	‒	‒	‒	‒	‒	‒	‒	‒	‒	‒	‒	Negative	25.05.2018	‒	‒	‒	‒	‒	‒	Negative	18.01.2019b	‒	‒	‒
1396	2	Positive	36.5	09.05.2018	Not done	‒	‒	‒	‒	‒	Not done	‒	‒	‒	‒	‒	Not done	‒	‒	‒	‒	‒	‒	Negative	16.05.2018	‒	‒	‒	‒	‒	‒	‒	‒	‒	‒	‒	Negative	25.05.2018	‒	‒	‒	‒	‒	‒	Negative	18.01.2019b	‒	‒	‒
1397	2	Positive	36.5	03.05.2018	Not done	‒	‒	‒	‒	‒	Not done	‒	‒	‒	‒	‒	Not done	‒	‒	‒	‒	‒	‒	Negative	16.05.2018	‒	‒	‒	‒	‒	‒	‒	‒	‒	‒	‒	Negative	25.05.2018	‒	‒	‒	‒	‒	‒	Negative	21.01.2019	‒	‒	‒
1400	2	Positive	37.9	09.05.2018	Not done	‒	‒	‒	‒	‒	Not done	‒	‒	‒	‒	‒	Not done	‒	‒	‒	‒	‒	‒	Negative	16.05.2018	‒	‒	‒	‒	‒	‒	‒	‒	‒	‒	‒	Negative	25.05.2018	‒	‒	‒	‒	‒	‒	Negative	21.01.2019	‒	‒	‒
1337	1	Positive	37.7	18.05.2018	Not done	‒	‒	‒	‒	‒	Not done	‒	‒	‒	‒	‒	Not done	‒	‒	‒	‒	‒	‒	Negative	06.06.2018	‒	‒	‒	‒	‒	‒	‒	‒	‒	‒	‒	Negative	25.05.2018	‒	‒	‒	‒	‒	‒	Negative	21.01.2019	‒	‒	‒
1338	1	Negative	‒	18.05.2018	‒	‒	‒	‒	‒	‒	‒	‒	‒	‒	‒	‒	‒	‒	‒	‒	‒	‒	‒	Negative	06.06.2018	‒	‒	‒	‒	‒	‒	‒	‒	‒	‒	‒	Negative	25.05.2018	‒	‒	‒	‒	‒	‒	Negative	21.01.2019	‒	‒	‒
1339	1	Negative	‒	18.05.2018	‒	‒	‒	‒	‒	‒	‒	‒	‒	‒	‒	‒	‒	‒	‒	‒	‒	‒	‒	Negative	18.05.2018	‒	‒	‒	‒	‒	‒	‒	‒	‒	‒	‒	Negative	25.05.2018	‒	‒	‒	‒	‒	‒	Negative	21.01.2019	‒	‒	‒
1340	1	Negative	‒	16.05.2018	‒	‒	‒	‒	‒	‒	‒	‒	‒	‒	‒	‒	‒	‒	‒	‒	‒	‒	‒	Negative	18.05.2018	‒	‒	‒	‒	‒	‒	‒	‒	‒	‒	‒	Negative	25.05.2018	‒	‒	‒	‒	‒	‒	Negative	21.01.2019	‒	‒	‒
1341	1	Negative	‒	18.05.2018	‒	‒	‒	‒	‒	‒	‒	‒	‒	‒	‒	‒	‒	‒	‒	‒	‒	‒	‒	Negative	18.05.2018	‒	‒	‒	‒	‒	‒	‒	‒	‒	‒	‒	Negative	25.05.2018	‒	‒	‒	‒	‒	‒	Negative	21.01.2019	‒	‒	‒
1342	1	Positive	32.8	18.05.2018	Not done	‒	‒	‒	‒	‒	Not done	‒	‒	‒	‒	‒	Not done	‒	‒	‒	‒	‒	‒	Negative	18.05.2018	‒	‒	‒	‒	‒	‒	‒	‒	‒	‒	‒	Negative	25.05.2018	‒	‒	‒	‒	‒	‒	Negative	21.01.2019	‒	‒	‒
1344	1	Positive	30.9	16.05.2018	Negative	05.09.2018b	‒	‒	‒	‒	Negative	06.09.2018b	‒	‒	‒	‒	Negative	06.09.2018b	‒	‒	‒	‒	‒	Negative	18.05.2018	‒	‒	‒	‒	‒	‒	‒	‒	‒	‒	‒	Negative	25.05.2018	‒	‒	‒	‒	‒	‒	Negative	21.01.2019	‒	‒	‒
1345	1	Negative	‒	16.05.2018	‒	‒	‒	‒	‒	‒	‒	‒	‒	‒	‒	‒	‒	‒	‒	‒	‒	‒	‒	Negative	18.05.2018	‒	‒	‒	‒	‒	‒	‒	‒	‒	‒	‒	Negative	25.05.2018	‒	‒	‒	‒	‒	‒	Negative	21.01.2019	‒	‒	‒
1346	1	Positive	33.5	16.05.2018	Not done	‒	‒	‒	‒	‒	Not done	‒	‒	‒	‒	‒	Not done	‒	‒	‒	‒	‒	‒	Negative	18.05.2018	‒	‒	‒	‒	‒	‒	‒	‒	‒	‒	‒	Negative	25.05.2018	‒	‒	‒	‒	‒	‒	Negative	21.01.2019	‒	‒	‒
1347	1	Negative	‒	21.05.2018	‒	‒	‒	‒	‒	‒	‒	‒	‒	‒	‒	‒	‒	‒	‒	‒	‒	‒	‒	Negative	06.06.2018	‒	‒	‒	‒	‒	‒	‒	‒	‒	‒	‒	Negative	25.05.2018	‒	‒	‒	‒	‒	‒	Negative	21.01.2019	‒	‒	‒
1348	1	Positive	35.5	18.05.2018	Not done	‒	‒	‒	‒	‒	Not done	‒	‒	‒	‒	‒	Not done	‒	‒	‒	‒	‒	‒	Negative	06.06.2018	‒	‒	‒	‒	‒	‒	‒	‒	‒	‒	‒	Negative	25.05.2018	‒	‒	‒	‒	‒	‒	Negative	21.01.2019	‒	‒	‒
1349	1	Negative	‒	18.05.2018	‒	‒	‒	‒	‒	‒	‒	‒	‒	‒	‒	‒	‒	‒	‒	‒	‒	‒	‒	Negative	18.05.2018	‒	‒	‒	‒	‒	‒	‒	‒	‒	‒	‒	Negative	25.05.2018	‒	‒	‒	‒	‒	‒	Negative	21.01.2019	‒	‒	‒
1350	1	Negative	‒	18.05.2018	‒	‒	‒	‒	‒	‒	‒	‒	‒	‒	‒	‒	‒	‒	‒	‒	‒	‒	‒	Negative	18.05.2018	‒	‒	‒	‒	‒	‒	‒	‒	‒	‒	‒	Negative	25.05.2018	‒	‒	‒	‒	‒	‒	Negative	21.01.2019	‒	‒	‒
1351	1	Negative	‒	16.05.2018	‒	‒	‒	‒	‒	‒	‒	‒	‒	‒	‒	‒	‒	‒	‒	‒	‒	‒	‒	Negative	18.05.2018	‒	‒	‒	‒	‒	‒	‒	‒	‒	‒	‒	Negative	28.05.2018	‒	‒	‒	‒	‒	‒	Negative	21.01.2019	‒	‒	‒
1352	1	Negative	‒	18.05.2018	‒	‒	‒	‒	‒	‒	‒	‒	‒	‒	‒	‒	‒	‒	‒	‒	‒	‒	‒	Negative	06.06.2018	‒	‒	‒	‒	‒	‒	‒	‒	‒	‒	‒	Negative	28.05.2018	‒	‒	‒	‒	‒	‒	Negative	21.01.2019	‒	‒	‒
1353	1	Negative	‒	16.05.2018	‒	‒	‒	‒	‒	‒	‒	‒	‒	‒	‒	‒	‒	‒	‒	‒	‒	‒	‒	Negative	18.05.2018	‒	‒	‒	‒	‒	‒	‒	‒	‒	‒	‒	Positive	28.05.2018	ST2	10	31.05.2018	No	1	Yes	Negative	21.01.2019	‒	‒	‒
1354	1	Negative	‒	16.05.2018	‒	‒	‒	‒	‒	‒	‒	‒	‒	‒	‒	‒	‒	‒	‒	‒	‒	‒	‒	Negative	18.05.2018	‒	‒	‒	‒	‒	‒	‒	‒	‒	‒	‒	Negative	28.05.2018	‒	‒	‒	‒	‒	‒	Negative	21.01.2019	‒	‒	‒
1356	1	Negative	‒	18.05.2018	‒	‒	‒	‒	‒	‒	‒	‒	‒	‒	‒	‒	‒	‒	‒	‒	‒	‒	‒	Negative	18.05.2018	‒	‒	‒	‒	‒	‒	‒	‒	‒	‒	‒	Positive	28.05.2018	ST2	9+11	31.05.2018	A156W	0.99	Yes	Negative	21.01.2019	‒	‒	‒
1357	1	Negative	‒	16.05.2018	‒	‒	‒	‒	‒	‒	‒	‒	‒	‒	‒	‒	‒	‒	‒	‒	‒	‒	‒	Negative	06.06.2018	‒	‒	‒	‒	‒	‒	‒	‒	‒	‒	‒	Negative	28.05.2018	‒	‒	‒	‒	‒	‒	Negative	21.01.2019	‒	‒	‒
1358	1	Negative	‒	18.05.2018	‒	‒	‒	‒	‒	‒	‒	‒	‒	‒	‒	‒	‒	‒	‒	‒	‒	‒	‒	Negative	06.06.2018	‒	‒	‒	‒	‒	‒	‒	‒	‒	‒	‒	Positive	28.05.2018	ST1	4	31.05.2018	No	1	Yes	Negative	21.01.2019	‒	‒	‒
1359	1	Positive	28.6	18.05.2018	Negative	05.09.2018b	‒	‒	‒	‒	Negative	06.09.2018b	‒	‒	‒	‒	Negative	06.09.2018b	‒	‒	‒	‒	‒	Negative	06.06.2018	‒	‒	‒	‒	‒	‒	‒	‒	‒	‒	‒	Negative	28.05.2018	‒	‒	‒	‒	‒	‒	Negative	21.01.2019	‒	‒	‒
1360	1	Positive	32.8	18.05.2018	Not done	‒	‒	‒	‒	‒	Not done	‒	‒	‒	‒	‒	Not done	‒	‒	‒	‒	‒	‒	Negative	06.06.2018	‒	‒	‒	‒	‒	‒	‒	‒	‒	‒	‒	Negative	28.05.2018	‒	‒	‒	‒	‒	‒	Negative	21.01.2019	‒	‒	‒
1361	1	Positive	31.4	16.05.2018	Negative	05.09.2018b	‒	‒	‒	‒	Negative	06.09.2018b	‒	‒	‒	‒	Negative	06.09.2018b	‒	‒	‒	‒	‒	Negative	06.06.2018	‒	‒	‒	‒	‒	‒	‒	‒	‒	‒	‒	Negative	28.05.2018	‒	‒	‒	‒	‒	‒	Negative	22.01.2019	‒	‒	‒
1362	1	Negative	‒	16.05.2018	‒	‒	‒	‒	‒	‒	‒	‒	‒	‒	‒	‒	‒	‒	‒	‒	‒	‒	‒	Negative	06.06.2018	‒	‒	‒	‒	‒	‒	‒	‒	‒	‒	‒	Positive	28.05.2018	ST4	42	31.05.2018	No	1	Yes	Negative	22.01.2019	‒	‒	‒
1363	1	Negative	‒	21.05.2018	‒	‒	‒	‒	‒	‒	‒	‒	‒	‒	‒	‒	‒	‒	‒	‒	‒	‒	‒	Negative	06.06.2018	‒	‒	‒	‒	‒	‒	‒	‒	‒	‒	‒	Negative	28.05.2018	‒	‒	‒	‒	‒	‒	Negative	22.01.2019	‒	‒	‒
1364	1	Negative	‒	21.05.2018	‒	‒	‒	‒	‒	‒	‒	‒	‒	‒	‒	‒	‒	‒	‒	‒	‒	‒	‒	Negative	06.06.2018	‒	‒	‒	‒	‒	‒	‒	‒	‒	‒	‒	Positive	28.05.2018	ST4	42	31.05.2018	No	1	No	Negative	22.01.2019	‒	‒	‒
1365	1	Negative	‒	21.05.2018	‒	‒	‒	‒	‒	‒	‒	‒	‒	‒	‒	‒	‒	‒	‒	‒	‒	‒	‒	Negative	06.06.2018	‒	‒	‒	‒	‒	‒	‒	‒	‒	‒	‒	Negative	28.05.2018	‒	‒	‒	‒	‒	‒	Negative	22.01.2019	‒	‒	‒
1366	1	Negative	‒	21.05.2018	‒	‒	‒	‒	‒	‒	‒	‒	‒	‒	‒	‒	‒	‒	‒	‒	‒	‒	‒	Negative	06.06.2018	‒	‒	‒	‒	‒	‒	‒	‒	‒	‒	‒	Negative	28.05.2018	‒	‒	‒	‒	‒	‒	Negative	22.01.2019	‒	‒	‒
1367	1	Negative	‒	21.05.2018	‒	‒	‒	‒	‒	‒	‒	‒	‒	‒	‒	‒	‒	‒	‒	‒	‒	‒	‒	Negative	06.06.2018	‒	‒	‒	‒	‒	‒	‒	‒	‒	‒	‒	Negative	28.05.2018	‒	‒	‒	‒	‒	‒	Negative	22.01.2019	‒	‒	‒
1368	1	Negative	‒	21.05.2018	‒	‒	‒	‒	‒	‒	‒	‒	‒	‒	‒	‒	‒	‒	‒	‒	‒	‒	‒	Negative	06.06.2018	‒	‒	‒	‒	‒	‒	‒	‒	‒	‒	‒	Negative	28.05.2018	‒	‒	‒	‒	‒	‒	Negative	22.01.2019	‒	‒	‒
1369	1	Negative	‒	21.05.2018	‒	‒	‒	‒	‒	‒	‒	‒	‒	‒	‒	‒	‒	‒	‒	‒	‒	‒	‒	Negative	06.06.2018	‒	‒	‒	‒	‒	‒	‒	‒	‒	‒	‒	Negative	28.05.2018	‒	‒	‒	‒	‒	‒	Negative	22.01.2019	‒	‒	‒
1370	1	Negative	‒	21.05.2018	‒	‒	‒	‒	‒	‒	‒	‒	‒	‒	‒	‒	‒	‒	‒	‒	‒	‒	‒	Negative	06.06.2018	‒	‒	‒	‒	‒	‒	‒	‒	‒	‒	‒	Negative	28.05.2018	‒	‒	‒	‒	‒	‒	Negative	22.01.2019	‒	‒	‒
1371	1	Positive	31.9	16.05.2018	Negative	05.09.2018b	Lachnospiraceae bacterium	06.09.2018b and 28.09.2018	‒	‒	Negative	06.09.2018a	‒	‒	‒	‒	Negative	06.09.2018b	‒	‒	‒	‒	‒	Negative	06.06.2018	‒	‒	‒	‒	‒	‒	‒	‒	‒	‒	‒	Positive	28.05.2018	ST3	34	31.05.2018	No	1	Yes	Negative	22.01.2019	‒	‒	‒
1372	1	Negative	‒	21.05.2018	‒	‒	‒	‒	‒	‒	‒	‒	‒	‒	‒	‒	‒	‒	‒	‒	‒	‒	‒	Negative	06.06.2018	‒	‒	‒	‒	‒	‒	‒	‒	‒	‒	‒	Negative	28.05.2018	‒	‒	‒	‒	‒	‒	Negative	22.01.2019	‒	‒	‒
1373	1	Negative	‒	21.05.2018	‒	‒	‒	‒	‒	‒	‒	‒	‒	‒	‒	‒	‒	‒	‒	‒	‒	‒	‒	Negative	06.06.2018	‒	‒	‒	‒	‒	‒	‒	‒	‒	‒	‒	Positive	28.05.2018	ST2	12	31.05.2018	No	1	Yes	Negative	22.01.2019	‒	‒	‒
1374	1	Negative	‒	16.05.2018	‒	‒	‒	‒	‒	‒	‒	‒	‒	‒	‒	‒	‒	‒	‒	‒	‒	‒	‒	Negative	06.06.2018	‒	‒	‒	‒	‒	‒	‒	‒	‒	‒	‒	Negative	28.05.2018	‒	‒	‒	‒	‒	‒	Negative	22.01.2019	‒	‒	‒
1375	1	Negative	‒	21.05.2018	‒	‒	‒	‒	‒	‒	‒	‒	‒	‒	‒	‒	‒	‒	‒	‒	‒	‒	‒	Negative	06.06.2018	‒	‒	‒	‒	‒	‒	‒	‒	‒	‒	‒	Negative	28.05.2018	‒	‒	‒	‒	‒	‒	Negative	22.01.2019	‒	‒	‒
1401	1	Negative	‒	21.05.2018	‒	‒	‒	‒	‒	‒	‒	‒	‒	‒	‒	‒	‒	‒	‒	‒	‒	‒	‒	Negative	06.06.2018	‒	‒	‒	‒	‒	‒	‒	‒	‒	‒	‒	Negative	28.05.2018	‒	‒	‒	‒	‒	‒	Negative	22.01.2019	‒	‒	‒
1402	1	Negative	‒	21.05.2018	‒	‒	‒	‒	‒	‒	‒	‒	‒	‒	‒	‒	‒	‒	‒	‒	‒	‒	‒	Negative	06.06.2018	‒	‒	‒	‒	‒	‒	‒	‒	‒	‒	‒	Negative	28.05.2018	‒	‒	‒	‒	‒	‒	Negative	22.01.2019	‒	‒	‒
1403	1	Positive	28	16.05.2018	Negative	05.09.2018b	‒	‒	‒	‒	Negative	06.09.2018b	‒	‒	‒	‒	Negative	06.09.2018b	‒	‒	‒	‒	‒	Negative	06.06.2018	‒	‒	‒	‒	‒	‒	‒	‒	‒	‒	‒	Positive	28.05.2018	Untypable	‒	31.05.2018	‒	‒	‒	Negative	22.01.2019	‒	‒	‒
1404	1	Positive	29.2	16.05.2018	Negative	05.09.2018b	‒	‒	‒	‒	Negative	06.09.2018b	‒	‒	‒	‒	Negative	06.09.2018b	‒	‒	‒	‒	‒	Negative	06.06.2018	‒	‒	‒	‒	‒	‒	‒	‒	‒	‒	‒	Positive	28.05.2018	ST4	42	31.05.2018	No	1	Yes	Negative	22.01.2019	‒	‒	‒
1405	1	Positive	35.1	16.05.2018	Not done	‒	‒	‒	‒	‒	Not done	‒	‒	‒	‒	‒	Not done	‒	‒	‒	‒	‒	‒	Negative	06.06.2018	‒	‒	‒	‒	‒	‒	‒	‒	‒	‒	‒	Negative	28.05.2018	‒	‒	‒	‒	‒	‒	Negative	22.01.2019	‒	‒	‒
1406	1	Positive	29.9	16.05.2018	Negative	05.09.2018b	‒	‒	‒	‒	Negative	06.09.2018b	‒	‒	‒	‒	Negative	06.09.2018b	‒	‒	‒	‒	‒	Negative	06.06.2018	‒	‒	‒	‒	‒	‒	‒	‒	‒	‒	‒	Negative	28.05.2018	‒	‒	‒	‒	‒	‒	Negative	22.01.2019	‒	‒	‒
1407	1	Negative	‒	21.05.2018	‒	‒	‒	‒	‒	‒	‒	‒	‒	‒	‒	‒	‒	‒	‒	‒	‒	‒	‒	Negative	06.06.2018	‒	‒	‒	‒	‒	‒	‒	‒	‒	‒	‒	Negative	28.05.2018	‒	‒	‒	‒	‒	‒	Negative	22.01.2019	‒	‒	‒
1408	1	Negative	‒	16.05.2018	‒	‒	‒	‒	‒	‒	‒	‒	‒	‒	‒	‒	‒	‒	‒	‒	‒	‒	‒	Negative	06.06.2018	‒	‒	‒	‒	‒	‒	‒	‒	‒	‒	‒	Negative	28.05.2018	‒	‒	‒	‒	‒	‒	Negative	22.01.2019	‒	‒	‒
1409	1	Negative	‒	21.05.2018	‒	‒	‒	‒	‒	‒	‒	‒	‒	‒	‒	‒	‒	‒	‒	‒	‒	‒	‒	Negative	06.06.2018	‒	‒	‒	‒	‒	‒	‒	‒	‒	‒	‒	Negative	28.05.2018	‒	‒	‒	‒	‒	‒	Negative	22.01.2019	‒	‒	‒
1410	1	Negative	‒	16.05.2018	‒	‒	‒	‒	‒	‒	‒	‒	‒	‒	‒	‒	‒	‒	‒	‒	‒	‒	‒	Negative	06.06.2018	‒	‒	‒	‒	‒	‒	‒	‒	‒	‒	‒	Negative	28.05.2018	‒	‒	‒	‒	‒	‒	Negative	22.01.2019	‒	‒	‒
1411	1	Negative	‒	21.05.2018	‒	‒	‒	‒	‒	‒	‒	‒	‒	‒	‒	‒	‒	‒	‒	‒	‒	‒	‒	Negative	06.06.2018	‒	‒	‒	‒	‒	‒	‒	‒	‒	‒	‒	Negative	28.05.2018	‒	‒	‒	‒	‒	‒	Negative	22.01.2019	‒	‒	‒
1412	1	Positive	28.6	16.05.2018	Negative	05.09.2018b	‒	‒	‒	‒	Negative	06.09.2018b	‒	‒	‒	‒	Negative	06.09.2018b	Aspergillus fumigatus	19.09.2018	‒	‒	‒	Negative	06.06.2018	‒	‒	‒	‒	‒	‒	‒	‒	‒	‒	‒	Negative	28.05.2018	‒	‒	‒	‒	‒	‒	Negative	22.01.2019b	‒	‒	‒
1413	1	Negative	‒	16.05.2018	‒	‒	‒	‒	‒	‒	‒	‒	‒	‒	‒	‒	‒	‒	‒	‒	‒	‒	‒	Negative	06.06.2018	‒	‒	‒	‒	‒	‒	‒	‒	‒	‒	‒	Positive	28.05.2018	ST2	12	31.05.2018	No	1	Yes	Negative	22.01.2019b	‒	‒	‒
1414	1	Negative	‒	21.05.2018	‒	‒	‒	‒	‒	‒	‒	‒	‒	‒	‒	‒	‒	‒	‒	‒	‒	‒	‒	Negative	06.06.2018	‒	‒	‒	‒	‒	‒	‒	‒	‒	‒	‒	Negative	28.05.2018	‒	‒	‒	‒	‒	‒	Negative	22.01.2019b	‒	‒	‒
1415	1	Negative	‒	21.05.2018	‒	‒	‒	‒	‒	‒	‒	‒	‒	‒	‒	‒	‒	‒	‒	‒	‒	‒	‒	Negative	06.06.2018	‒	‒	‒	‒	‒	‒	‒	‒	‒	‒	‒	Negative	28.05.2018	‒	‒	‒	‒	‒	‒	Negative	22.01.2019b	‒	‒	‒
1416	1	Negative	‒	16.05.2018	‒	‒	‒	‒	‒	‒	‒	‒	‒	‒	‒	‒	‒	‒	‒	‒	‒	‒	‒	Negative	06.06.2018	‒	‒	‒	‒	‒	‒	‒	‒	‒	‒	‒	Negative	29.05.2018	‒	‒	‒	‒	‒	‒	Negative	22.01.2019b	‒	‒	‒
1417	1	Negative	‒	21.05.2018	‒	‒	‒	‒	‒	‒	‒	‒	‒	‒	‒	‒	‒	‒	‒	‒	‒	‒	‒	Negative	06.06.2018	‒	‒	‒	‒	‒	‒	‒	‒	‒	‒	‒	Negative	29.05.2018	‒	‒	‒	‒	‒	‒	Negative	22.01.2019b	‒	‒	‒
1418	1	Positive	34.6	16.05.2018	Not done	‒	‒	‒	‒	‒	Not done	‒	‒	‒	‒	‒	Not done	‒	‒	‒	‒	‒	‒	Negative	06.06.2018	‒	‒	‒	‒	‒	‒	‒	‒	‒	‒	‒	Negative	29.05.2018	‒	‒	‒	‒	‒	‒	Negative	22.01.2019b	‒	‒	‒
1419	1	Negative	‒	16.05.2018	‒	‒	‒	‒	‒	‒	‒	‒	‒	‒	‒	‒	‒	‒	‒	‒	‒	‒	‒	Negative	06.06.2018	‒	‒	‒	‒	‒	‒	‒	‒	‒	‒	‒	Negative	29.05.2018	‒	‒	‒	‒	‒	‒	Negative	22.01.2019b	‒	‒	‒
1421	1	Negative	‒	21.05.2018	‒	‒	‒	‒	‒	‒	‒	‒	‒	‒	‒	‒	‒	‒	‒	‒	‒	‒	‒	Negative	06.06.2018	‒	‒	‒	‒	‒	‒	‒	‒	‒	‒	‒	Negative	29.05.2018	‒	‒	‒	‒	‒	‒	Negative	22.01.2019b	‒	‒	‒
1422	1	Negative	‒	21.05.2018	‒	‒	‒	‒	‒	‒	‒	‒	‒	‒	‒	‒	‒	‒	‒	‒	‒	‒	‒	Negative	06.06.2018	‒	‒	‒	‒	‒	‒	‒	‒	‒	‒	‒	Negative	29.05.2018	‒	‒	‒	‒	‒	‒	Negative	22.01.2019b	‒	‒	‒
1423	1	Negative	‒	21.05.2018	‒	‒	‒	‒	‒	‒	‒	‒	‒	‒	‒	‒	‒	‒	‒	‒	‒	‒	‒	Negative	06.06.2018	‒	‒	‒	‒	‒	‒	‒	‒	‒	‒	‒	Negative	29.05.2018	‒	‒	‒	‒	‒	‒	Negative	22.01.2019b	‒	‒	‒
1424	1	Negative	‒	21.05.2018	‒	‒	‒	‒	‒	‒	‒	‒	‒	‒	‒	‒	‒	‒	‒	‒	‒	‒	‒	Negative	06.06.2018	‒	‒	‒	‒	‒	‒	‒	‒	‒	‒	‒	Negative	29.05.2018	‒	‒	‒	‒	‒	‒	Negative	22.01.2019b	‒	‒	‒
1425	1	Negative	‒	21.05.2018	‒	‒	‒	‒	‒	‒	‒	‒	‒	‒	‒	‒	‒	‒	‒	‒	‒	‒	‒	Negative	06.06.2018	‒	‒	‒	‒	‒	‒	‒	‒	‒	‒	‒	Negative	29.05.2018	‒	‒	‒	‒	‒	‒	Negative	22.01.2019b	‒	‒	‒
1426	1	Negative	‒	21.05.2018	‒	‒	‒	‒	‒	‒	‒	‒	‒	‒	‒	‒	‒	‒	‒	‒	‒	‒	‒	Negative	06.06.2018	‒	‒	‒	‒	‒	‒	‒	‒	‒	‒	‒	Negative	29.05.2018	‒	‒	‒	‒	‒	‒	Negative	22.01.2019b	‒	‒	‒
1427	1	Positive	33.7	16.05.2018	Not done	‒	‒	‒	‒	‒	Not done	‒	‒	‒	‒	‒	Not done	‒	‒	‒	‒	‒	‒	Negative	06.06.2018	‒	‒	‒	‒	‒	‒	‒	‒	‒	‒	‒	Negative	29.05.2018	‒	‒	‒	‒	‒	‒	Negative	22.01.2019b	‒	‒	‒
1428	1	Negative	‒	16.05.2018	‒	‒	‒	‒	‒	‒	‒	‒	‒	‒	‒	‒	‒	‒	‒	‒	‒	‒	‒	Negative	06.06.2018	‒	‒	‒	‒	‒	‒	‒	‒	‒	‒	‒	Positive	29.05.2018	ST1	4	31.05.2018	No	1	Yes	Negative	22.01.2019b	‒	‒	‒
1429	1	Negative	‒	21.05.2018	‒	‒	‒	‒	‒	‒	‒	‒	‒	‒	‒	‒	‒	‒	‒	‒	‒	‒	‒	Negative	06.06.2018	‒	‒	‒	‒	‒	‒	‒	‒	‒	‒	‒	Negative	29.05.2018	‒	‒	‒	‒	‒	‒	Negative	22.01.2019b	‒	‒	‒
1431	1	Positive	36.3	23.05.2018	Not done	‒	‒	‒	‒	‒	Not done	‒	‒	‒	‒	‒	Not done	‒	‒	‒	‒	‒	‒	Negative	06.06.2018	‒	‒	‒	‒	‒	‒	‒	‒	‒	‒	‒	Negative	29.05.2018	‒	‒	‒	‒	‒	‒	Negative	22.01.2019b	‒	‒	‒
1432	1	Negative	‒	23.05.2018	‒	‒	‒	‒	‒	‒	‒	‒	‒	‒	‒	‒	‒	‒	‒	‒	‒	‒	‒	Negative	06.06.2018	‒	‒	‒	‒	‒	‒	‒	‒	‒	‒	‒	Negative	29.05.2018	‒	‒	‒	‒	‒	‒	Negative	22.01.2019b	‒	‒	‒
1433	1	Negative	‒	23.05.2018	‒	‒	‒	‒	‒	‒	‒	‒	‒	‒	‒	‒	‒	‒	‒	‒	‒	‒	‒	Negative	06.06.2018	‒	‒	‒	‒	‒	‒	‒	‒	‒	‒	‒	Negative	29.05.2018	‒	‒	‒	‒	‒	‒	Negative	22.01.2019b	‒	‒	‒
1434	1	Negative	‒	16.05.2018	‒	‒	‒	‒	‒	‒	‒	‒	‒	‒	‒	‒	‒	‒	‒	‒	‒	‒	‒	Negative	06.06.2018	‒	‒	‒	‒	‒	‒	‒	‒	‒	‒	‒	Negative	29.05.2018	‒	‒	‒	‒	‒	‒	Negative	22.01.2019b	‒	‒	‒
1435	1	Positive	21.8	16.05.2018	Positive	05.09.2018b	BIV	06.09.2018 and 28.09.2018	C126Y	Yes	Negative	06.09.2018a	‒	‒	‒	‒	Negative	06.09.2018b	‒	‒	‒	‒	BIV	Negative	06.06.2018	‒	‒	‒	‒	‒	‒	‒	‒	‒	‒	‒	Negative	29.05.2018	‒	‒	‒	‒	‒	‒	Negative	22.01.2019b	‒	‒	‒
1436	1	Negative	‒	23.05.2018	‒	‒	‒	‒	‒	‒	‒	‒	‒	‒	‒	‒	‒	‒	‒	‒	‒	‒	‒	Negative	06.06.2018	‒	‒	‒	‒	‒	‒	‒	‒	‒	‒	‒	Negative	29.05.2018	‒	‒	‒	‒	‒	‒	Negative	22.01.2019b	‒	‒	‒
1437	1	Positive	30.3	16.05.2018	Negative	05.09.2018b	‒	‒	‒	‒	Negative	06.09.2018b	‒	‒	‒	‒	Negative	06.09.2018b	Aspergillus	19.09.2018	‒	‒	‒	Negative	06.06.2018	‒	‒	‒	‒	‒	‒	‒	‒	‒	‒	‒	Negative	29.05.2018	‒	‒	‒	‒	‒	‒	Negative	22.01.2019b	‒	‒	‒
1438	1	Negative	‒	16.05.2018	‒	‒	‒	‒	‒	‒	‒	‒	‒	‒	‒	‒	‒	‒	‒	‒	‒	‒	‒	Negative	06.06.2018	‒	‒	‒	‒	‒	‒	‒	‒	‒	‒	‒	Negative	29.05.2018	‒	‒	‒	‒	‒	‒	Negative	22.01.2019b	‒	‒	‒
1439	1	Positive	33.7	16.05.2018	Not done	‒	‒	‒	‒	‒	Not done	‒	‒	‒	‒	‒	Not done	‒	‒	‒	‒	‒	‒	Negative	29.06.2018	‒	‒	‒	‒	‒	‒	‒	‒	‒	‒	‒	Negative	29.05.2018	‒	‒	‒	‒	‒	‒	Negative	22.01.2019b	‒	‒	‒
1440	1	Negative	‒	23.05.2018	‒	‒	‒	‒	‒	‒	‒	‒	‒	‒	‒	‒	‒	‒	‒	‒	‒	‒	‒	Negative	06.06.2018	‒	‒	‒	‒	‒	‒	‒	‒	‒	‒	‒	Negative	29.05.2018	‒	‒	‒	‒	‒	‒	Negative	23.01.2019	‒	‒	‒
1442	1	Negative	‒	16.05.2018	‒	‒	‒	‒	‒	‒	‒	‒	‒	‒	‒	‒	‒	‒	‒	‒	‒	‒	‒	Negative	29.06.2018	‒	‒	‒	‒	‒	‒	‒	‒	‒	‒	‒	Negative	29.05.2018	‒	‒	‒	‒	‒	‒	Negative	23.01.2019	‒	‒	‒
1443	1	Negative	‒	23.05.2018	‒	‒	‒	‒	‒	‒	‒	‒	‒	‒	‒	‒	‒	‒	‒	‒	‒	‒	‒	Negative	29.06.2018	‒	‒	‒	‒	‒	‒	‒	‒	‒	‒	‒	Negative	29.05.2018	‒	‒	‒	‒	‒	‒	Negative	23.01.2019	‒	‒	‒
1444	1	Negative	‒	23.05.2018	‒	‒	‒	‒	‒	‒	‒	‒	‒	‒	‒	‒	‒	‒	‒	‒	‒	‒	‒	Negative	29.06.2018	‒	‒	‒	‒	‒	‒	‒	‒	‒	‒	‒	Negative	29.05.2018	‒	‒	‒	‒	‒	‒	Negative	23.01.2019	‒	‒	‒
1446	1	Positive	29.8	16.05.2018	Negative	05.09.2018b	‒	‒	‒	‒	Negative	06.09.2018b	‒	‒	‒	‒	Negative	06.09.2018b	Aspergillus	19.09.2018	‒	‒	‒	Negative	29.06.2018	‒	‒	‒	‒	‒	‒	‒	‒	‒	‒	‒	Negative	29.05.2018	‒	‒	‒	‒	‒	‒	Negative	23.01.2019	‒	‒	‒
1447	1	Negative	‒	23.05.2018	‒	‒	‒	‒	‒	‒	‒	‒	‒	‒	‒	‒	‒	‒	‒	‒	‒	‒	‒	Negative	29.06.2018	‒	‒	‒	‒	‒	‒	‒	‒	‒	‒	‒	Negative	29.05.2018	‒	‒	‒	‒	‒	‒	Negative	23.01.2019	‒	‒	‒
1448	1	Positive	35.8	16.05.2018	Not done	‒	‒	‒	‒	‒	Not done	‒	‒	‒	‒	‒	Not done	‒	‒	‒	‒	‒	‒	Negative	29.06.2018	‒	‒	‒	‒	‒	‒	‒	‒	‒	‒	‒	Negative	29.05.2018	‒	‒	‒	‒	‒	‒	Negative	23.01.2019	‒	‒	‒
1449	1	Positive	34.3	16.05.2018	Not done	‒	‒	‒	‒	‒	Not done	‒	‒	‒	‒	‒	Not done	‒	‒	‒	‒	‒	‒	Negative	29.06.2018	‒	‒	‒	‒	‒	‒	‒	‒	‒	‒	‒	Negative	29.05.2018	‒	‒	‒	‒	‒	‒	Negative	23.01.2019	‒	‒	‒
1452	1	Negative	‒	23.05.2018	‒	‒	‒	‒	‒	‒	‒	‒	‒	‒	‒	‒	‒	‒	‒	‒	‒	‒	‒	Negative	29.06.2018	‒	‒	‒	‒	‒	‒	‒	‒	‒	‒	‒	Negative	29.05.2018	‒	‒	‒	‒	‒	‒	Negative	23.01.2019	‒	‒	‒
1454	1	Negative	‒	23.05.2018	‒	‒	‒	‒	‒	‒	‒	‒	‒	‒	‒	‒	‒	‒	‒	‒	‒	‒	‒	Negative	04.07.2018a	‒	‒	‒	‒	‒	‒	‒	‒	‒	‒	‒	Negative	29.05.2018	‒	‒	‒	‒	‒	‒	Negative	23.01.2019	‒	‒	‒
1455	1	Negative	‒	23.05.2018	‒	‒	‒	‒	‒	‒	‒	‒	‒	‒	‒	‒	‒	‒	‒	‒	‒	‒	‒	Negative	04.07.2018a	‒	‒	‒	‒	‒	‒	‒	‒	‒	‒	‒	Positive	29.05.2018	ST2	12	31.05.2018	No	1	Yes	Negative	23.01.2019	‒	‒	‒
1456	1	Negative	‒	23.05.2018	‒	‒	‒	‒	‒	‒	‒	‒	‒	‒	‒	‒	‒	‒	‒	‒	‒	‒	‒	Negative	04.07.2018a	‒	‒	‒	‒	‒	‒	‒	‒	‒	‒	‒	Negative	29.05.2018	‒	‒	‒	‒	‒	‒	Negative	23.01.2019	‒	‒	‒
1457	1	Positive	34.2	16.05.2018	Not done	‒	‒	‒	‒	‒	Not done	‒	‒	‒	‒	‒	Not done	‒	‒	‒	‒	‒	‒	Negative	04.07.2018a	‒	‒	‒	‒	‒	‒	‒	‒	‒	‒	‒	Negative	29.05.2018	‒	‒	‒	‒	‒	‒	Negative	23.01.2019	‒	‒	‒
1458	1	Negative	‒	23.05.2018	‒	‒	‒	‒	‒	‒	‒	‒	‒	‒	‒	‒	‒	‒	‒	‒	‒	‒	‒	Negative	04.07.2018a	‒	‒	‒	‒	‒	‒	‒	‒	‒	‒	‒	Negative	29.05.2018	‒	‒	‒	‒	‒	‒	Negative	23.01.2019	‒	‒	‒
1459	1	Positive	20.3	16.05.2018	Positive	05.09.2018b	BIV	06.09.2018 and 28.09.2018	None	Yes	Positive	06.09.2018b	B	25.09.2018	G159A, C165T, A265R, C309T, C324T, C393T, T471C	Yes	Negative	06.09.2018b	‒	‒	‒	‒	BIV	Negative	04.07.2018a	‒	‒	‒	‒	‒	‒	‒	‒	‒	‒	‒	Negative	29.05.2018	‒	‒	‒	‒	‒	‒	Negative	23.01.2019	‒	‒	‒
1460	1	Positive	38.7	16.05.2018	Not done	‒	‒	‒	‒	‒	Not done	‒	‒	‒	‒	‒	Not done	‒	‒	‒	‒	‒	‒	Negative	04.07.2018a	‒	‒	‒	‒	‒	‒	‒	‒	‒	‒	‒	Negative	29.05.2018	‒	‒	‒	‒	‒	‒	Negative	23.01.2019	‒	‒	‒
1461	1	Negative	‒	23.05.2018	‒	‒	‒	‒	‒	‒	‒	‒	‒	‒	‒	‒	‒	‒	‒	‒	‒	‒	‒	Negative	04.07.2018a	Unculltured eukaryote	04.07.2018	‒	‒	‒	‒	‒	‒	‒	‒	‒	Negative	29.05.2018	‒	‒	‒	‒	‒	‒	Negative	23.01.2019	‒	‒	‒
1462	1	Positive	33	16.05.2018	Not done	‒	‒	‒	‒	‒	Not done	‒	‒	‒	‒	‒	Not done	‒	‒	‒	‒	‒	‒	Negative	04.07.2018a	‒	‒	‒	‒	‒	‒	‒	‒	‒	‒	‒	Negative	29.05.2018b	‒	‒	‒	‒	‒	‒	Negative	23.01.2019	‒	‒	‒
1463	1	Negative	‒	23.05.2018	‒	‒	‒	‒	‒	‒	‒	‒	‒	‒	‒	‒	‒	‒	‒	‒	‒	‒	‒	Negative	04.07.2018a	‒	‒	‒	‒	‒	‒	‒	‒	‒	‒	‒	Negative	29.05.2018b	‒	‒	‒	‒	‒	‒	Negative	23.01.2019	‒	‒	‒
1464	1	Negative	‒	23.05.2018	‒	‒	‒	‒	‒	‒	‒	‒	‒	‒	‒	‒	‒	‒	‒	‒	‒	‒	‒	Negative	04.07.2018a	Unculltured Cryptomycota	04.07.2018	‒	‒	‒	‒	‒	‒	‒	‒	‒	Negative	29.05.2018b	‒	‒	‒	‒	‒	‒	Negative	23.01.2019	‒	‒	‒
1465	1	Negative	‒	23.05.2018	‒	‒	‒	‒	‒	‒	‒	‒	‒	‒	‒	‒	‒	‒	‒	‒	‒	‒	‒	Negative	04.07.2018a	‒	‒	‒	‒	‒	‒	‒	‒	‒	‒	‒	Negative	29.05.2018b	‒	‒	‒	‒	‒	‒	Negative	23.01.2019	‒	‒	‒
1466	1	Negative	‒	23.05.2018	‒	‒	‒	‒	‒	‒	‒	‒	‒	‒	‒	‒	‒	‒	‒	‒	‒	‒	‒	Negative	04.07.2018a	Alternaria sp.	04.07.2018	‒	‒	‒	‒	‒	‒	‒	‒	‒	Negative	29.05.2018b	‒	‒	‒	‒	‒	‒	Negative	23.01.2019	‒	‒	‒
1468	1	Negative	‒	23.05.2018	‒	‒	‒	‒	‒	‒	‒	‒	‒	‒	‒	‒	‒	‒	‒	‒	‒	‒	‒	Negative	04.07.2018a	‒	‒	‒	‒	‒	‒	‒	‒	‒	‒	‒	Positive	29.05.2018b	ST3	34+37	31.05.2018	C154Y	0.99	Yes	Negative	23.01.2019	‒	‒	‒
1469	1	Negative	‒	23.05.2018	‒	‒	‒	‒	‒	‒	‒	‒	‒	‒	‒	‒	‒	‒	‒	‒	‒	‒	‒	Negative	04.07.2018a	‒	‒	‒	‒	‒	‒	‒	‒	‒	‒	‒	Positive	29.05.2018b	ST3	34	31.05.2018	T57W, G334K	0.99	Yes	Negative	23.01.2019	‒	‒	‒
1470	1	Negative	‒	23.05.2018	‒	‒	‒	‒	‒	‒	‒	‒	‒	‒	‒	‒	‒	‒	‒	‒	‒	‒	‒	Negative	04.07.2018a	‒	‒	‒	‒	‒	‒	‒	‒	‒	‒	‒	Positive	29.05.2018b	Untypable	‒	31.05.2018	‒	‒	‒	Negative	23.01.2019	‒	‒	‒
1471	1	Negative	‒	23.05.2018	‒	‒	‒	‒	‒	‒	‒	‒	‒	‒	‒	‒	‒	‒	‒	‒	‒	‒	‒	Negative	04.07.2018a	‒	‒	‒	‒	‒	‒	‒	‒	‒	‒	‒	Negative	29.05.2018b	‒	‒	‒	‒	‒	‒	Negative	23.01.2019b	‒	‒	‒
1472	1	Positive	36	16.05.2018	Not done	‒	‒	‒	‒	‒	Not done	‒	‒	‒	‒	‒	Not done	‒	‒	‒	‒	‒	‒	Negative	04.07.2018a	‒	‒	‒	‒	‒	‒	‒	‒	‒	‒	‒	Positive	29.05.2018b	ST3	34	31.05.2018	No	1	Yes	Negative	23.01.2019b	‒	‒	‒
1473	1	Negative	‒	24.05.2018	‒	‒	‒	‒	‒	‒	‒	‒	‒	‒	‒	‒	‒	‒	‒	‒	‒	‒	‒	Negative	04.07.2018a	‒	‒	‒	‒	‒	‒	‒	‒	‒	‒	‒	Negative	29.05.2018b	‒	‒	‒	‒	‒	‒	Negative	23.01.2019b	‒	‒	‒
1474	1	Negative	‒	24.05.2018	‒	‒	‒	‒	‒	‒	‒	‒	‒	‒	‒	‒	‒	‒	‒	‒	‒	‒	‒	Negative	04.07.2018a	‒	‒	‒	‒	‒	‒	‒	‒	‒	‒	‒	Negative	29.05.2018b	‒	‒	‒	‒	‒	‒	Negative	23.01.2019b	‒	‒	‒
1475	1	Negative	‒	24.05.2018	‒	‒	‒	‒	‒	‒	‒	‒	‒	‒	‒	‒	‒	‒	‒	‒	‒	‒	‒	Negative	04.07.2018a	‒	‒	‒	‒	‒	‒	‒	‒	‒	‒	‒	Negative	29.05.2018b	‒	‒	‒	‒	‒	‒	Negative	23.01.2019b	‒	‒	‒
1476	1	Negative	‒	24.05.2018	‒	‒	‒	‒	‒	‒	‒	‒	‒	‒	‒	‒	‒	‒	‒	‒	‒	‒	‒	Negative	04.07.2018a	Desmodesmus abundans	04.07.2018	‒	‒	‒	‒	‒	‒	‒	‒	‒	Negative	29.05.2018b	‒	‒	‒	‒	‒	‒	Negative	23.01.2019b	‒	‒	‒
1477	1	Positive	35.1	24.05.2018	Not done	‒	‒	‒	‒	‒	Not done	‒	‒	‒	‒	‒	Not done	‒	‒	‒	‒	‒	‒	Negative	04.07.2018a	‒	‒	‒	‒	‒	‒	‒	‒	‒	‒	‒	Negative	29.05.2018b	‒	‒	‒	‒	‒	‒	Negative	23.01.2019b	‒	‒	‒
1478	1	Negative	‒	24.05.2018	‒	‒	‒	‒	‒	‒	‒	‒	‒	‒	‒	‒	‒	‒	‒	‒	‒	‒	‒	Negative	04.07.2018a	‒	‒	‒	‒	‒	‒	‒	‒	‒	‒	‒	Positive	29.05.2018b	ST3	34	31.05.2018	G334K	0.99	Yes	Negative	23.01.2019b	‒	‒	‒
1479	1	Positive	35.6	24.05.2018	Not done	‒	‒	‒	‒	‒	Not done	‒	‒	‒	‒	‒	Not done	‒	‒	‒	‒	‒	‒	Negative	04.07.2018a	‒	‒	‒	‒	‒	‒	‒	‒	‒	‒	‒	Negative	29.05.2018b	‒	‒	‒	‒	‒	‒	Negative	23.01.2019b	‒	‒	‒
1480	1	Negative	‒	24.05.2018	‒	‒	‒	‒	‒	‒	‒	‒	‒	‒	‒	‒	‒	‒	‒	‒	‒	‒	‒	Negative	04.07.2018a	‒	‒	‒	‒	‒	‒	‒	‒	‒	‒	‒	Negative	29.05.2018b	‒	‒	‒	‒	‒	‒	Negative	23.01.2019b	‒	‒	‒
1481	1	Positive	34.1	24.05.2018	Not done	‒	‒	‒	‒	‒	Not done	‒	‒	‒	‒	‒	Not done	‒	‒	‒	‒	‒	‒	Negative	04.07.2018a	‒	‒	‒	‒	‒	‒	‒	‒	‒	‒	‒	Negative	29.05.2018b	‒	‒	‒	‒	‒	‒	Negative	23.01.2019b	‒	‒	‒
1482	1	Positive	34.7	24.05.2018	Not done	‒	‒	‒	‒	‒	Not done	‒	‒	‒	‒	‒	Not done	‒	‒	‒	‒	‒	‒	Negative	04.07.2018a	‒	‒	‒	‒	‒	‒	‒	‒	‒	‒	‒	Negative	29.05.2018b	‒	‒	‒	‒	‒	‒	Negative	23.01.2019b	‒	‒	‒
1483	1	Negative	‒	24.05.2018	‒	‒	‒	‒	‒	‒	‒	‒	‒	‒	‒	‒	‒	‒	‒	‒	‒	‒	‒	Negative	04.07.2018a	‒	‒	‒	‒	‒	‒	‒	‒	‒	‒	‒	Negative	29.05.2018b	‒	‒	‒	‒	‒	‒	Negative	23.01.2019b	‒	‒	‒
1484	1	Negative	‒	24.05.2018	‒	‒	‒	‒	‒	‒	‒	‒	‒	‒	‒	‒	‒	‒	‒	‒	‒	‒	‒	Negative	04.07.2018a	‒	‒	‒	‒	‒	‒	‒	‒	‒	‒	‒	Positive	29.05.2018b	ST1	4	31.05.2018	No (2 SNPs out)	1	Yes	Negative	23.01.2019b	‒	‒	‒
1485	1	Negative	‒	29.05.2018	‒	‒	‒	‒	‒	‒	‒	‒	‒	‒	‒	‒	‒	‒	‒	‒	‒	‒	‒	Negative	04.07.2018a	‒	‒	‒	‒	‒	‒	‒	‒	‒	‒	‒	Negative	29.05.2018b	‒	‒	‒	‒	‒	‒	Negative	23.01.2019b	‒	‒	‒
1486	1	Negative	‒	24.05.2018	‒	‒	‒	‒	‒	‒	‒	‒	‒	‒	‒	‒	‒	‒	‒	‒	‒	‒	‒	Negative	04.07.2018a	‒	‒	‒	‒	‒	‒	‒	‒	‒	‒	‒	Negative	29.05.2018b	‒	‒	‒	‒	‒	‒	Negative	23.01.2019b	‒	‒	‒
1487	1	Negative	‒	24.05.2018	‒	‒	‒	‒	‒	‒	‒	‒	‒	‒	‒	‒	‒	‒	‒	‒	‒	‒	‒	Negative	04.07.2018a	‒	‒	‒	‒	‒	‒	‒	‒	‒	‒	‒	Negative	29.05.2018b	‒	‒	‒	‒	‒	‒	Negative	23.01.2019b	‒	‒	‒
1488	1	Negative	‒	24.05.2018	‒	‒	‒	‒	‒	‒	‒	‒	‒	‒	‒	‒	‒	‒	‒	‒	‒	‒	‒	Negative	04.07.2018a	‒	‒	‒	‒	‒	‒	‒	‒	‒	‒	‒	Positive	29.05.2018b	ST1	4	31.05.2018	5 SNPs out	1	Yes	Negative	23.01.2019b	‒	‒	‒
1489	1	Negative	‒	24.05.2018	‒	‒	‒	‒	‒	‒	‒	‒	‒	‒	‒	‒	‒	‒	‒	‒	‒	‒	‒	Negative	04.07.2018a	‒	‒	‒	‒	‒	‒	‒	‒	‒	‒	‒	Negative	29.05.2018b	‒	‒	‒	‒	‒	‒	Negative	23.01.2019b	‒	‒	‒
1490	1	Negative	‒	24.05.2018	‒	‒	‒	‒	‒	‒	‒	‒	‒	‒	‒	‒	‒	‒	‒	‒	‒	‒	‒	Negative	04.07.2018a	‒	‒	‒	‒	‒	‒	‒	‒	‒	‒	‒	Positive	29.05.2018b	ST4	42	31.05.2018	T57W	0.99	Yes	Negative	23.01.2019b	‒	‒	‒
1492	1	Negative	‒	24.05.2018	‒	‒	‒	‒	‒	‒	‒	‒	‒	‒	‒	‒	‒	‒	‒	‒	‒	‒	‒	Negative	04.07.2018a	‒	‒	‒	‒	‒	‒	‒	‒	‒	‒	‒	Negative	29.05.2018b	‒	‒	‒	‒	‒	‒	Negative	23.01.2019b	‒	‒	‒
1493	1	Negative	‒	24.05.2018	‒	‒	‒	‒	‒	‒	‒	‒	‒	‒	‒	‒	‒	‒	‒	‒	‒	‒	‒	Negative	04.07.2018a	‒	‒	‒	‒	‒	‒	‒	‒	‒	‒	‒	Negative	29.05.2018b	‒	‒	‒	‒	‒	‒	Negative	23.01.2019b	‒	‒	‒
1494	1	Positive	32.1	24.05.2018	Not done	‒	‒	‒	‒	‒	Not done	‒	‒	‒	‒	‒	Not done	‒	‒	‒	‒	‒	‒	Negative	04.07.2018a	‒	‒	‒	‒	‒	‒	‒	‒	‒	‒	‒	Positive	29.05.2018b	ST2	12	31.05.2018	3 SNPs out	1	Yes	Negative	23.01.2019b	‒	‒	‒
1495	1	Positive	30	24.05.2018	Negative	05.09.2018b	‒	‒	‒	‒	Negative	06.09.2018b	‒	‒	‒	‒	Negative	06.09.2018b	‒	‒	‒	‒	‒	Negative	04.07.2018a	Stichotrichia sp.	04.07.2018	‒	‒	‒	‒	‒	‒	‒	‒	‒	Negative	29.05.2018b	‒	‒	‒	‒	‒	‒	Negative	23.01.2019b	‒	‒	‒
1496	1	Negative	‒	24.05.2018	‒	‒	‒	‒	‒	‒	‒	‒	‒	‒	‒	‒	‒	‒	‒	‒	‒	‒	‒	Negative	04.07.2018b	‒	‒	‒	‒	‒	‒	‒	‒	‒	‒	‒	Negative	29.05.2018b	‒	‒	‒	‒	‒	‒	Negative	23.01.2019b	‒	‒	‒
1498	1	Positive	35.2	24.05.2018	Not done	‒	‒	‒	‒	‒	Not done	‒	‒	‒	‒	‒	Not done	‒	‒	‒	‒	‒	‒	Negative	04.07.2018b	Stichotrichia sp.	04.07.2018	‒	‒	‒	‒	‒	‒	‒	‒	‒	Negative	29.05.2018b	‒	‒	‒	‒	‒	‒	Negative	23.01.2019b	‒	‒	‒
1499	1	Negative	‒	24.05.2018	‒	‒	‒	‒	‒	‒	‒	‒	‒	‒	‒	‒	‒	‒	‒	‒	‒	‒	‒	Negative	04.07.2018b	‒	‒	‒	‒	‒	‒	‒	‒	‒	‒	‒	Negative	29.05.2018b	‒	‒	‒	‒	‒	‒	Negative	23.01.2019c	‒	‒	‒
1500	1	Positive	25.6	24.05.2018	Negative	05.09.2018b	‒	‒	‒	‒	Negative	06.09.2018b	‒	‒	‒	‒	Negative	06.09.2018b	‒	‒	‒	‒	‒	Negative	04.07.2018b	‒	‒	‒	‒	‒	‒	‒	‒	‒	‒	‒	Negative	29.05.2018b	‒	‒	‒	‒	‒	‒	Negative	23.01.2019c	‒	‒	‒
1501	1	Negative	‒	24.05.2018	‒	‒	‒	‒	‒	‒	‒	‒	‒	‒	‒	‒	‒	‒	‒	‒	‒	‒	‒	Negative	04.07.2018b	‒	‒	‒	‒	‒	‒	‒	‒	‒	‒	‒	Negative	29.05.2018b	‒	‒	‒	‒	‒	‒	Negative	23.01.2019c	‒	‒	‒
1502	1	Negative	‒	24.05.2018	‒	‒	‒	‒	‒	‒	‒	‒	‒	‒	‒	‒	‒	‒	‒	‒	‒	‒	‒	Negative	04.07.2018b	‒	‒	‒	‒	‒	‒	‒	‒	‒	‒	‒	Positive	29.05.2018b	ST2	12	31.05.2018	No	1	Yes	Negative	23.01.2019c	‒	‒	‒
1503	1	Negative	‒	24.05.2018	‒	‒	‒	‒	‒	‒	‒	‒	‒	‒	‒	‒	‒	‒	‒	‒	‒	‒	‒	Negative	04.07.2018b	‒	‒	‒	‒	‒	‒	‒	‒	‒	‒	‒	Positive	29.05.2018b	ST3	34	31.05.2018	T57W, G334K	0.99	Yes	Negative	23.01.2019c	‒	‒	‒
1504	1	Negative	‒	24.05.2018	‒	‒	‒	‒	‒	‒	‒	‒	‒	‒	‒	‒	‒	‒	‒	‒	‒	‒	‒	Negative	04.07.2018b	‒	‒	‒	‒	‒	‒	‒	‒	‒	‒	‒	Negative	29.05.2018b	‒	‒	‒	‒	‒	‒	Negative	23.01.2019c	‒	‒	‒
1505	1	Negative	‒	24.05.2018	‒	‒	‒	‒	‒	‒	‒	‒	‒	‒	‒	‒	‒	‒	‒	‒	‒	‒	‒	Negative	04.07.2018b	‒	‒	‒	‒	‒	‒	‒	‒	‒	‒	‒	Positive	29.05.2018b	ST2	12	31.05.2018	2 SNPs out	1	Yes	Negative	23.01.2019c	‒	‒	‒
1506	1	Positive	34.8	24.05.2018	Not done	‒	‒	‒	‒	‒	Not done	‒	‒	‒	‒	‒	Not done	‒	‒	‒	‒	‒	‒	Negative	04.07.2018b	‒	‒	‒	‒	‒	‒	‒	‒	‒	‒	‒	Negative	29.05.2018c	‒	‒	‒	‒	‒	‒	Negative	23.01.2019c	‒	‒	‒
1507	1	Negative	‒	24.05.2018	‒	‒	‒	‒	‒	‒	‒	‒	‒	‒	‒	‒	‒	‒	‒	‒	‒	‒	‒	Negative	04.07.2018b	‒	‒	‒	‒	‒	‒	‒	‒	‒	‒	‒	Negative	29.05.2018c	‒	‒	‒	‒	‒	‒	Negative	23.01.2019c	‒	‒	‒
1509	1	Negative	‒	29.05.2018	‒	‒	‒	‒	‒	‒	‒	‒	‒	‒	‒	‒	‒	‒	‒	‒	‒	‒	‒	Negative	04.07.2018b	‒	‒	‒	‒	‒	‒	‒	‒	‒	‒	‒	Negative	29.05.2018c	‒	‒	‒	‒	‒	‒	Negative	23.01.2019c	‒	‒	‒
1510	1	Negative	‒	29.05.2018	‒	‒	‒	‒	‒	‒	‒	‒	‒	‒	‒	‒	‒	‒	‒	‒	‒	‒	‒	Negative	04.07.2018b	‒	‒	‒	‒	‒	‒	‒	‒	‒	‒	‒	Negative	29.05.2018c	‒	‒	‒	‒	‒	‒	Negative	23.01.2019c	‒	‒	‒
1511	1	Negative	‒	29.05.2018	‒	‒	‒	‒	‒	‒	‒	‒	‒	‒	‒	‒	‒	‒	‒	‒	‒	‒	‒	Negative	04.07.2018b	‒	‒	‒	‒	‒	‒	‒	‒	‒	‒	‒	Negative	29.05.2018c	‒	‒	‒	‒	‒	‒	Negative	23.01.2019c	‒	‒	‒
1512	1	Negative	‒	29.05.2018	‒	‒	‒	‒	‒	‒	‒	‒	‒	‒	‒	‒	‒	‒	‒	‒	‒	‒	‒	Negative	04.07.2018b	‒	‒	‒	‒	‒	‒	‒	‒	‒	‒	‒	Negative	29.05.2018c	‒	‒	‒	‒	‒	‒	Negative	23.01.2019c	‒	‒	‒
1513	1	Negative	‒	29.05.2018	‒	‒	‒	‒	‒	‒	‒	‒	‒	‒	‒	‒	‒	‒	‒	‒	‒	‒	‒	Negative	04.07.2018b	‒	‒	‒	‒	‒	‒	‒	‒	‒	‒	‒	Negative	29.05.2018c	‒	‒	‒	‒	‒	‒	Negative	23.01.2019c	‒	‒	‒
1514	1	Negative	‒	29.05.2018	‒	‒	‒	‒	‒	‒	‒	‒	‒	‒	‒	‒	‒	‒	‒	‒	‒	‒	‒	Negative	04.07.2018b	‒	‒	‒	‒	‒	‒	‒	‒	‒	‒	‒	Positive	29.05.2018c	ST4	42	31.05.2018	T57W	1	Yes	Negative	23.01.2019c	‒	‒	‒
1515	1	Negative	‒	29.05.2018	‒	‒	‒	‒	‒	‒	‒	‒	‒	‒	‒	‒	‒	‒	‒	‒	‒	‒	‒	Negative	04.07.2018b	‒	‒	‒	‒	‒	‒	‒	‒	‒	‒	‒	Negative	29.05.2018c	‒	‒	‒	‒	‒	‒	Negative	23.01.2019c	‒	‒	‒
1517	1	Positive	36.5	31.05.2018	Not done	‒	‒	‒	‒	‒	Not done	‒	‒	‒	‒	‒	Not done	‒	‒	‒	‒	‒	‒	Negative	04.07.2018b	‒	‒	‒	‒	‒	‒	‒	‒	‒	‒	‒	Positive	29.05.2018c	ST3	34	31.05.2018	G334K	0.99	Yes	Negative	23.01.2019c	‒	‒	‒
1518	1	Positive	36	31.05.2018	Not done	‒	‒	‒	‒	‒	Not done	‒	‒	‒	‒	‒	Not done	‒	‒	‒	‒	‒	‒	Negative	04.07.2018b	‒	‒	‒	‒	‒	‒	‒	‒	‒	‒	‒	Positive	29.05.2018c	ST4	42	31.05.2018	No	1	Yes	Negative	23.01.2019c	‒	‒	‒
1519	1	Negative	‒	31.05.2018	‒	‒	‒	‒	‒	‒	‒	‒	‒	‒	‒	‒	‒	‒	‒	‒	‒	‒	‒	Negative	04.07.2018b	‒	‒	‒	‒	‒	‒	‒	‒	‒	‒	‒	Negative	29.05.2018c	‒	‒	‒	‒	‒	‒	Negative	23.01.2019c	‒	‒	‒
1520	1	Negative	‒	31.05.2018	‒	‒	‒	‒	‒	‒	‒	‒	‒	‒	‒	‒	‒	‒	‒	‒	‒	‒	‒	Negative	04.07.2018b	‒	‒	‒	‒	‒	‒	‒	‒	‒	‒	‒	Negative	29.05.2018c	‒	‒	‒	‒	‒	‒	Negative	23.01.2019c	‒	‒	‒
1556	1	Negative	‒	31.05.2018	‒	‒	‒	‒	‒	‒	‒	‒	‒	‒	‒	‒	‒	‒	‒	‒	‒	‒	‒	Negative	04.07.2018b	‒	‒	‒	‒	‒	‒	‒	‒	‒	‒	‒	Positive	29.05.2018c	ST3	34	31.05.2018	No	1	Yes	Negative	23.01.2019c	‒	‒	‒
1568	1	Negative	‒	31.05.2018	‒	‒	‒	‒	‒	‒	‒	‒	‒	‒	‒	‒	‒	‒	‒	‒	‒	‒	‒	Negative	04.07.2018b	‒	‒	‒	‒	‒	‒	‒	‒	‒	‒	‒	Negative	29.05.2018c	‒	‒	‒	‒	‒	‒	Negative	23.01.2019c	‒	‒	‒
1577	1	Negative	‒	31.05.2018	‒	‒	‒	‒	‒	‒	‒	‒	‒	‒	‒	‒	‒	‒	‒	‒	‒	‒	‒	Negative	04.07.2018b	‒	‒	‒	‒	‒	‒	‒	‒	‒	‒	‒	Negative	29.05.2018c	‒	‒	‒	‒	‒	‒	Negative	23.01.2019c	‒	‒	‒
1589	1	Negative	‒	31.05.2018	‒	‒	‒	‒	‒	‒	‒	‒	‒	‒	‒	‒	‒	‒	‒	‒	‒	‒	‒	Negative	04.07.2018b	‒	‒	‒	‒	‒	‒	‒	‒	‒	‒	‒	Negative	29.05.2018c	‒	‒	‒	‒	‒	‒	Negative	23.01.2019c	‒	‒	‒
1592	1	Negative	‒	31.05.2018	‒	‒	‒	‒	‒	‒	‒	‒	‒	‒	‒	‒	‒	‒	‒	‒	‒	‒	‒	Negative	04.07.2018b	‒	‒	‒	‒	‒	‒	‒	‒	‒	‒	‒	Negative	29.05.2018c	‒	‒	‒	‒	‒	‒	Negative	23.01.2019c	‒	‒	‒
1594	1	Positive	36.8	31.05.2018	Not done	‒	‒	‒	‒	‒	Not done	‒	‒	‒	‒	‒	Not done	‒	‒	‒	‒	‒	‒	Negative	04.07.2018b	‒	‒	‒	‒	‒	‒	‒	‒	‒	‒	‒	Negative	29.05.2018c	‒	‒	‒	‒	‒	‒	Negative	25.01.2019	‒	‒	‒
1605	1	Positive	38	31.05.2018	Not done	‒	‒	‒	‒	‒	Not done	‒	‒	‒	‒	‒	Not done	‒	‒	‒	‒	‒	‒	Negative	04.07.2018b	‒	‒	‒	‒	‒	‒	‒	‒	‒	‒	‒	Negative	29.05.2018c	‒	‒	‒	‒	‒	‒	Negative	25.01.2019	‒	‒	‒
1607	1	Negative	‒	31.05.2018	‒	‒	‒	‒	‒	‒	‒	‒	‒	‒	‒	‒	‒	‒	‒	‒	‒	‒	‒	Negative	04.07.2018b	‒	‒	‒	‒	‒	‒	‒	‒	‒	‒	‒	Negative	29.05.2018c	‒	‒	‒	‒	‒	‒	Negative	25.01.2019	‒	‒	‒
1612	1	Negative	‒	31.05.2018	‒	‒	‒	‒	‒	‒	‒	‒	‒	‒	‒	‒	‒	‒	‒	‒	‒	‒	‒	Negative	04.07.2018b	‒	‒	‒	‒	‒	‒	‒	‒	‒	‒	‒	Negative	29.05.2018c	‒	‒	‒	‒	‒	‒	Negative	25.01.2019	‒	‒	‒
1613	1	Negative	‒	31.05.2018	‒	‒	‒	‒	‒	‒	‒	‒	‒	‒	‒	‒	‒	‒	‒	‒	‒	‒	‒	Negative	04.07.2018b	‒	‒	‒	‒	‒	‒	‒	‒	‒	‒	‒	Negative	29.05.2018c	‒	‒	‒	‒	‒	‒	Negative	25.01.2019	‒	‒	‒
1622	1	Negative	‒	31.05.2018	‒	‒	‒	‒	‒	‒	‒	‒	‒	‒	‒	‒	‒	‒	‒	‒	‒	‒	‒	Negative	04.07.2018b	‒	‒	‒	‒	‒	‒	‒	‒	‒	‒	‒	Negative	29.05.2018c	‒	‒	‒	‒	‒	‒	Negative	25.01.2019	‒	‒	‒
1628	1	Positive	35.5	31.05.2018	Not done	‒	‒	‒	‒	‒	Not done	‒	‒	‒	‒	‒	Not done	‒	‒	‒	‒	‒	‒	Negative	04.07.2018b	‒	‒	‒	‒	‒	‒	‒	‒	‒	‒	‒	Negative	29.05.2018c	‒	‒	‒	‒	‒	‒	Negative	25.01.2019	‒	‒	‒
1630	1	Negative	‒	31.05.2018	‒	‒	‒	‒	‒	‒	‒	‒	‒	‒	‒	‒	‒	‒	‒	‒	‒	‒	‒	Negative	04.07.2018b	‒	‒	‒	‒	‒	‒	‒	‒	‒	‒	‒	Negative	29.05.2018c	‒	‒	‒	‒	‒	‒	Negative	25.01.2019	‒	‒	‒
1632	1	Positive	36.1	04.06.2018	Not done	‒	‒	‒	‒	‒	Not done	‒	‒	‒	‒	‒	Not done	‒	‒	‒	‒	‒	‒	Negative	04.07.2018b	‒	‒	‒	‒	‒	‒	‒	‒	‒	‒	‒	Negative	29.05.2018c	‒	‒	‒	‒	‒	‒	Negative	25.01.2019	‒	‒	‒
1633	1	Negative	‒	04.06.2018	‒	‒	‒	‒	‒	‒	‒	‒	‒	‒	‒	‒	‒	‒	‒	‒	‒	‒	‒	Negative	04.07.2018b	‒	‒	‒	‒	‒	‒	‒	‒	‒	‒	‒	Negative	29.05.2018c	‒	‒	‒	‒	‒	‒	Negative	25.01.2019	‒	‒	‒
1636	1	Negative	‒	04.06.2018	‒	‒	‒	‒	‒	‒	‒	‒	‒	‒	‒	‒	‒	‒	‒	‒	‒	‒	‒	Negative	05.07.2018a	‒	‒	‒	‒	‒	‒	‒	‒	‒	‒	‒	Negative	29.05.2018c	‒	‒	‒	‒	‒	‒	Negative	25.01.2019	‒	‒	‒
1638	1	Negative	‒	04.06.2018	‒	‒	‒	‒	‒	‒	‒	‒	‒	‒	‒	‒	‒	‒	‒	‒	‒	‒	‒	Negative	05.07.2018a	‒	‒	‒	‒	‒	‒	‒	‒	‒	‒	‒	Negative	29.05.2018c	‒	‒	‒	‒	‒	‒	Negative	25.01.2019	‒	‒	‒
1639	1	Positive	35.1	04.06.2018	Not done	‒	‒	‒	‒	‒	Not done	‒	‒	‒	‒	‒	Not done	‒	‒	‒	‒	‒	‒	Negative	05.07.2018a	‒	‒	‒	‒	‒	‒	‒	‒	‒	‒	‒	Negative	29.05.2018c	‒	‒	‒	‒	‒	‒	Negative	25.01.2019	‒	‒	‒
1640	1	Negative	‒	04.06.2018	‒	‒	‒	‒	‒	‒	‒	‒	‒	‒	‒	‒	‒	‒	‒	‒	‒	‒	‒	Negative	05.07.2018a	‒	‒	‒	‒	‒	‒	‒	‒	‒	‒	‒	Negative	29.05.2018c	‒	‒	‒	‒	‒	‒	Negative	25.01.2019	‒	‒	‒
1641	1	Negative	‒	04.06.2018	‒	‒	‒	‒	‒	‒	‒	‒	‒	‒	‒	‒	‒	‒	‒	‒	‒	‒	‒	Negative	05.07.2018a	‒	‒	‒	‒	‒	‒	‒	‒	‒	‒	‒	Negative	29.05.2018c	‒	‒	‒	‒	‒	‒	Negative	25.01.2019	‒	‒	‒
1642	1	Negative	‒	04.06.2018	‒	‒	‒	‒	‒	‒	‒	‒	‒	‒	‒	‒	‒	‒	‒	‒	‒	‒	‒	Negative	05.07.2018a	‒	‒	‒	‒	‒	‒	‒	‒	‒	‒	‒	Negative	29.05.2018c	‒	‒	‒	‒	‒	‒	Negative	25.01.2019	‒	‒	‒
1643	1	Negative	‒	04.06.2018	‒	‒	‒	‒	‒	‒	‒	‒	‒	‒	‒	‒	‒	‒	‒	‒	‒	‒	‒	Negative	05.07.2018a	‒	‒	‒	‒	‒	‒	‒	‒	‒	‒	‒	Negative	29.05.2018c	‒	‒	‒	‒	‒	‒	Negative	25.01.2019	‒	‒	‒
1646	1	Negative	‒	04.06.2018	‒	‒	‒	‒	‒	‒	‒	‒	‒	‒	‒	‒	‒	‒	‒	‒	‒	‒	‒	Negative	05.07.2018a	‒	‒	‒	‒	‒	‒	‒	‒	‒	‒	‒	Positive	29.05.2018c	ST1	4	31.05.2018	No	1	Yes	Negative	25.01.2019	‒	‒	‒
1647	1	Negative	‒	04.06.2018	‒	‒	‒	‒	‒	‒	‒	‒	‒	‒	‒	‒	‒	‒	‒	‒	‒	‒	‒	Negative	05.07.2018a	‒	‒	‒	‒	‒	‒	‒	‒	‒	‒	‒	Negative	29.05.2018c	‒	‒	‒	‒	‒	‒	Negative	25.01.2019	‒	‒	‒
1649	1	Negative	‒	04.06.2018	‒	‒	‒	‒	‒	‒	‒	‒	‒	‒	‒	‒	‒	‒	‒	‒	‒	‒	‒	Negative	05.07.2018a	‒	‒	‒	‒	‒	‒	‒	‒	‒	‒	‒	Positive	29.05.2018d	ST2	12	31.05.2018	No	1	Yes	Negative	25.01.2019	‒	‒	‒
1650	1	Negative	‒	04.06.2018	‒	‒	‒	‒	‒	‒	‒	‒	‒	‒	‒	‒	‒	‒	‒	‒	‒	‒	‒	Negative	05.07.2018a	‒	‒	‒	‒	‒	‒	‒	‒	‒	‒	‒	Negative	29.05.2018d	‒	‒	‒	‒	‒	‒	Negative	25.01.2019	‒	‒	‒
1653	1	Negative	‒	04.06.2018	‒	‒	‒	‒	‒	‒	‒	‒	‒	‒	‒	‒	‒	‒	‒	‒	‒	‒	‒	Negative	05.07.2018a	‒	‒	‒	‒	‒	‒	‒	‒	‒	‒	‒	Positive	29.05.2018d	ST2	11+12	31.05.2018	A74R (2 SNPs out)	0.99	Yes	Negative	25.01.2019	‒	‒	‒
1654	1	Negative	‒	04.06.2018	‒	‒	‒	‒	‒	‒	‒	‒	‒	‒	‒	‒	‒	‒	‒	‒	‒	‒	‒	Negative	05.07.2018a	Uncultured Cryptomycota	02.08.2018	‒	‒	‒	‒	‒	‒	‒	‒	‒	Negative	29.05.2018d	‒	‒	‒	‒	‒	‒	Negative	25.01.2019	‒	‒	‒
1655	1	Negative	‒	04.06.2018	‒	‒	‒	‒	‒	‒	‒	‒	‒	‒	‒	‒	‒	‒	‒	‒	‒	‒	‒	Negative	05.07.2018a	‒	‒	‒	‒	‒	‒	‒	‒	‒	‒	‒	Negative	29.05.2018d	‒	‒	‒	‒	‒	‒	Negative	25.01.2019	‒	‒	‒
1656	1	Negative	‒	04.06.2018	‒	‒	‒	‒	‒	‒	‒	‒	‒	‒	‒	‒	‒	‒	‒	‒	‒	‒	‒	Negative	05.07.2018a	‒	‒	‒	‒	‒	‒	‒	‒	‒	‒	‒	Negative	29.05.2018d	‒	‒	‒	‒	‒	‒	Negative	25.01.2019	‒	‒	‒
1657	1	Positive	30.3	04.06.2018	Negative	05.09.2018b	‒	‒	‒	‒	Negative	06.09.2018b	‒	‒	‒	‒	Negative	06.09.2018b	‒	‒	‒	‒	‒	Negative	05.07.2018a	‒	‒	‒	‒	‒	‒	‒	‒	‒	‒	‒	Negative	29.05.2018d	‒	‒	‒	‒	‒	‒	Negative	28.01.2019	‒	‒	‒
1658	1	Positive	33.8	04.06.2018	Not done	‒	‒	‒	‒	‒	Not done	‒	‒	‒	‒	‒	Not done	‒	‒	‒	‒	‒	‒	Negative	05.07.2018a	Desmodesmus abundans	02.08.2018	‒	‒	‒	‒	‒	‒	‒	‒	‒	Positive	29.05.2018d	Untypable	‒	31.05.2018	‒	‒	‒	Negative	28.01.2019	‒	‒	‒
1659	1	Negative	‒	04.06.2018	‒	‒	‒	‒	‒	‒	‒	‒	‒	‒	‒	‒	‒	‒	‒	‒	‒	‒	‒	Negative	05.07.2018a	‒	‒	‒	‒	‒	‒	‒	‒	‒	‒	‒	Negative	29.05.2018d	‒	‒	‒	‒	‒	‒	Negative	28.01.2019	‒	‒	‒
1660	1	Negative	‒	04.06.2018	‒	‒	‒	‒	‒	‒	‒	‒	‒	‒	‒	‒	‒	‒	‒	‒	‒	‒	‒	Negative	05.07.2018a	‒	‒	‒	‒	‒	‒	‒	‒	‒	‒	‒	Negative	29.05.2018d	‒	‒	‒	‒	‒	‒	Negative	28.01.2019	‒	‒	‒
1661	1	Negative	‒	04.06.2018	‒	‒	‒	‒	‒	‒	‒	‒	‒	‒	‒	‒	‒	‒	‒	‒	‒	‒	‒	Negative	05.07.2018a	‒	‒	‒	‒	‒	‒	‒	‒	‒	‒	‒	Negative	29.05.2018d	‒	‒	‒	‒	‒	‒	Negative	28.01.2019	‒	‒	‒
1662	1	Positive	23.6	04.06.2018	Positive	05.09.2018b and 03.10.2018a	BIV	06.09.2018	T183C, T387C, C396T, C423T	No	Negative	06.09.2018a	‒	‒	‒	‒	Negative	06.09.2018b	‒	‒	‒	‒	BIV	Negative	05.07.2018a	‒	‒	‒	‒	‒	‒	‒	‒	‒	‒	‒	Negative	29.05.2018d	‒	‒	‒	‒	‒	‒	Negative	28.01.2019	‒	‒	‒
1663	1	Positive	34	04.06.2018	Not done	‒	‒	‒	‒	‒	Not done	‒	‒	‒	‒	‒	Not done	‒	‒	‒	‒	‒	‒	Negative	05.07.2018a	‒	‒	‒	‒	‒	‒	‒	‒	‒	‒	‒	Negative	29.05.2018d	‒	‒	‒	‒	‒	‒	Negative	28.01.2019	‒	‒	‒
1664	1	Negative	‒	04.06.2018	‒	‒	‒	‒	‒	‒	‒	‒	‒	‒	‒	‒	‒	‒	‒	‒	‒	‒	‒	Negative	05.07.2018a	‒	‒	‒	‒	‒	‒	‒	‒	‒	‒	‒	Negative	29.05.2018d	‒	‒	‒	‒	‒	‒	Negative	28.01.2019	‒	‒	‒
1665	1	Negative	‒	04.06.2018	‒	‒	‒	‒	‒	‒	‒	‒	‒	‒	‒	‒	‒	‒	‒	‒	‒	‒	‒	Negative	05.07.2018a	‒	‒	‒	‒	‒	‒	‒	‒	‒	‒	‒	Negative	29.05.2018d	‒	‒	‒	‒	‒	‒	Negative	28.01.2019	‒	‒	‒
1666	1	Negative	‒	04.06.2018	‒	‒	‒	‒	‒	‒	‒	‒	‒	‒	‒	‒	‒	‒	‒	‒	‒	‒	‒	Negative	05.07.2018a	‒	‒	‒	‒	‒	‒	‒	‒	‒	‒	‒	Negative	29.05.2018d	‒	‒	‒	‒	‒	‒	Negative	28.01.2019	‒	‒	‒
1667	1	Positive	35.3	04.06.2018	Not done	‒	‒	‒	‒	‒	Not done	‒	‒	‒	‒	‒	Not done	‒	‒	‒	‒	‒	‒	Negative	05.07.2018a	‒	‒	‒	‒	‒	‒	‒	‒	‒	‒	‒	Negative	29.05.2018d	‒	‒	‒	‒	‒	‒	Negative	28.01.2019	‒	‒	‒
1668	1	Positive	31	04.06.2018	Negative	05.09.2018b	‒	‒	‒	‒	Negative	06.09.2018b	‒	‒	‒	‒	Negative	06.09.2018b	‒	‒	‒	‒	‒	Negative	05.07.2018a	‒	‒	‒	‒	‒	‒	‒	‒	‒	‒	‒	Negative	29.05.2018d	‒	‒	‒	‒	‒	‒	Negative	28.01.2019	‒	‒	‒
1669	1	Negative	‒	04.06.2018	‒	‒	‒	‒	‒	‒	‒	‒	‒	‒	‒	‒	‒	‒	‒	‒	‒	‒	‒	Negative	05.07.2018a	‒	‒	‒	‒	‒	‒	‒	‒	‒	‒	‒	Negative	29.05.2018d	‒	‒	‒	‒	‒	‒	Negative	28.01.2019	‒	‒	‒
1670	1	Positive	33.3	08.06.2018	Not done	‒	‒	‒	‒	‒	Not done	‒	‒	‒	‒	‒	Not done	‒	‒	‒	‒	‒	‒	Negative	05.07.2018a	‒	‒	‒	‒	‒	‒	‒	‒	‒	‒	‒	Positive	29.05.2018d	ST2	12	31.05.2018 and 11.06.2018	??	0.99	No	Negative	28.01.2019	‒	‒	‒
1671	1	Negative	‒	05.06.2018	‒	‒	‒	‒	‒	‒	‒	‒	‒	‒	‒	‒	‒	‒	‒	‒	‒	‒	‒	Negative	05.07.2018a	‒	‒	‒	‒	‒	‒	‒	‒	‒	‒	‒	Negative	29.05.2018d	‒	‒	‒	‒	‒	‒	Negative	28.01.2019	‒	‒	‒
1672	1	Negative	‒	05.06.2018	‒	‒	‒	‒	‒	‒	‒	‒	‒	‒	‒	‒	‒	‒	‒	‒	‒	‒	‒	Negative	05.07.2018a	‒	‒	‒	‒	‒	‒	‒	‒	‒	‒	‒	Positive	29.05.2018d	ST2	11+12	31.05.2018	A74R	0.99	Yes	Negative	28.01.2019	‒	‒	‒
1673	1	Positive	37.7	05.06.2018	Not done	‒	‒	‒	‒	‒	Not done	‒	‒	‒	‒	‒	Not done	‒	‒	‒	‒	‒	‒	Negative	05.07.2018a	‒	‒	‒	‒	‒	‒	‒	‒	‒	‒	‒	Negative	29.05.2018d	‒	‒	‒	‒	‒	‒	Negative	28.01.2019	‒	‒	‒
1674	1	Positive	37.4	05.06.2018	Not done	‒	‒	‒	‒	‒	Not done	‒	‒	‒	‒	‒	Not done	‒	‒	‒	‒	‒	‒	Negative	05.07.2018a	‒	‒	‒	‒	‒	‒	‒	‒	‒	‒	‒	Negative	29.05.2018d	‒	‒	‒	‒	‒	‒	Negative	28.01.2019	‒	‒	‒
1675	1	Negative	‒	05.06.2018	‒	‒	‒	‒	‒	‒	‒	‒	‒	‒	‒	‒	‒	‒	‒	‒	‒	‒	‒	Negative	05.07.2018a	‒	‒	‒	‒	‒	‒	‒	‒	‒	‒	‒	Negative	29.05.2018d	‒	‒	‒	‒	‒	‒	Negative	28.01.2019	‒	‒	‒
1676	1	Negative	‒	05.06.2018	‒	‒	‒	‒	‒	‒	‒	‒	‒	‒	‒	‒	‒	‒	‒	‒	‒	‒	‒	Negative	05.07.2018a	‒	‒	‒	‒	‒	‒	‒	‒	‒	‒	‒	Negative	29.05.2018d	‒	‒	‒	‒	‒	‒	Negative	28.01.2019	‒	‒	‒
1677	1	Negative	‒	05.06.2018	‒	‒	‒	‒	‒	‒	‒	‒	‒	‒	‒	‒	‒	‒	‒	‒	‒	‒	‒	Negative	05.07.2018a	‒	‒	‒	‒	‒	‒	‒	‒	‒	‒	‒	Negative	29.05.2018d	‒	‒	‒	‒	‒	‒	Negative	28.01.2019	‒	‒	‒
1679	1	Negative	‒	05.06.2018	‒	‒	‒	‒	‒	‒	‒	‒	‒	‒	‒	‒	‒	‒	‒	‒	‒	‒	‒	Negative	05.07.2018a	‒	‒	‒	‒	‒	‒	‒	‒	‒	‒	‒	Negative	29.05.2018d	‒	‒	‒	‒	‒	‒	Negative	28.01.2019	‒	‒	‒
1680	1	Negative	‒	05.06.2018	‒	‒	‒	‒	‒	‒	‒	‒	‒	‒	‒	‒	‒	‒	‒	‒	‒	‒	‒	Negative	05.07.2018a	‒	‒	‒	‒	‒	‒	‒	‒	‒	‒	‒	Negative	29.05.2018d	‒	‒	‒	‒	‒	‒	Negative	28.01.2019	‒	‒	‒
1682	1	Negative	‒	05.06.2018	‒	‒	‒	‒	‒	‒	‒	‒	‒	‒	‒	‒	‒	‒	‒	‒	‒	‒	‒	Negative	05.07.2018b	‒	‒	‒	‒	‒	‒	‒	‒	‒	‒	‒	Negative	29.05.2018d	‒	‒	‒	‒	‒	‒	Negative	28.01.2019	‒	‒	‒
1684	1	Negative	‒	05.06.2018	‒	‒	‒	‒	‒	‒	‒	‒	‒	‒	‒	‒	‒	‒	‒	‒	‒	‒	‒	Negative	05.07.2018b	‒	‒	‒	‒	‒	‒	‒	‒	‒	‒	‒	Negative	29.05.2018d	‒	‒	‒	‒	‒	‒	Negative	28.01.2019	‒	‒	‒
1685	1	Negative	‒	05.06.2018	‒	‒	‒	‒	‒	‒	‒	‒	‒	‒	‒	‒	‒	‒	‒	‒	‒	‒	‒	Negative	05.07.2018b	‒	‒	‒	‒	‒	‒	‒	‒	‒	‒	‒	Negative	29.05.2018d	‒	‒	‒	‒	‒	‒	Negative	29.01.2019	‒	‒	‒
1686	1	Positive	36.9	08.06.2018	Not done	‒	‒	‒	‒	‒	Not done	‒	‒	‒	‒	‒	Not done	‒	‒	‒	‒	‒	‒	Negative	05.07.2018b	‒	‒	‒	‒	‒	‒	‒	‒	‒	‒	‒	Positive	29.05.2018d	Untypable	‒	31.05.2018	‒	‒	‒	Negative	29.01.2019	‒	‒	‒
1689	1	Negative	‒	05.06.2018	‒	‒	‒	‒	‒	‒	‒	‒	‒	‒	‒	‒	‒	‒	‒	‒	‒	‒	‒	Negative	05.07.2018b	‒	‒	‒	‒	‒	‒	‒	‒	‒	‒	‒	Negative	29.05.2018d	‒	‒	‒	‒	‒	‒	Negative	29.01.2019	‒	‒	‒
1691	1	Positive	34.5	05.06.2018	Not done	‒	‒	‒	‒	‒	Not done	‒	‒	‒	‒	‒	Not done	‒	‒	‒	‒	‒	‒	Negative	05.07.2018b	‒	‒	‒	‒	‒	‒	‒	‒	‒	‒	‒	Positive	29.05.2018d	ST2	12	31.05.2018	No	1	Yes	Negative	29.01.2019	‒	‒	‒
1693	1	Negative	‒	05.06.2018	‒	‒	‒	‒	‒	‒	‒	‒	‒	‒	‒	‒	‒	‒	‒	‒	‒	‒	‒	Negative	05.07.2018b	‒	‒	‒	‒	‒	‒	‒	‒	‒	‒	‒	Negative	29.05.2018d	‒	‒	‒	‒	‒	‒	Negative	29.01.2019	‒	‒	‒
1699	1	Negative	‒	05.06.2018	‒	‒	‒	‒	‒	‒	‒	‒	‒	‒	‒	‒	‒	‒	‒	‒	‒	‒	‒	Negative	05.07.2018b	‒	‒	‒	‒	‒	‒	‒	‒	‒	‒	‒	Negative	29.05.2018d	‒	‒	‒	‒	‒	‒	Negative	29.01.2019	‒	‒	‒
1706	1	Negative	‒	05.06.2018	‒	‒	‒	‒	‒	‒	‒	‒	‒	‒	‒	‒	‒	‒	‒	‒	‒	‒	‒	Negative	05.07.2018b	‒	‒	‒	‒	‒	‒	‒	‒	‒	‒	‒	Negative	29.05.2018d	‒	‒	‒	‒	‒	‒	Negative	29.01.2019	‒	‒	‒
1707	1	Negative	‒	05.06.2018	‒	‒	‒	‒	‒	‒	‒	‒	‒	‒	‒	‒	‒	‒	‒	‒	‒	‒	‒	Negative	05.07.2018b	‒	‒	‒	‒	‒	‒	‒	‒	‒	‒	‒	Negative	29.05.2018d	‒	‒	‒	‒	‒	‒	Negative	29.01.2019	‒	‒	‒
1710	1	Negative	‒	05.06.2018	‒	‒	‒	‒	‒	‒	‒	‒	‒	‒	‒	‒	‒	‒	‒	‒	‒	‒	‒	Negative	05.07.2018b	‒	‒	‒	‒	‒	‒	‒	‒	‒	‒	‒	Negative	31.05.2018	‒	‒	‒	‒	‒	‒	Negative	29.01.2019	‒	‒	‒
1711	1	Negative	‒	05.06.2018	‒	‒	‒	‒	‒	‒	‒	‒	‒	‒	‒	‒	‒	‒	‒	‒	‒	‒	‒	Negative	05.07.2018b	Oedogonium cardiacum	02.08.2018	‒	‒	‒	‒	‒	‒	‒	‒	‒	Negative	31.05.2018	‒	‒	‒	‒	‒	‒	Negative	29.01.2019	‒	‒	‒
1712	1	Negative	‒	05.06.2018	‒	‒	‒	‒	‒	‒	‒	‒	‒	‒	‒	‒	‒	‒	‒	‒	‒	‒	‒	Negative	05.07.2018b	‒	‒	‒	‒	‒	‒	‒	‒	‒	‒	‒	Negative	31.05.2018	‒	‒	‒	‒	‒	‒	Negative	29.01.2019	‒	‒	‒
1713	1	Positive	34.7	08.06.2018	Not done	‒	‒	‒	‒	‒	Not done	‒	‒	‒	‒	‒	Not done	‒	‒	‒	‒	‒	‒	Negative	05.07.2018b	‒	‒	‒	‒	‒	‒	‒	‒	‒	‒	‒	Negative	31.05.2018	‒	‒	‒	‒	‒	‒	Negative	29.01.2019	‒	‒	‒
1714	1	Negative	‒	05.06.2018	‒	‒	‒	‒	‒	‒	‒	‒	‒	‒	‒	‒	‒	‒	‒	‒	‒	‒	‒	Negative	05.07.2018b	‒	‒	‒	‒	‒	‒	‒	‒	‒	‒	‒	Negative	31.05.2018	‒	‒	‒	‒	‒	‒	Negative	29.01.2019	‒	‒	‒
1715	1	Negative	‒	05.06.2018	‒	‒	‒	‒	‒	‒	‒	‒	‒	‒	‒	‒	‒	‒	‒	‒	‒	‒	‒	Negative	05.07.2018b	‒	‒	‒	‒	‒	‒	‒	‒	‒	‒	‒	Negative	31.05.2018	‒	‒	‒	‒	‒	‒	Negative	29.01.2019	‒	‒	‒
1716	1	Negative	‒	05.06.2018	‒	‒	‒	‒	‒	‒	‒	‒	‒	‒	‒	‒	‒	‒	‒	‒	‒	‒	‒	Negative	05.07.2018b	‒	‒	‒	‒	‒	‒	‒	‒	‒	‒	‒	Negative	31.05.2018	‒	‒	‒	‒	‒	‒	Negative	29.01.2019	‒	‒	‒
1719	1	Negative	‒	07.06.2018	‒	‒	‒	‒	‒	‒	‒	‒	‒	‒	‒	‒	‒	‒	‒	‒	‒	‒	‒	Negative	05.07.2018b	‒	‒	‒	‒	‒	‒	‒	‒	‒	‒	‒	Positive	31.05.2018	ST2	12	11.06.2018	No	1	Yes	Negative	29.01.2019	‒	‒	‒
1722	1	Negative	‒	07.06.2018	‒	‒	‒	‒	‒	‒	‒	‒	‒	‒	‒	‒	‒	‒	‒	‒	‒	‒	‒	Negative	05.07.2018b	‒	‒	‒	‒	‒	‒	‒	‒	‒	‒	‒	Negative	31.05.2018	‒	‒	‒	‒	‒	‒	Negative	29.01.2019	‒	‒	‒
1723	1	Negative	‒	07.06.2018	‒	‒	‒	‒	‒	‒	‒	‒	‒	‒	‒	‒	‒	‒	‒	‒	‒	‒	‒	Negative	05.07.2018b	‒	‒	‒	‒	‒	‒	‒	‒	‒	‒	‒	Positive	31.05.2018	Untypable	‒	31.05.2018	‒	‒	‒	Negative	29.01.2019	‒	‒	‒
1725	1	Positive	24.7	07.06.2018	Negative	05.09.2018b	‒	‒	‒	‒	Negative	06.09.2018b	‒	‒	‒	‒	Negative	06.09.2018b	‒	‒	‒	‒	‒	Negative	05.07.2018b	‒	‒	‒	‒	‒	‒	‒	‒	‒	‒	‒	Negative	31.05.2018	‒	‒	‒	‒	‒	‒	Negative	30.01.2019	‒	‒	‒
1727	1	Negative	‒	07.06.2018	‒	‒	‒	‒	‒	‒	‒	‒	‒	‒	‒	‒	‒	‒	‒	‒	‒	‒	‒	Negative	05.07.2018b	‒	‒	‒	‒	‒	‒	‒	‒	‒	‒	‒	Negative	31.05.2018	‒	‒	‒	‒	‒	‒	Negative	30.01.2019	‒	‒	‒
1728	1	Negative	‒	07.06.2018	‒	‒	‒	‒	‒	‒	‒	‒	‒	‒	‒	‒	‒	‒	‒	‒	‒	‒	‒	Negative	05.07.2018b	‒	‒	‒	‒	‒	‒	‒	‒	‒	‒	‒	Negative	31.05.2018	‒	‒	‒	‒	‒	‒	Negative	30.01.2019	‒	‒	‒
1735	1	Negative	‒	07.06.2018	‒	‒	‒	‒	‒	‒	‒	‒	‒	‒	‒	‒	‒	‒	‒	‒	‒	‒	‒	Negative	05.07.2018b	‒	‒	‒	‒	‒	‒	‒	‒	‒	‒	‒	Positive	31.05.2018	Untypable	‒	31.05.2018	‒	‒	‒	Negative	30.01.2019	‒	‒	‒
1736	1	Positive	34	07.06.2018	Not done	‒	‒	‒	‒	‒	Not done	‒	‒	‒	‒	‒	Not done	‒	‒	‒	‒	‒	‒	Negative	05.07.2018b	‒	‒	‒	‒	‒	‒	‒	‒	‒	‒	‒	Negative	31.05.2018	‒	‒	‒	‒	‒	‒	Negative	30.01.2019	‒	‒	‒
1738	1	Negative	‒	07.06.2018	‒	‒	‒	‒	‒	‒	‒	‒	‒	‒	‒	‒	‒	‒	‒	‒	‒	‒	‒	Negative	05.07.2018b	‒	‒	‒	‒	‒	‒	‒	‒	‒	‒	‒	Positive	31.05.2018	ST3	34	11.06.2018	No	1	Yes	Negative	30.01.2019	‒	‒	‒
1742	1	Positive	34.5	07.06.2018	Not done	‒	‒	‒	‒	‒	Not done	‒	‒	‒	‒	‒	Not done	‒	‒	‒	‒	‒	‒	Negative	05.07.2018b	‒	‒	‒	‒	‒	‒	‒	‒	‒	‒	‒	Negative	31.05.2018	‒	‒	‒	‒	‒	‒	Negative	30.01.2019	‒	‒	‒
1744	1	Negative	‒	07.06.2018	‒	‒	‒	‒	‒	‒	‒	‒	‒	‒	‒	‒	‒	‒	‒	‒	‒	‒	‒	Negative	05.07.2018b	‒	‒	‒	‒	‒	‒	‒	‒	‒	‒	‒	Negative	31.05.2018	‒	‒	‒	‒	‒	‒	Negative	30.01.2019	‒	‒	‒
1745	1	Positive	32.6	07.06.2018	Not done	‒	‒	‒	‒	‒	Not done	‒	‒	‒	‒	‒	Not done	‒	‒	‒	‒	‒	‒	Negative	05.07.2018b	‒	‒	‒	‒	‒	‒	‒	‒	‒	‒	‒	Negative	31.05.2018	‒	‒	‒	‒	‒	‒	Negative	30.01.2019	‒	‒	‒
1746	1	Negative	‒	07.06.2018	‒	‒	‒	‒	‒	‒	‒	‒	‒	‒	‒	‒	‒	‒	‒	‒	‒	‒	‒	Negative	05.07.2018b	‒	‒	‒	‒	‒	‒	‒	‒	‒	‒	‒	Negative	31.05.2018	‒	‒	‒	‒	‒	‒	Negative	30.01.2019	‒	‒	‒
1815	1	Negative	‒	07.06.2018	‒	‒	‒	‒	‒	‒	‒	‒	‒	‒	‒	‒	‒	‒	‒	‒	‒	‒	‒	Negative	05.07.2018b	‒	‒	‒	‒	‒	‒	‒	‒	‒	‒	‒	Negative	31.05.2018	‒	‒	‒	‒	‒	‒	Negative	30.01.2019	‒	‒	‒
1816	1	Negative	‒	07.06.2018	‒	‒	‒	‒	‒	‒	‒	‒	‒	‒	‒	‒	‒	‒	‒	‒	‒	‒	‒	Negative	05.07.2018b	Bacteroides vulgatus	02.08.2018	‒	‒	‒	‒	‒	‒	‒	‒	‒	Negative	31.05.2018	‒	‒	‒	‒	‒	‒	Negative	30.01.2019	‒	‒	‒
1817	1	Negative	‒	07.06.2018	‒	‒	‒	‒	‒	‒	‒	‒	‒	‒	‒	‒	‒	‒	‒	‒	‒	‒	‒	Negative	05.07.2018b	‒	‒	‒	‒	‒	‒	‒	‒	‒	‒	‒	Negative	31.05.2018	‒	‒	‒	‒	‒	‒	Negative	30.01.2019	‒	‒	‒
1818	1	Negative	‒	07.06.2018	‒	‒	‒	‒	‒	‒	‒	‒	‒	‒	‒	‒	‒	‒	‒	‒	‒	‒	‒	Negative	05.07.2018b	‒	‒	‒	‒	‒	‒	‒	‒	‒	‒	‒	Positive	31.05.2018	ST2	11	11.06.2018	(1 SNP out)	0.99	Yes	Negative	30.01.2019	‒	‒	‒
1820	1	Negative	‒	07.06.2018	‒	‒	‒	‒	‒	‒	‒	‒	‒	‒	‒	‒	‒	‒	‒	‒	‒	‒	‒	Negative	05.07.2018b	‒	‒	‒	‒	‒	‒	‒	‒	‒	‒	‒	Negative	31.05.2018	‒	‒	‒	‒	‒	‒	Negative	30.01.2019	‒	‒	‒
1524	8	Negative	‒	11.06.2018	‒	‒	‒	‒	‒	‒	‒	‒	‒	‒	‒	‒	‒	‒	‒	‒	‒	‒	‒	Negative	05.07.2018b	‒	‒	‒	‒	‒	‒	‒	‒	‒	‒	‒	Negative	31.05.2018	‒	‒	‒	‒	‒	‒	Negative	30.01.2019	‒	‒	‒
1525	8	Negative	‒	08.06.2018	‒	‒	‒	‒	‒	‒	‒	‒	‒	‒	‒	‒	‒	‒	‒	‒	‒	‒	‒	Negative	05.07.2018b	‒	‒	‒	‒	‒	‒	‒	‒	‒	‒	‒	Negative	31.05.2018	‒	‒	‒	‒	‒	‒	Negative	30.01.2019	‒	‒	‒
1531	8	Negative	‒	11.06.2018	‒	‒	‒	‒	‒	‒	‒	‒	‒	‒	‒	‒	‒	‒	‒	‒	‒	‒	‒	Negative	05.07.2018b	‒	‒	‒	‒	‒	‒	‒	‒	‒	‒	‒	Negative	31.05.2018b	‒	‒	‒	‒	‒	‒	Negative	30.01.2019	‒	‒	‒
1533	8	Negative	‒	11.06.2018	‒	‒	‒	‒	‒	‒	‒	‒	‒	‒	‒	‒	‒	‒	‒	‒	‒	‒	‒	Negative	05.07.2018b	‒	‒	‒	‒	‒	‒	‒	‒	‒	‒	‒	Negative	31.05.2018b	‒	‒	‒	‒	‒	‒	Negative	30.01.2019	‒	‒	‒
1541	8	Positive	33.9	11.06.2018	Not done	‒	‒	‒	‒	‒	Not done	‒	‒	‒	‒	‒	Not done	‒	‒	‒	‒	‒	‒	Negative	05.07.2018b	‒	‒	‒	‒	‒	‒	‒	‒	‒	‒	‒	Negative	31.05.2018b	‒	‒	‒	‒	‒	‒	Negative	30.01.2019	‒	‒	‒
1545	8	Negative	‒	11.06.2018	‒	‒	‒	‒	‒	‒	‒	‒	‒	‒	‒	‒	‒	‒	‒	‒	‒	‒	‒	Negative	05.07.2018c	‒	‒	‒	‒	‒	‒	‒	‒	‒	‒	‒	Negative	31.05.2018b	‒	‒	‒	‒	‒	‒	Negative	30.01.2019	‒	‒	‒
1546	8	Negative	‒	11.06.2018	‒	‒	‒	‒	‒	‒	‒	‒	‒	‒	‒	‒	‒	‒	‒	‒	‒	‒	‒	Negative	05.07.2018c	‒	‒	‒	‒	‒	‒	‒	‒	‒	‒	‒	Negative	31.05.2018b	‒	‒	‒	‒	‒	‒	Negative	30.01.2019	‒	‒	‒
1550	8	Negative	‒	11.06.2018	‒	‒	‒	‒	‒	‒	‒	‒	‒	‒	‒	‒	‒	‒	‒	‒	‒	‒	‒	Negative	05.07.2018c	‒	‒	‒	‒	‒	‒	‒	‒	‒	‒	‒	Positive	31.05.2018b	ST3	34	11.06.2018	G334K	0.99	Yes	Negative	30.01.2019	‒	‒	‒
1555	8	Negative	‒	11.06.2018	‒	‒	‒	‒	‒	‒	‒	‒	‒	‒	‒	‒	‒	‒	‒	‒	‒	‒	‒	Negative	05.07.2018c	‒	‒	‒	‒	‒	‒	‒	‒	‒	‒	‒	Negative	31.05.2018b	‒	‒	‒	‒	‒	‒	Negative	30.01.2019	‒	‒	‒
1559	8	Positive	33.8	11.06.2018	Not done	‒	‒	‒	‒	‒	Not done	‒	‒	‒	‒	‒	Not done	‒	‒	‒	‒	‒	‒	Negative	05.07.2018c	‒	‒	‒	‒	‒	‒	‒	‒	‒	‒	‒	Positive	31.05.2018b	ST1	4	11.06.2018	No	1	Yes	Negative	30.01.2019	‒	‒	‒
1561	8	Negative	‒	11.06.2018	‒	‒	‒	‒	‒	‒	‒	‒	‒	‒	‒	‒	‒	‒	‒	‒	‒	‒	‒	Negative	05.07.2018c	‒	‒	‒	‒	‒	‒	‒	‒	‒	‒	‒	Negative	31.05.2018b	‒	‒	‒	‒	‒	‒	Negative	30.01.2019	‒	‒	‒
1562	8	Negative	‒	11.06.2018	‒	‒	‒	‒	‒	‒	‒	‒	‒	‒	‒	‒	‒	‒	‒	‒	‒	‒	‒	Negative	05.07.2018c	‒	‒	‒	‒	‒	‒	‒	‒	‒	‒	‒	Negative	31.05.2018b	‒	‒	‒	‒	‒	‒	Negative	31.01.2019	‒	‒	‒
1566	8	Negative	‒	18.07.2018	‒	‒	‒	‒	‒	‒	‒	‒	‒	‒	‒	‒	‒	‒	‒	‒	‒	‒	‒	Negative	05.07.2018c	‒	‒	‒	‒	‒	‒	‒	‒	‒	‒	‒	Negative	31.05.2018b	‒	‒	‒	‒	‒	‒	Negative	31.01.2019	‒	‒	‒
1572	8	Negative	‒	11.06.2018	‒	‒	‒	‒	‒	‒	‒	‒	‒	‒	‒	‒	‒	‒	‒	‒	‒	‒	‒	Negative	05.07.2018c	‒	‒	‒	‒	‒	‒	‒	‒	‒	‒	‒	Negative	31.05.2018b	‒	‒	‒	‒	‒	‒	Negative	31.01.2019	‒	‒	‒
1579	8	Negative	‒	11.06.2018	‒	‒	‒	‒	‒	‒	‒	‒	‒	‒	‒	‒	‒	‒	‒	‒	‒	‒	‒	Negative	05.07.2018c	‒	‒	‒	‒	‒	‒	‒	‒	‒	‒	‒	Negative	31.05.2018b	‒	‒	‒	‒	‒	‒	Negative	31.01.2019	‒	‒	‒
1588	8	Negative	‒	11.06.2018	‒	‒	‒	‒	‒	‒	‒	‒	‒	‒	‒	‒	‒	‒	‒	‒	‒	‒	‒	Negative	05.07.2018c	‒	‒	‒	‒	‒	‒	‒	‒	‒	‒	‒	Negative	31.05.2018b	‒	‒	‒	‒	‒	‒	Negative	31.01.2019	‒	‒	‒
1595	8	Negative	‒	11.06.2018	‒	‒	‒	‒	‒	‒	‒	‒	‒	‒	‒	‒	‒	‒	‒	‒	‒	‒	‒	Negative	05.07.2018c	‒	‒	‒	‒	‒	‒	‒	‒	‒	‒	‒	Negative	31.05.2018b	‒	‒	‒	‒	‒	‒	Negative	31.01.2019	‒	‒	‒
1599	8	Negative	‒	08.06.2018	‒	‒	‒	‒	‒	‒	‒	‒	‒	‒	‒	‒	‒	‒	‒	‒	‒	‒	‒	Negative	05.07.2018c	‒	‒	‒	‒	‒	‒	‒	‒	‒	‒	‒	Negative	31.05.2018	‒	‒	‒	‒	‒	‒	Negative	31.01.2019	‒	‒	‒
1600	8	Negative	‒	11.06.2018	‒	‒	‒	‒	‒	‒	‒	‒	‒	‒	‒	‒	‒	‒	‒	‒	‒	‒	‒	Negative	05.07.2018c	‒	‒	‒	‒	‒	‒	‒	‒	‒	‒	‒	Negative	31.05.2018b	‒	‒	‒	‒	‒	‒	Negative	31.01.2019	‒	‒	‒
1614	8	Positive	30	08.06.2018	Negative	05.09.2018b	‒	‒	‒	‒	Negative	06.09.2018b	‒	‒	‒	‒	Negative	06.09.2018b	‒	‒	‒	‒	‒	Negative	05.07.2018c	‒	‒	‒	‒	‒	‒	‒	‒	‒	‒	‒	Negative	31.05.2018	‒	‒	‒	‒	‒	‒	Negative	31.01.2019	‒	‒	‒
1616	8	Negative	‒	18.07.2018	‒	‒	‒	‒	‒	‒	‒	‒	‒	‒	‒	‒	‒	‒	‒	‒	‒	‒	‒	Negative	05.07.2018c	‒	‒	‒	‒	‒	‒	‒	‒	‒	‒	‒	Negative	31.05.2018b	‒	‒	‒	‒	‒	‒	Negative	31.01.2019	‒	‒	‒
1621	8	Negative	‒	08.06.2018	‒	‒	‒	‒	‒	‒	‒	‒	‒	‒	‒	‒	‒	‒	‒	‒	‒	‒	‒	Negative	05.07.2018c	‒	‒	‒	‒	‒	‒	‒	‒	‒	‒	‒	Negative	31.05.2018	‒	‒	‒	‒	‒	‒	Negative	31.01.2019	‒	‒	‒
1624	8	Negative	‒	22.05.2018	‒	‒	‒	‒	‒	‒	‒	‒	‒	‒	‒	‒	‒	‒	‒	‒	‒	‒	‒	Positive	05.07.2018c	Blastocystis ST1	02.08.2018	‒	‒	Positive	06.07.2018	‒	02.08.2018	Unknown	Sí	‒	Positive	24.05.2018b	ST1	4	24.05.2018	No	1	Yes	Negative	31.01.2019	‒	‒	‒
1634	8	Negative	‒	22.05.2018	‒	‒	‒	‒	‒	‒	‒	‒	‒	‒	‒	‒	‒	‒	‒	‒	‒	‒	‒	Negative	05.07.2018c	‒	‒	‒	‒	‒	‒	‒	‒	‒	‒	‒	Negative	24.05.2018b	‒	‒	‒	‒	‒	‒	Negative	31.01.2019	‒	‒	‒
1637	8	Negative	‒	08.06.2018	‒	‒	‒	‒	‒	‒	‒	‒	‒	‒	‒	‒	‒	‒	‒	‒	‒	‒	‒	Negative	05.07.2018c	‒	‒	‒	‒	‒	‒	‒	‒	‒	‒	‒	Negative	31.05.2018	‒	‒	‒	‒	‒	‒	Negative	31.01.2019	‒	‒	‒
1645	8	Negative	‒	18.07.2018	‒	‒	‒	‒	‒	‒	‒	‒	‒	‒	‒	‒	‒	‒	‒	‒	‒	‒	‒	Negative	05.07.2018c	‒	‒	‒	‒	‒	‒	‒	‒	‒	‒	‒	Negative	31.05.2018b	‒	‒	‒	‒	‒	‒	Negative	31.01.2019	‒	‒	‒
1751	8	Negative	‒	22.05.2018	‒	‒	‒	‒	‒	‒	‒	‒	‒	‒	‒	‒	‒	‒	‒	‒	‒	‒	‒	Negative	05.07.2018c	‒	‒	‒	‒	‒	‒	‒	‒	‒	‒	‒	Negative	24.05.2018b	‒	‒	‒	‒	‒	‒	Negative	31.01.2019	‒	‒	‒
1759	8	Negative	‒	22.05.2018	‒	‒	‒	‒	‒	‒	‒	‒	‒	‒	‒	‒	‒	‒	‒	‒	‒	‒	‒	Negative	05.07.2018c	‒	‒	‒	‒	‒	‒	‒	‒	‒	‒	‒	Negative	24.05.2018b	‒	‒	‒	‒	‒	‒	Negative	31.01.2019	‒	‒	‒
1762	8	Negative	‒	22.05.2018	‒	‒	‒	‒	‒	‒	‒	‒	‒	‒	‒	‒	‒	‒	‒	‒	‒	‒	‒	Negative	05.07.2018c	‒	‒	‒	‒	‒	‒	‒	‒	‒	‒	‒	Negative	24.05.2018b	‒	‒	‒	‒	‒	‒	Negative	31.01.2019	‒	‒	‒
1768	8	Negative	‒	22.05.2018	‒	‒	‒	‒	‒	‒	‒	‒	‒	‒	‒	‒	‒	‒	‒	‒	‒	‒	‒	Negative	05.07.2018c	‒	‒	‒	‒	‒	‒	‒	‒	‒	‒	‒	Negative	24.05.2018b	‒	‒	‒	‒	‒	‒	Negative	31.01.2019	‒	‒	‒
1769	8	Negative	‒	08.06.2018	‒	‒	‒	‒	‒	‒	‒	‒	‒	‒	‒	‒	‒	‒	‒	‒	‒	‒	‒	Negative	05.07.2018c	‒	‒	‒	‒	‒	‒	‒	‒	‒	‒	‒	Negative	31.05.2018	‒	‒	‒	‒	‒	‒	Negative	31.01.2019	‒	‒	‒
1770	8	Negative	‒	22.05.2018	‒	‒	‒	‒	‒	‒	‒	‒	‒	‒	‒	‒	‒	‒	‒	‒	‒	‒	‒	Negative	05.07.2018c	‒	‒	‒	‒	‒	‒	‒	‒	‒	‒	‒	Negative	24.05.2018b	‒	‒	‒	‒	‒	‒	Negative	31.01.2019	‒	‒	‒
1772	8	Negative	‒	08.06.2018	‒	‒	‒	‒	‒	‒	‒	‒	‒	‒	‒	‒	‒	‒	‒	‒	‒	‒	‒	Negative	05.07.2018c	‒	‒	‒	‒	‒	‒	‒	‒	‒	‒	‒	Positive	31.05.2018	ST1	4	11.06.2018	No	1	Yes	Negative	31.01.2019	‒	‒	‒
1782	8	Negative	‒	22.05.2018	‒	‒	‒	‒	‒	‒	‒	‒	‒	‒	‒	‒	‒	‒	‒	‒	‒	‒	‒	Negative	05.07.2018c	‒	‒	‒	‒	‒	‒	‒	‒	‒	‒	‒	Negative	24.05.2018b	‒	‒	‒	‒	‒	‒	Negative	31.01.2019	‒	‒	‒
1785	8	Positive	37.8	08.06.2018	Not done	‒	‒	‒	‒	‒	Not done	‒	‒	‒	‒	‒	Not done	‒	‒	‒	‒	‒	‒	Negative	05.07.2018c	‒	‒	‒	‒	‒	‒	‒	‒	‒	‒	‒	Positive	31.05.2018	ST1	4	11.06.2018	No	1	Yes	Negative	31.01.2019b	‒	‒	‒
1786	8	Positive	34.3	08.06.2018	Not done	‒	‒	‒	‒	‒	Not done	‒	‒	‒	‒	‒	Not done	‒	‒	‒	‒	‒	‒	Negative	05.07.2018c	‒	‒	‒	‒	‒	‒	‒	‒	‒	‒	‒	Positive	31.05.2018	ST1	4	11.06.2018	No	1	Yes	Negative	31.01.2019b	‒	‒	‒
1787	8	Negative	‒	22.05.2018	‒	‒	‒	‒	‒	‒	‒	‒	‒	‒	‒	‒	‒	‒	‒	‒	‒	‒	‒	Negative	05.07.2018c	‒	‒	‒	‒	‒	‒	‒	‒	‒	‒	‒	Negative	24.05.2018b	‒	‒	‒	‒	‒	‒	Negative	31.01.2019b	‒	‒	‒
1788	8	Negative	‒	22.05.2018	‒	‒	‒	‒	‒	‒	‒	‒	‒	‒	‒	‒	‒	‒	‒	‒	‒	‒	‒	Negative	05.07.2018c	‒	‒	‒	‒	‒	‒	‒	‒	‒	‒	‒	Negative	24.05.2018b	‒	‒	‒	‒	‒	‒	Negative	31.01.2019b	‒	‒	‒
1789	8	Negative	‒	22.05.2018	‒	‒	‒	‒	‒	‒	‒	‒	‒	‒	‒	‒	‒	‒	‒	‒	‒	‒	‒	Negative	05.07.2018c	‒	‒	‒	‒	‒	‒	‒	‒	‒	‒	‒	Negative	24.05.2018b	‒	‒	‒	‒	‒	‒	Negative	31.01.2019b	‒	‒	‒
1790	8	Negative	‒	22.05.2018	‒	‒	‒	‒	‒	‒	‒	‒	‒	‒	‒	‒	‒	‒	‒	‒	‒	‒	‒	Negative	05.07.2018c	‒	‒	‒	‒	‒	‒	‒	‒	‒	‒	‒	Negative	24.05.2018b	‒	‒	‒	‒	‒	‒	Negative	31.01.2019b	‒	‒	‒
1791	8	Negative	‒	08.06.2018	‒	‒	‒	‒	‒	‒	‒	‒	‒	‒	‒	‒	‒	‒	‒	‒	‒	‒	‒	Negative	05.07.2018c	‒	‒	‒	‒	‒	‒	‒	‒	‒	‒	‒	Negative	31.05.2018	‒	‒	‒	‒	‒	‒	Negative	31.01.2019b	‒	‒	‒
1792	8	Negative	‒	22.05.2018	‒	‒	‒	‒	‒	‒	‒	‒	‒	‒	‒	‒	‒	‒	‒	‒	‒	‒	‒	Negative	05.07.2018c	‒	‒	‒	‒	‒	‒	‒	‒	‒	‒	‒	Negative	24.05.2018b	‒	‒	‒	‒	‒	‒	Negative	31.01.2019b	‒	‒	‒
1793	8	Negative	‒	22.05.2018	‒	‒	‒	‒	‒	‒	‒	‒	‒	‒	‒	‒	‒	‒	‒	‒	‒	‒	‒	Negative	06.07.2018	‒	‒	‒	‒	‒	‒	‒	‒	‒	‒	‒	Negative	24.05.2018b	‒	‒	‒	‒	‒	‒	Negative	31.01.2019b	‒	‒	‒
1796	8	Negative	‒	22.05.2018	‒	‒	‒	‒	‒	‒	‒	‒	‒	‒	‒	‒	‒	‒	‒	‒	‒	‒	‒	Negative	06.07.2018	‒	‒	‒	‒	‒	‒	‒	‒	‒	‒	‒	Positive	24.05.2018b	Untypable	‒	24.05.2018	‒	‒	‒	Negative	31.01.2019b	‒	‒	‒
1797	8	Negative	‒	22.05.2018	‒	‒	‒	‒	‒	‒	‒	‒	‒	‒	‒	‒	‒	‒	‒	‒	‒	‒	‒	Negative	06.07.2018	‒	‒	‒	‒	‒	‒	‒	‒	‒	‒	‒	Negative	24.05.2018b and 05.10.2018	‒	‒	‒	‒	‒	‒	Negative	31.01.2019b	‒	‒	‒
1803	8	Negative	‒	08.06.2018	‒	‒	‒	‒	‒	‒	‒	‒	‒	‒	‒	‒	‒	‒	‒	‒	‒	‒	‒	Negative	06.07.2018	‒	‒	‒	‒	‒	‒	‒	‒	‒	‒	‒	Positive	31.05.2018	ST2	12	11.06.2018	1 SNP out	0.99	Yes	Negative	31.01.2019b	‒	‒	‒
1805	8	Positive	34.6	11.06.2018	Not done	‒	‒	‒	‒	‒	Not done	‒	‒	‒	‒	‒	Not done	‒	‒	‒	‒	‒	‒	Negative	06.07.2018	‒	‒	‒	‒	‒	‒	‒	‒	‒	‒	‒	Positive	31.05.2018	Untypable	‒	‒	‒	‒	‒	Negative	31.01.2019b	‒	‒	‒
1806	8	Negative	‒	22.05.2018	‒	‒	‒	‒	‒	‒	‒	‒	‒	‒	‒	‒	‒	‒	‒	‒	‒	‒	‒	Negative	06.07.2018	‒	‒	‒	‒	‒	‒	‒	‒	‒	‒	‒	Negative	24.05.2018b	‒	‒	‒	‒	‒	‒	Negative	31.01.2019b	‒	‒	‒
1810	8	Negative	‒	22.05.2018	‒	‒	‒	‒	‒	‒	‒	‒	‒	‒	‒	‒	‒	‒	‒	‒	‒	‒	‒	Negative	06.07.2018	Blastocystis ST1	02.08.2018	‒	‒	‒	‒	‒	‒	‒	‒	‒	Positive	24.05.2018b	ST1	4	24.05.2018	No	1	Yes	Negative	31.01.2019b	‒	‒	‒
1819	8	Negative	‒	11.06.2018	‒	‒	‒	‒	‒	‒	‒	‒	‒	‒	‒	‒	‒	‒	‒	‒	‒	‒	‒	Negative	06.07.2018	‒	‒	‒	‒	‒	‒	‒	‒	‒	‒	‒	Negative	31.05.2018b	‒	‒	‒	‒	‒	‒	Negative	31.01.2019b	‒	‒	‒
1821	8	Positive	21.1	11.06.2018	Positive	05.09.2018b	BIV	06.09.2018b and 03.10.2018a	T183Y, T387Y, C396Y, C423Y	Yes	Negative	06.09.2018a	‒	‒	‒	‒	Negative	06.09.2018b	‒	‒	‒	‒	BIV	Negative	06.07.2018	‒	‒	‒	‒	‒	‒	‒	‒	‒	‒	‒	Negative	31.05.2018b	‒	‒	‒	‒	‒	‒	Negative	31.01.2019b	‒	‒	‒
1822	8	Negative	‒	22.05.2018	‒	‒	‒	‒	‒	‒	‒	‒	‒	‒	‒	‒	‒	‒	‒	‒	‒	‒	‒	Negative	06.07.2018	‒	‒	‒	‒	‒	‒	‒	‒	‒	‒	‒	Negative	24.05.2018b	‒	‒	‒	‒	‒	‒	Negative	31.01.2019b	‒	‒	‒
1823	8	Negative	‒	22.05.2018	‒	‒	‒	‒	‒	‒	‒	‒	‒	‒	‒	‒	‒	‒	‒	‒	‒	‒	‒	Negative	06.07.2018	‒	‒	‒	‒	‒	‒	‒	‒	‒	‒	‒	Negative	24.05.2018b	‒	‒	‒	‒	‒	‒	Negative	31.01.2019b	‒	‒	‒
1824	8	Negative	‒	07.06.2018	‒	‒	‒	‒	‒	‒	‒	‒	‒	‒	‒	‒	‒	‒	‒	‒	‒	‒	‒	Negative	06.07.2018	‒	‒	‒	‒	‒	‒	‒	‒	‒	‒	‒	Negative	24.05.2018b	‒	‒	‒	‒	‒	‒	Negative	31.01.2019b	‒	‒	‒
1827	8	Negative	‒	07.06.2018	‒	‒	‒	‒	‒	‒	‒	‒	‒	‒	‒	‒	‒	‒	‒	‒	‒	‒	‒	Negative	06.07.2018	‒	‒	‒	‒	‒	‒	‒	‒	‒	‒	‒	Negative	24.05.2018b	‒	‒	‒	‒	‒	‒	Negative	31.01.2019b	‒	‒	‒
1828	8	Negative	‒	11.06.2018	‒	‒	‒	‒	‒	‒	‒	‒	‒	‒	‒	‒	‒	‒	‒	‒	‒	‒	‒	Negative	06.07.2018	‒	‒	‒	‒	‒	‒	‒	‒	‒	‒	‒	Negative	31.05.2018b	‒	‒	‒	‒	‒	‒	Negative	31.01.2019b	‒	‒	‒
1829	8	Negative	‒	18.07.2018	‒	‒	‒	‒	‒	‒	‒	‒	‒	‒	‒	‒	‒	‒	‒	‒	‒	‒	‒	Negative	06.07.2018	‒	‒	‒	‒	‒	‒	‒	‒	‒	‒	‒	Negative	31.05.2018b	‒	‒	‒	‒	‒	‒	Negative	31.01.2019b	‒	‒	‒
1831	8	Negative	‒	11.06.2018	‒	‒	‒	‒	‒	‒	‒	‒	‒	‒	‒	‒	‒	‒	‒	‒	‒	‒	‒	Negative	06.07.2018	‒	‒	‒	‒	‒	‒	‒	‒	‒	‒	‒	Negative	31.05.2018b	‒	‒	‒	‒	‒	‒	Negative	01.02.2019	‒	‒	‒
1833	8	Negative	‒	11.06.2018	‒	‒	‒	‒	‒	‒	‒	‒	‒	‒	‒	‒	‒	‒	‒	‒	‒	‒	‒	Negative	06.07.2018	‒	‒	‒	‒	‒	‒	‒	‒	‒	‒	‒	Negative	31.05.2018b	‒	‒	‒	‒	‒	‒	Negative	01.02.2019	‒	‒	‒
1834	8	Negative	‒	12.06.2018	‒	‒	‒	‒	‒	‒	‒	‒	‒	‒	‒	‒	‒	‒	‒	‒	‒	‒	‒	Negative	06.07.2018	‒	‒	‒	‒	‒	‒	‒	‒	‒	‒	‒	Negative	31.05.2018b	‒	‒	‒	‒	‒	‒	Negative	01.02.2019	‒	‒	‒
1837	8	Negative	‒	07.06.2018	‒	‒	‒	‒	‒	‒	‒	‒	‒	‒	‒	‒	‒	‒	‒	‒	‒	‒	‒	Negative	06.07.2018	‒	‒	‒	‒	‒	‒	‒	‒	‒	‒	‒	Negative	24.05.2018b	‒	‒	‒	‒	‒	‒	Negative	01.02.2019	‒	‒	‒
1844	8	Positive	34.7	11.06.2018	Not done	‒	‒	‒	‒	‒	Not done	‒	‒	‒	‒	‒	Not done	‒	‒	‒	‒	‒	‒	Negative	06.07.2018	‒	‒	‒	‒	‒	‒	‒	‒	‒	‒	‒	Negative	31.05.2018b	‒	‒	‒	‒	‒	‒	Negative	01.02.2019	‒	‒	‒
1854	8	Negative	‒	07.06.2018	‒	‒	‒	‒	‒	‒	‒	‒	‒	‒	‒	‒	‒	‒	‒	‒	‒	‒	‒	Negative	06.07.2018	‒	‒	‒	‒	‒	‒	‒	‒	‒	‒	‒	Negative	24.05.2018b	‒	‒	‒	‒	‒	‒	Negative	01.02.2019	‒	‒	‒
1857	8	Negative	‒	11.06.2018	‒	‒	‒	‒	‒	‒	‒	‒	‒	‒	‒	‒	‒	‒	‒	‒	‒	‒	‒	Negative	06.07.2018	‒	‒	‒	‒	‒	‒	‒	‒	‒	‒	‒	Negative	31.05.2018b	‒	‒	‒	‒	‒	‒	Negative	01.02.2019	‒	‒	‒
1862	8	Negative	‒	07.06.2018	‒	‒	‒	‒	‒	‒	‒	‒	‒	‒	‒	‒	‒	‒	‒	‒	‒	‒	‒	Negative	06.07.2018	‒	‒	‒	‒	‒	‒	‒	‒	‒	‒	‒	Negative	24.05.2018b	‒	‒	‒	‒	‒	‒	Negative	01.02.2019	‒	‒	‒
1865	8	Negative	‒	07.06.2018	‒	‒	‒	‒	‒	‒	‒	‒	‒	‒	‒	‒	‒	‒	‒	‒	‒	‒	‒	Negative	19.07.2018	‒	‒	‒	‒	‒	‒	‒	‒	‒	‒	‒	Negative	24.05.2018b	‒	‒	‒	‒	‒	‒	Negative	01.02.2019	‒	‒	‒
1879	8	Negative	‒	11.06.2018	‒	‒	‒	‒	‒	‒	‒	‒	‒	‒	‒	‒	‒	‒	‒	‒	‒	‒	‒	Negative	06.07.2018	‒	‒	‒	‒	‒	‒	‒	‒	‒	‒	‒	Negative	31.05.2018b	‒	‒	‒	‒	‒	‒	Negative	01.02.2019	‒	‒	‒
1884	8	Negative	‒	07.06.2018	‒	‒	‒	‒	‒	‒	‒	‒	‒	‒	‒	‒	‒	‒	‒	‒	‒	‒	‒	Negative	19.07.2018	‒	‒	‒	‒	‒	‒	‒	‒	‒	‒	‒	Negative	24.05.2018b	‒	‒	‒	‒	‒	‒	Negative	01.02.2019	‒	‒	‒
1891	8	Negative	‒	07.06.2018	‒	‒	‒	‒	‒	‒	‒	‒	‒	‒	‒	‒	‒	‒	‒	‒	‒	‒	‒	Negative	19.07.2018	‒	‒	‒	‒	‒	‒	‒	‒	‒	‒	‒	Positive	24.05.2018b	ST1	4	24.05.2018	No	1	Yes	Negative	01.02.2019	‒	‒	‒
1893	8	Negative	‒	07.06.2018	‒	‒	‒	‒	‒	‒	‒	‒	‒	‒	‒	‒	‒	‒	‒	‒	‒	‒	‒	Negative	19.07.2018	‒	‒	‒	‒	‒	‒	‒	‒	‒	‒	‒	Negative	31.05.2018b	‒	‒	‒	‒	‒	‒	Negative	01.02.2019	‒	‒	‒
1896	8	Negative	‒	07.06.2018	‒	‒	‒	‒	‒	‒	‒	‒	‒	‒	‒	‒	‒	‒	‒	‒	‒	‒	‒	Negative	19.07.2018	‒	‒	‒	‒	‒	‒	‒	‒	‒	‒	‒	Negative	24.05.2018b	‒	‒	‒	‒	‒	‒	Negative	01.02.2019	‒	‒	‒
1899	8	Negative	‒	07.06.2018	‒	‒	‒	‒	‒	‒	‒	‒	‒	‒	‒	‒	‒	‒	‒	‒	‒	‒	‒	Negative	19.07.2018	‒	‒	‒	‒	‒	‒	‒	‒	‒	‒	‒	Negative	24.05.2018b	‒	‒	‒	‒	‒	‒	Negative	01.02.2019	‒	‒	‒
1931	8	Negative	‒	12.06.2018	‒	‒	‒	‒	‒	‒	‒	‒	‒	‒	‒	‒	‒	‒	‒	‒	‒	‒	‒	Negative	19.07.2018	‒	‒	‒	‒	‒	‒	‒	‒	‒	‒	‒	Negative	31.05.2018b	‒	‒	‒	‒	‒	‒	Negative	01.02.2019	‒	‒	‒
1530	3	Negative	‒	12.06.2018	‒	‒	‒	‒	‒	‒	‒	‒	‒	‒	‒	‒	‒	‒	‒	‒	‒	‒	‒	Negative	25.06.2018	‒	‒	‒	‒	‒	‒	‒	‒	‒	‒	‒	Negative	13.06.2018	‒	‒	‒	‒	‒	‒	Negative	01.02.2019	‒	‒	‒
1535	3	Positive	34	12.06.2018	Not done	‒	‒	‒	‒	‒	Not done	‒	‒	‒	‒	‒	Not done	‒	‒	‒	‒	‒	‒	Negative	25.06.2018	‒	‒	‒	‒	‒	‒	‒	‒	‒	‒	‒	Negative	13.06.2018	‒	‒	‒	‒	‒	‒	Negative	01.02.2019	‒	‒	‒
1536	3	Negative	‒	12.06.2018	‒	‒	‒	‒	‒	‒	‒	‒	‒	‒	‒	‒	‒	‒	‒	‒	‒	‒	‒	Negative	25.06.2018	‒	‒	‒	‒	‒	‒	‒	‒	‒	‒	‒	Negative	13.06.2018	‒	‒	‒	‒	‒	‒	Negative	01.02.2019	‒	‒	‒
1540	3	Negative	‒	12.06.2018	‒	‒	‒	‒	‒	‒	‒	‒	‒	‒	‒	‒	‒	‒	‒	‒	‒	‒	‒	Negative	25.06.2018	‒	‒	‒	‒	‒	‒	‒	‒	‒	‒	‒	Negative	13.06.2018	‒	‒	‒	‒	‒	‒	Negative	01.02.2019	‒	‒	‒
1543	3	Negative	‒	12.06.2018	‒	‒	‒	‒	‒	‒	‒	‒	‒	‒	‒	‒	‒	‒	‒	‒	‒	‒	‒	Negative	25.06.2018	‒	‒	‒	‒	‒	‒	‒	‒	‒	‒	‒	Negative	13.06.2018	‒	‒	‒	‒	‒	‒	Negative	01.02.2019	‒	‒	‒
1551	3	Negative	‒	12.06.2018	‒	‒	‒	‒	‒	‒	‒	‒	‒	‒	‒	‒	‒	‒	‒	‒	‒	‒	‒	Negative	25.06.2018	‒	‒	‒	‒	‒	‒	‒	‒	‒	‒	‒	Negative	13.06.2018	‒	‒	‒	‒	‒	‒	Negative	01.02.2019	‒	‒	‒
1557	3	Negative	‒	12.06.2018	‒	‒	‒	‒	‒	‒	‒	‒	‒	‒	‒	‒	‒	‒	‒	‒	‒	‒	‒	Positive	25.06.2018	C. hominis	03.07.2018	C607T, C620T, 698InsT, G683T	Sí	Negative	11.09.2018	‒	‒	‒	‒	‒	Negative	13.06.2018	‒	‒	‒	‒	‒	‒	Negative	01.02.2019	‒	‒	‒
1560	3	Positive	34.9	12.06.2018	Not done	‒	‒	‒	‒	‒	Not done	‒	‒	‒	‒	‒	Not done	‒	‒	‒	‒	‒	‒	Negative	25.06.2018	‒	‒	‒	‒	‒	‒	‒	‒	‒	‒	‒	Negative	13.06.2018	‒	‒	‒	‒	‒	‒	Negative	04.02.2019	‒	‒	‒
1563	3	Positive	33.9	12.06.2018	Not done	‒	‒	‒	‒	‒	Not done	‒	‒	‒	‒	‒	Not done	‒	‒	‒	‒	‒	‒	Negative	25.06.2018	‒	‒	‒	‒	‒	‒	‒	‒	‒	‒	‒	Positive	13.06.2018	ST4	42	18.06.2018	No	1	Yes	Negative	04.02.2019	‒	‒	‒
1564	3	Negative	‒	12.06.2018	‒	‒	‒	‒	‒	‒	‒	‒	‒	‒	‒	‒	‒	‒	‒	‒	‒	‒	‒	Negative	25.06.2018	‒	‒	‒	‒	‒	‒	‒	‒	‒	‒	‒	Negative	13.06.2018	‒	‒	‒	‒	‒	‒	Negative	04.02.2019	‒	‒	‒
1573	3	Negative	‒	12.06.2018	‒	‒	‒	‒	‒	‒	‒	‒	‒	‒	‒	‒	‒	‒	‒	‒	‒	‒	‒	Negative	25.06.2018	‒	‒	‒	‒	‒	‒	‒	‒	‒	‒	‒	Positive	13.06.2018	ST1	4	18.06.2018	No	1	Yes	Negative	04.02.2019	‒	‒	‒
1578	3	Positive	34.8	12.06.2018	Not done	‒	‒	‒	‒	‒	Not done	‒	‒	‒	‒	‒	Not done	‒	‒	‒	‒	‒	‒	Negative	25.06.2018	‒	‒	‒	‒	‒	‒	‒	‒	‒	‒	‒	Negative	13.06.2018	‒	‒	‒	‒	‒	‒	Negative	04.02.2019	‒	‒	‒
1580	3	Positive	35.1	12.06.2018	Not done	‒	‒	‒	‒	‒	Not done	‒	‒	‒	‒	‒	Not done	‒	‒	‒	‒	‒	‒	Negative	25.06.2018	‒	‒	‒	‒	‒	‒	‒	‒	‒	‒	‒	Negative	13.06.2018	‒	‒	‒	‒	‒	‒	Negative	04.02.2019	‒	‒	‒
1583	3	Positive	33.7	12.06.2018	Not done	‒	‒	‒	‒	‒	Not done	‒	‒	‒	‒	‒	Not done	‒	‒	‒	‒	‒	‒	Negative	25.06.2018	‒	‒	‒	‒	‒	‒	‒	‒	‒	‒	‒	Negative	13.06.2018	‒	‒	‒	‒	‒	‒	Negative	04.02.2019	‒	‒	‒
1584	3	Negative	‒	12.06.2018	‒	‒	‒	‒	‒	‒	‒	‒	‒	‒	‒	‒	‒	‒	‒	‒	‒	‒	‒	Negative	25.06.2018	‒	‒	‒	‒	‒	‒	‒	‒	‒	‒	‒	Negative	13.06.2018	‒	‒	‒	‒	‒	‒	Negative	04.02.2019	‒	‒	‒
1587	3	Negative	‒	12.06.2018	‒	‒	‒	‒	‒	‒	‒	‒	‒	‒	‒	‒	‒	‒	‒	‒	‒	‒	‒	Negative	25.06.2018	‒	‒	‒	‒	‒	‒	‒	‒	‒	‒	‒	Negative	13.06.2018	‒	‒	‒	‒	‒	‒	Negative	04.02.2019	‒	‒	‒
1601	3	Negative	‒	12.06.2018	‒	‒	‒	‒	‒	‒	‒	‒	‒	‒	‒	‒	‒	‒	‒	‒	‒	‒	‒	Negative	25.06.2018	‒	‒	‒	‒	‒	‒	‒	‒	‒	‒	‒	Negative	13.06.2018	‒	‒	‒	‒	‒	‒	Negative	04.02.2019	‒	‒	‒
1603	3	Negative	‒	12.06.2018	‒	‒	‒	‒	‒	‒	‒	‒	‒	‒	‒	‒	‒	‒	‒	‒	‒	‒	‒	Negative	25.06.2018	‒	‒	‒	‒	‒	‒	‒	‒	‒	‒	‒	Negative	13.06.2018	‒	‒	‒	‒	‒	‒	Negative	04.02.2019	‒	‒	‒
1615	3	Positive	33.7	12.06.2018	Not done	‒	‒	‒	‒	‒	Not done	‒	‒	‒	‒	‒	Not done	‒	‒	‒	‒	‒	‒	Negative	25.06.2018	‒	‒	‒	‒	‒	‒	‒	‒	‒	‒	‒	Positive	13.06.2018	ST2	9	18.06.2018	No	1	Yes	Negative	04.02.2019	‒	‒	‒
1617	3	Negative	‒	12.06.2018	‒	‒	‒	‒	‒	‒	‒	‒	‒	‒	‒	‒	‒	‒	‒	‒	‒	‒	‒	Negative	25.06.2018	‒	‒	‒	‒	‒	‒	‒	‒	‒	‒	‒	Positive	13.06.2018	ST1	4	18.06.2018	No	1	Yes	Negative	04.02.2019	‒	‒	‒
1625	3	Negative	‒	12.06.2018	‒	‒	‒	‒	‒	‒	‒	‒	‒	‒	‒	‒	‒	‒	‒	‒	‒	‒	‒	Negative	25.06.2018	‒	‒	‒	‒	‒	‒	‒	‒	‒	‒	‒	Negative	13.06.2018	‒	‒	‒	‒	‒	‒	Negative	04.02.2019	‒	‒	‒
1627	3	Negative	‒	12.06.2018	‒	‒	‒	‒	‒	‒	‒	‒	‒	‒	‒	‒	‒	‒	‒	‒	‒	‒	‒	Negative	25.06.2018	‒	‒	‒	‒	‒	‒	‒	‒	‒	‒	‒	Negative	13.06.2018	‒	‒	‒	‒	‒	‒	Negative	04.02.2019	‒	‒	‒
1648	3	Negative	‒	12.06.2018	‒	‒	‒	‒	‒	‒	‒	‒	‒	‒	‒	‒	‒	‒	‒	‒	‒	‒	‒	Negative	25.06.2018	‒	‒	‒	‒	‒	‒	‒	‒	‒	‒	‒	Negative	13.06.2018	‒	‒	‒	‒	‒	‒	Negative	04.02.2019	‒	‒	‒
1752	3	Negative	‒	12.06.2018	‒	‒	‒	‒	‒	‒	‒	‒	‒	‒	‒	‒	‒	‒	‒	‒	‒	‒	‒	Negative	25.06.2018	‒	‒	‒	‒	‒	‒	‒	‒	‒	‒	‒	Negative	13.06.2018	‒	‒	‒	‒	‒	‒	Negative	04.02.2019	‒	‒	‒
1757	3	Negative	‒	12.06.2018	‒	‒	‒	‒	‒	‒	‒	‒	‒	‒	‒	‒	‒	‒	‒	‒	‒	‒	‒	Negative	25.06.2018	‒	‒	‒	‒	‒	‒	‒	‒	‒	‒	‒	Negative	13.06.2018	‒	‒	‒	‒	‒	‒	Negative	04.02.2019	‒	‒	‒
1767	3	Negative	‒	12.06.2018	‒	‒	‒	‒	‒	‒	‒	‒	‒	‒	‒	‒	‒	‒	‒	‒	‒	‒	‒	Negative	25.06.2018	‒	‒	‒	‒	‒	‒	‒	‒	‒	‒	‒	Negative	13.06.2018	‒	‒	‒	‒	‒	‒	Negative	04.02.2019	‒	‒	‒
1774	3	Negative	‒	18.07.2018	‒	‒	‒	‒	‒	‒	‒	‒	‒	‒	‒	‒	‒	‒	‒	‒	‒	‒	‒	Negative	25.06.2018	‒	‒	‒	‒	‒	‒	‒	‒	‒	‒	‒	Negative	13.06.2018	‒	‒	‒	‒	‒	‒	Negative	04.02.2019	‒	‒	‒
1777	3	Positive	26.9	12.06.2018	Negative	05.09.2018b	‒	‒	‒	‒	Negative	06.09.2018b	‒	‒	‒	‒	Positive	06.09.2018b	BIV	19.09.2018	No	Yes	BIV	Negative	25.06.2018	‒	‒	‒	‒	‒	‒	‒	‒	‒	‒	‒	Negative	13.06.2018	‒	‒	‒	‒	‒	‒	Negative	04.02.2019	‒	‒	‒
1778	3	Negative	‒	12.06.2018	‒	‒	‒	‒	‒	‒	‒	‒	‒	‒	‒	‒	‒	‒	‒	‒	‒	‒	‒	Negative	25.06.2018	‒	‒	‒	‒	‒	‒	‒	‒	‒	‒	‒	Negative	13.06.2018	‒	‒	‒	‒	‒	‒	Negative	04.02.2019	‒	‒	‒
1779	3	Negative	‒	12.06.2018	‒	‒	‒	‒	‒	‒	‒	‒	‒	‒	‒	‒	‒	‒	‒	‒	‒	‒	‒	Negative	25.06.2018	‒	‒	‒	‒	‒	‒	‒	‒	‒	‒	‒	Negative	13.06.2018	‒	‒	‒	‒	‒	‒	Negative	04.02.2019	‒	‒	‒
1783	3	Negative	‒	14.06.2018	‒	‒	‒	‒	‒	‒	‒	‒	‒	‒	‒	‒	‒	‒	‒	‒	‒	‒	‒	Negative	25.06.2018	Stichotrichia sp.	03.07.2018	‒	‒	Not done	‒	‒	‒	‒	‒	‒	Negative	13.06.2018	‒	‒	‒	‒	‒	‒	Negative	04.02.2019	‒	‒	‒
1784	3	Positive	24.6	12.06.2018	Positive	05.09.2018b	BIV	06.09.2018b and 03.10.2018a	C102Y, C105Y, C432Y, C435Y	Yes	Positive	06.09.2018b	B	25.09.2018	G159A, C165T, C309T, C324T,C352T, C393T, T471C	Yes	Negative	06.09.2018b	Aspergillus	19.09.2018	‒	‒	BIV	Negative	25.06.2018	‒	‒	‒	‒	‒	‒	‒	‒	‒	‒	‒	Positive	13.06.2018	ST3	Unknown	18.06.2018	No	0.97	No	Negative	04.02.2019	‒	‒	‒
1799	3	Negative	‒	14.06.2018	‒	‒	‒	‒	‒	‒	‒	‒	‒	‒	‒	‒	‒	‒	‒	‒	‒	‒	‒	Negative	25.06.2018	‒	‒	‒	‒	‒	‒	‒	‒	‒	‒	‒	Negative	13.06.2018	‒	‒	‒	‒	‒	‒	Negative	05.02.2019	‒	‒	‒
1800	3	Negative	‒	14.06.2018	‒	‒	‒	‒	‒	‒	‒	‒	‒	‒	‒	‒	‒	‒	‒	‒	‒	‒	‒	Negative	25.06.2018	‒	‒	‒	‒	‒	‒	‒	‒	‒	‒	‒	Negative	13.06.2018	‒	‒	‒	‒	‒	‒	Negative	05.02.2019	‒	‒	‒
1832	3	Negative	‒	14.06.2018	‒	‒	‒	‒	‒	‒	‒	‒	‒	‒	‒	‒	‒	‒	‒	‒	‒	‒	‒	Negative	25.06.2018	‒	‒	‒	‒	‒	‒	‒	‒	‒	‒	‒	Negative	13.06.2018	‒	‒	‒	‒	‒	‒	Negative	05.02.2019	‒	‒	‒
1835	3	Negative	‒	14.06.2018	‒	‒	‒	‒	‒	‒	‒	‒	‒	‒	‒	‒	‒	‒	‒	‒	‒	‒	‒	Negative	25.06.2018	‒	‒	‒	‒	‒	‒	‒	‒	‒	‒	‒	Negative	13.06.2018	‒	‒	‒	‒	‒	‒	Negative	05.02.2019	‒	‒	‒
1836	3	Negative	‒	14.06.2018	‒	‒	‒	‒	‒	‒	‒	‒	‒	‒	‒	‒	‒	‒	‒	‒	‒	‒	‒	Negative	25.06.2018	‒	‒	‒	‒	‒	‒	‒	‒	‒	‒	‒	Negative	13.06.2018	‒	‒	‒	‒	‒	‒	Negative	05.02.2019	‒	‒	‒
1839	3	Negative	‒	14.06.2018	‒	‒	‒	‒	‒	‒	‒	‒	‒	‒	‒	‒	‒	‒	‒	‒	‒	‒	‒	Negative	25.06.2018	‒	‒	‒	‒	‒	‒	‒	‒	‒	‒	‒	Negative	13.06.2018	‒	‒	‒	‒	‒	‒	Negative	05.02.2019	‒	‒	‒
1840	3	Negative	‒	14.06.2018	‒	‒	‒	‒	‒	‒	‒	‒	‒	‒	‒	‒	‒	‒	‒	‒	‒	‒	‒	Negative	25.06.2018	‒	‒	‒	‒	‒	‒	‒	‒	‒	‒	‒	Negative	14.06.2018	‒	‒	‒	‒	‒	‒	Negative	05.02.2019	‒	‒	‒
1841	3	Negative	‒	14.06.2018	‒	‒	‒	‒	‒	‒	‒	‒	‒	‒	‒	‒	‒	‒	‒	‒	‒	‒	‒	Negative	26.06.2018a	‒	‒	‒	‒	‒	‒	‒	‒	‒	‒	‒	Negative	14.06.2018	‒	‒	‒	‒	‒	‒	Negative	05.02.2019	‒	‒	‒
1842	3	Negative	‒	14.06.2018	‒	‒	‒	‒	‒	‒	‒	‒	‒	‒	‒	‒	‒	‒	‒	‒	‒	‒	‒	Negative	26.06.2018a	‒	‒	‒	‒	‒	‒	‒	‒	‒	‒	‒	Negative	14.06.2018	‒	‒	‒	‒	‒	‒	Negative	05.02.2019	‒	‒	‒
1843	3	Negative	‒	14.06.2018	‒	‒	‒	‒	‒	‒	‒	‒	‒	‒	‒	‒	‒	‒	‒	‒	‒	‒	‒	Negative	26.06.2018a	‒	‒	‒	‒	‒	‒	‒	‒	‒	‒	‒	Negative	14.06.2018	‒	‒	‒	‒	‒	‒	Negative	05.02.2019	‒	‒	‒
1845	3	Negative	‒	14.06.2018	‒	‒	‒	‒	‒	‒	‒	‒	‒	‒	‒	‒	‒	‒	‒	‒	‒	‒	‒	Negative	26.06.2018a	‒	‒	‒	‒	‒	‒	‒	‒	‒	‒	‒	Negative	14.06.2018	‒	‒	‒	‒	‒	‒	Negative	05.02.2019	‒	‒	‒
1847	3	Negative	‒	14.06.2018	‒	‒	‒	‒	‒	‒	‒	‒	‒	‒	‒	‒	‒	‒	‒	‒	‒	‒	‒	Negative	26.06.2018a	‒	‒	‒	‒	‒	‒	‒	‒	‒	‒	‒	Negative	14.06.2018	‒	‒	‒	‒	‒	‒	Negative	05.02.2019	‒	‒	‒
1848	3	Negative	‒	14.06.2018	‒	‒	‒	‒	‒	‒	‒	‒	‒	‒	‒	‒	‒	‒	‒	‒	‒	‒	‒	Negative	26.06.2018a	‒	‒	‒	‒	‒	‒	‒	‒	‒	‒	‒	Negative	14.06.2018	‒	‒	‒	‒	‒	‒	Negative	05.02.2019	‒	‒	‒
1850	3	Negative	‒	14.06.2018	‒	‒	‒	‒	‒	‒	‒	‒	‒	‒	‒	‒	‒	‒	‒	‒	‒	‒	‒	Negative	26.06.2018a	‒	‒	‒	‒	‒	‒	‒	‒	‒	‒	‒	Negative	14.06.2018	‒	‒	‒	‒	‒	‒	Negative	05.02.2019	‒	‒	‒
1855	3	Negative	‒	13.06.2018	‒	‒	‒	‒	‒	‒	‒	‒	‒	‒	‒	‒	‒	‒	‒	‒	‒	‒	‒	Negative	26.06.2018a	‒	‒	‒	‒	‒	‒	‒	‒	‒	‒	‒	Positive	14.06.2018	Untypable	‒	18.06.2018	‒	‒	‒	Negative	05.02.2019	‒	‒	‒
1856	3	Positive	33.5	13.06.2018	Not done	‒	‒	‒	‒	‒	Not done	‒	‒	‒	‒	‒	Not done	‒	‒	‒	‒	‒	‒	Negative	26.06.2018a	‒	‒	‒	‒	‒	‒	‒	‒	‒	‒	‒	Negative	14.06.2018	‒	‒	‒	‒	‒	‒	Negative	05.02.2019	‒	‒	‒
1860	3	Negative	‒	13.06.2018	‒	‒	‒	‒	‒	‒	‒	‒	‒	‒	‒	‒	‒	‒	‒	‒	‒	‒	‒	Negative	26.06.2018a	‒	‒	‒	‒	‒	‒	‒	‒	‒	‒	‒	Negative	14.06.2018	‒	‒	‒	‒	‒	‒	Negative	05.02.2019	‒	‒	‒
1867	3	Negative	‒	13.06.2018	‒	‒	‒	‒	‒	‒	‒	‒	‒	‒	‒	‒	‒	‒	‒	‒	‒	‒	‒	Negative	26.06.2018a	‒	‒	‒	‒	‒	‒	‒	‒	‒	‒	‒	Negative	14.06.2018	‒	‒	‒	‒	‒	‒	Negative	05.02.2019	‒	‒	‒
1871	3	Positive	33.5	13.06.2018	Not done	‒	‒	‒	‒	‒	Not done	‒	‒	‒	‒	‒	Not done	‒	‒	‒	‒	‒	‒	Negative	26.06.2018a	‒	‒	‒	‒	‒	‒	‒	‒	‒	‒	‒	Negative	14.06.2018	‒	‒	‒	‒	‒	‒	Negative	05.02.2019	‒	‒	‒
1872	3	Negative	‒	13.06.2018	‒	‒	‒	‒	‒	‒	‒	‒	‒	‒	‒	‒	‒	‒	‒	‒	‒	‒	‒	Negative	26.06.2018a	‒	‒	‒	‒	‒	‒	‒	‒	‒	‒	‒	Negative	14.06.2018	‒	‒	‒	‒	‒	‒	Negative	05.02.2019	‒	‒	‒
1873	3	Positive	35.1	13.06.2018	Not done	‒	‒	‒	‒	‒	Not done	‒	‒	‒	‒	‒	Not done	‒	‒	‒	‒	‒	‒	Negative	26.06.2018a	‒	‒	‒	‒	‒	‒	‒	‒	‒	‒	‒	Negative	14.06.2018	‒	‒	‒	‒	‒	‒	Negative	05.02.2019	‒	‒	‒
1874	3	Positive	36.4	13.06.2018	Not done	‒	‒	‒	‒	‒	Not done	‒	‒	‒	‒	‒	Not done	‒	‒	‒	‒	‒	‒	Negative	26.06.2018a	‒	‒	‒	‒	‒	‒	‒	‒	‒	‒	‒	Negative	14.06.2018	‒	‒	‒	‒	‒	‒	Negative	05.02.2019	‒	‒	‒
1877	3	Negative	‒	13.06.2018	‒	‒	‒	‒	‒	‒	‒	‒	‒	‒	‒	‒	‒	‒	‒	‒	‒	‒	‒	Negative	26.06.2018a	‒	‒	‒	‒	‒	‒	‒	‒	‒	‒	‒	Negative	14.06.2018	‒	‒	‒	‒	‒	‒	Negative	05.02.2019	‒	‒	‒
1881	3	Negative	‒	13.06.2018	‒	‒	‒	‒	‒	‒	‒	‒	‒	‒	‒	‒	‒	‒	‒	‒	‒	‒	‒	Negative	26.06.2018a	‒	‒	‒	‒	‒	‒	‒	‒	‒	‒	‒	Negative	14.06.2018	‒	‒	‒	‒	‒	‒	Negative	05.02.2019	‒	‒	‒
1882	3	Negative	‒	13.06.2018	‒	‒	‒	‒	‒	‒	‒	‒	‒	‒	‒	‒	‒	‒	‒	‒	‒	‒	‒	Negative	26.06.2018a	‒	‒	‒	‒	‒	‒	‒	‒	‒	‒	‒	Negative	14.06.2018	‒	‒	‒	‒	‒	‒	Negative	05.02.2019	‒	‒	‒
1883	3	Positive	35.6	13.06.2018	Not done	‒	‒	‒	‒	‒	Not done	‒	‒	‒	‒	‒	Not done	‒	‒	‒	‒	‒	‒	Negative	26.06.2018a	‒	‒	‒	‒	‒	‒	‒	‒	‒	‒	‒	Negative	14.06.2018	‒	‒	‒	‒	‒	‒	Negative	05.02.2019	‒	‒	‒
1885	3	Negative	‒	13.06.2018	‒	‒	‒	‒	‒	‒	‒	‒	‒	‒	‒	‒	‒	‒	‒	‒	‒	‒	‒	Negative	26.06.2018a	‒	‒	‒	‒	‒	‒	‒	‒	‒	‒	‒	Negative	14.06.2018	‒	‒	‒	‒	‒	‒	Negative	06.02.2019	‒	‒	‒
1887	3	Positive	35.4	13.06.2018	Not done	‒	‒	‒	‒	‒	Not done	‒	‒	‒	‒	‒	Not done	‒	‒	‒	‒	‒	‒	Negative	26.06.2018a	‒	‒	‒	‒	‒	‒	‒	‒	‒	‒	‒	Negative	14.06.2018	‒	‒	‒	‒	‒	‒	Negative	06.02.2019	‒	‒	‒
1892	3	Negative	‒	13.06.2018	‒	‒	‒	‒	‒	‒	‒	‒	‒	‒	‒	‒	‒	‒	‒	‒	‒	‒	‒	Negative	26.06.2018a	‒	‒	‒	‒	‒	‒	‒	‒	‒	‒	‒	Negative	14.06.2018	‒	‒	‒	‒	‒	‒	Negative	06.02.2019	‒	‒	‒
1894	3	Negative	‒	14.06.2018	‒	‒	‒	‒	‒	‒	‒	‒	‒	‒	‒	‒	‒	‒	‒	‒	‒	‒	‒	Negative	26.06.2018a	‒	‒	‒	‒	‒	‒	‒	‒	‒	‒	‒	Negative	14.06.2018	‒	‒	‒	‒	‒	‒	Negative	06.02.2019	‒	‒	‒
1898	3	Negative	‒	13.06.2018	‒	‒	‒	‒	‒	‒	‒	‒	‒	‒	‒	‒	‒	‒	‒	‒	‒	‒	‒	Negative	26.06.2018a	‒	‒	‒	‒	‒	‒	‒	‒	‒	‒	‒	Negative	14.06.2018	‒	‒	‒	‒	‒	‒	Negative	06.02.2019	‒	‒	‒
1900	3	Negative	‒	13.06.2018	‒	‒	‒	‒	‒	‒	‒	‒	‒	‒	‒	‒	‒	‒	‒	‒	‒	‒	‒	Negative	26.06.2018a	‒	‒	‒	‒	‒	‒	‒	‒	‒	‒	‒	Negative	14.06.2018	‒	‒	‒	‒	‒	‒	Negative	06.02.2019	‒	‒	‒
1904	3	Positive	29.1	13.06.2018	Positive	05.09.2018b	BIV	06.09.2018b and 03.10.2018a	None	Yes	Negative	06.09.2018a	‒	‒	‒	‒	Negative	06.09.2018b	‒	‒	‒	‒	BIV	Negative	26.06.2018a	‒	‒	‒	‒	‒	‒	‒	‒	‒	‒	‒	Positive	14.06.2018	ST4	42	18.06.2018	No	1	Yes	Negative	06.02.2019	‒	‒	‒
1907	3	Negative	‒	14.06.2018	‒	‒	‒	‒	‒	‒	‒	‒	‒	‒	‒	‒	‒	‒	‒	‒	‒	‒	‒	Negative	26.06.2018a	‒	‒	‒	‒	‒	‒	‒	‒	‒	‒	‒	Negative	14.06.2018	‒	‒	‒	‒	‒	‒	Negative	06.02.2019	‒	‒	‒
1908	3	Negative	‒	13.06.2018	‒	‒	‒	‒	‒	‒	‒	‒	‒	‒	‒	‒	‒	‒	‒	‒	‒	‒	‒	Negative	26.06.2018a	‒	‒	‒	‒	‒	‒	‒	‒	‒	‒	‒	Negative	14.06.2018	‒	‒	‒	‒	‒	‒	Negative	06.02.2019	‒	‒	‒
1909	3	Negative	‒	13.06.2018	‒	‒	‒	‒	‒	‒	‒	‒	‒	‒	‒	‒	‒	‒	‒	‒	‒	‒	‒	Negative	26.06.2018a	‒	‒	‒	‒	‒	‒	‒	‒	‒	‒	‒	Negative	14.06.2018	‒	‒	‒	‒	‒	‒	Negative	06.02.2019	‒	‒	‒
1910	3	Negative	‒	13.06.2018	‒	‒	‒	‒	‒	‒	‒	‒	‒	‒	‒	‒	‒	‒	‒	‒	‒	‒	‒	Negative	26.06.2018a	‒	‒	‒	‒	‒	‒	‒	‒	‒	‒	‒	Negative	14.06.2018	‒	‒	‒	‒	‒	‒	Negative	06.02.2019	‒	‒	‒
1911	3	Negative	‒	13.06.2018	‒	‒	‒	‒	‒	‒	‒	‒	‒	‒	‒	‒	‒	‒	‒	‒	‒	‒	‒	Negative	26.06.2018a	‒	‒	‒	‒	‒	‒	‒	‒	‒	‒	‒	Negative	14.06.2018	‒	‒	‒	‒	‒	‒	Negative	06.02.2019	‒	‒	‒
1913	3	Positive	37.3	13.06.2018	Not done	‒	‒	‒	‒	‒	Not done	‒	‒	‒	‒	‒	Not done	‒	‒	‒	‒	‒	‒	Negative	26.06.2018a	‒	‒	‒	‒	‒	‒	‒	‒	‒	‒	‒	Negative	14.06.2018	‒	‒	‒	‒	‒	‒	Negative	06.02.2019	‒	‒	‒
1914	3	Negative	‒	13.06.2018	‒	‒	‒	‒	‒	‒	‒	‒	‒	‒	‒	‒	‒	‒	‒	‒	‒	‒	‒	Negative	26.06.2018a	‒	‒	‒	‒	‒	‒	‒	‒	‒	‒	‒	Negative	14.06.2018	‒	‒	‒	‒	‒	‒	Negative	06.02.2019	‒	‒	‒
1916	3	Negative	‒	13.06.2018	‒	‒	‒	‒	‒	‒	‒	‒	‒	‒	‒	‒	‒	‒	‒	‒	‒	‒	‒	Negative	26.06.2018a	‒	‒	‒	‒	‒	‒	‒	‒	‒	‒	‒	Positive	14.06.2018	ST3	34	18.06.2018	G334K (1 SNP out)	0.99	Yes	Negative	06.02.2019	‒	‒	‒
1922	3	Negative	‒	13.06.2018	‒	‒	‒	‒	‒	‒	‒	‒	‒	‒	‒	‒	‒	‒	‒	‒	‒	‒	‒	Negative	26.06.2018a	‒	‒	‒	‒	‒	‒	‒	‒	‒	‒	‒	Negative	14.06.2018	‒	‒	‒	‒	‒	‒	Negative	06.02.2019	‒	‒	‒
1923	3	Negative	‒	13.06.2018	‒	‒	‒	‒	‒	‒	‒	‒	‒	‒	‒	‒	‒	‒	‒	‒	‒	‒	‒	Negative	26.06.2018a	‒	‒	‒	‒	‒	‒	‒	‒	‒	‒	‒	Negative	14.06.2018	‒	‒	‒	‒	‒	‒	Negative	06.02.2019	‒	‒	‒
1927	3	Negative	‒	13.06.2018	‒	‒	‒	‒	‒	‒	‒	‒	‒	‒	‒	‒	‒	‒	‒	‒	‒	‒	‒	Negative	26.06.2018a	‒	‒	‒	‒	‒	‒	‒	‒	‒	‒	‒	Negative	14.06.2018	‒	‒	‒	‒	‒	‒	Negative	06.02.2019	‒	‒	‒
1928	3	Positive	35	13.06.2018	Not done	‒	‒	‒	‒	‒	Not done	‒	‒	‒	‒	‒	Not done	‒	‒	‒	‒	‒	‒	Negative	26.06.2018a	‒	‒	‒	‒	‒	‒	‒	‒	‒	‒	‒	Negative	14.06.2018	‒	‒	‒	‒	‒	‒	Negative	06.02.2019	‒	‒	‒
1929	3	Negative	‒	13.06.2018	‒	‒	‒	‒	‒	‒	‒	‒	‒	‒	‒	‒	‒	‒	‒	‒	‒	‒	‒	Negative	26.06.2018a	‒	‒	‒	‒	‒	‒	‒	‒	‒	‒	‒	Negative	14.06.2018b	‒	‒	‒	‒	‒	‒	Negative	06.02.2019	‒	‒	‒
1930	3	Negative	‒	14.06.2018	‒	‒	‒	‒	‒	‒	‒	‒	‒	‒	‒	‒	‒	‒	‒	‒	‒	‒	‒	Negative	26.06.2018b	‒	‒	‒	‒	‒	‒	‒	‒	‒	‒	‒	Negative	14.06.2018b	‒	‒	‒	‒	‒	‒	Negative	06.02.2019	‒	‒	‒
1933	3	Negative	‒	14.06.2018	‒	‒	‒	‒	‒	‒	‒	‒	‒	‒	‒	‒	‒	‒	‒	‒	‒	‒	‒	Negative	26.06.2018b	‒	‒	‒	‒	‒	‒	‒	‒	‒	‒	‒	Negative	14.06.2018b	‒	‒	‒	‒	‒	‒	Negative	06.02.2019	‒	‒	‒
1935	3	Negative	‒	14.06.2018	‒	‒	‒	‒	‒	‒	‒	‒	‒	‒	‒	‒	‒	‒	‒	‒	‒	‒	‒	Negative	26.06.2018b	‒	‒	‒	‒	‒	‒	‒	‒	‒	‒	‒	Negative	14.06.2018b	‒	‒	‒	‒	‒	‒	Negative	06.02.2019	‒	‒	‒
1936	3	Positive	38.3	14.06.2018	Not done	‒	‒	‒	‒	‒	Not done	‒	‒	‒	‒	‒	Not done	‒	‒	‒	‒	‒	‒	Negative	26.06.2018b	‒	‒	‒	‒	‒	‒	‒	‒	‒	‒	‒	Negative	14.06.2018b	‒	‒	‒	‒	‒	‒	Negative	06.02.2019	‒	‒	‒
1937	3	Negative	‒	14.06.2018	‒	‒	‒	‒	‒	‒	‒	‒	‒	‒	‒	‒	‒	‒	‒	‒	‒	‒	‒	Negative	26.06.2018b	‒	‒	‒	‒	‒	‒	‒	‒	‒	‒	‒	Negative	14.06.2018b	‒	‒	‒	‒	‒	‒	Negative	06.02.2019	‒	‒	‒
1938	3	Negative	‒	15.06.2018	‒	‒	‒	‒	‒	‒	‒	‒	‒	‒	‒	‒	‒	‒	‒	‒	‒	‒	‒	Negative	26.06.2018b	‒	‒	‒	‒	‒	‒	‒	‒	‒	‒	‒	Positive	14.06.2018b	ST2	9	18.06.2018	No	1	Yes	Negative	07.02.2019	‒	‒	‒
1940	3	Negative	‒	15.06.2018	‒	‒	‒	‒	‒	‒	‒	‒	‒	‒	‒	‒	‒	‒	‒	‒	‒	‒	‒	Negative	26.06.2018b	‒	‒	‒	‒	‒	‒	‒	‒	‒	‒	‒	Negative	14.06.2018b	‒	‒	‒	‒	‒	‒	Negative	07.02.2019	‒	‒	‒
1941	3	Negative	‒	15.06.2018	‒	‒	‒	‒	‒	‒	‒	‒	‒	‒	‒	‒	‒	‒	‒	‒	‒	‒	‒	Negative	26.06.2018b	‒	‒	‒	‒	‒	‒	‒	‒	‒	‒	‒	Negative	14.06.2018b	‒	‒	‒	‒	‒	‒	Negative	07.02.2019	‒	‒	‒
1942	3	Negative	‒	15.06.2018	‒	‒	‒	‒	‒	‒	‒	‒	‒	‒	‒	‒	‒	‒	‒	‒	‒	‒	‒	Negative	26.06.2018b	‒	‒	‒	‒	‒	‒	‒	‒	‒	‒	‒	Negative	14.06.2018b	‒	‒	‒	‒	‒	‒	Negative	07.02.2019	‒	‒	‒
1944	3	Positive	34.1	15.06.2018	Not done	‒	‒	‒	‒	‒	Not done	‒	‒	‒	‒	‒	Not done	‒	‒	‒	‒	‒	‒	Negative	26.06.2018b	‒	‒	‒	‒	‒	‒	‒	‒	‒	‒	‒	Negative	14.06.2018b	‒	‒	‒	‒	‒	‒	Negative	07.02.2019	‒	‒	‒
1945	3	Negative	‒	15.06.2018	‒	‒	‒	‒	‒	‒	‒	‒	‒	‒	‒	‒	‒	‒	‒	‒	‒	‒	‒	Negative	26.06.2018b	‒	‒	‒	‒	‒	‒	‒	‒	‒	‒	‒	Negative	14.06.2018b	‒	‒	‒	‒	‒	‒	Negative	07.02.2019	‒	‒	‒
1948	3	Positive	33.2	18.06.2018	Not done	‒	‒	‒	‒	‒	Not done	‒	‒	‒	‒	‒	Not done	‒	‒	‒	‒	‒	‒	Negative	26.06.2018b	‒	‒	‒	‒	‒	‒	‒	‒	‒	‒	‒	Negative	14.06.2018b	‒	‒	‒	‒	‒	‒	Negative	07.02.2019	‒	‒	‒
1949	3	Negative	‒	18.06.2018	‒	‒	‒	‒	‒	‒	‒	‒	‒	‒	‒	‒	‒	‒	‒	‒	‒	‒	‒	Negative	26.06.2018b	‒	‒	‒	‒	‒	‒	‒	‒	‒	‒	‒	Negative	14.06.2018b	‒	‒	‒	‒	‒	‒	Negative	07.02.2019	‒	‒	‒
1950	3	Positive	34.1	18.06.2018	Not done	‒	‒	‒	‒	‒	Not done	‒	‒	‒	‒	‒	Not done	‒	‒	‒	‒	‒	‒	Negative	26.06.2018b	‒	‒	‒	‒	‒	‒	‒	‒	‒	‒	‒	Negative	14.06.2018b	‒	‒	‒	‒	‒	‒	Negative	07.02.2019	‒	‒	‒
1951	3	Negative	‒	18.06.2018	‒	‒	‒	‒	‒	‒	‒	‒	‒	‒	‒	‒	‒	‒	‒	‒	‒	‒	‒	Negative	26.06.2018b	‒	‒	‒	‒	‒	‒	‒	‒	‒	‒	‒	Negative	14.06.2018b	‒	‒	‒	‒	‒	‒	Negative	07.02.2019	‒	‒	‒
1952	3	Negative	‒	18.06.2018	‒	‒	‒	‒	‒	‒	‒	‒	‒	‒	‒	‒	‒	‒	‒	‒	‒	‒	‒	Negative	26.06.2018b	‒	‒	‒	‒	‒	‒	‒	‒	‒	‒	‒	Negative	14.06.2018b	‒	‒	‒	‒	‒	‒	Negative	07.02.2019	‒	‒	‒
1953	3	Negative	‒	18.06.2018	‒	‒	‒	‒	‒	‒	‒	‒	‒	‒	‒	‒	‒	‒	‒	‒	‒	‒	‒	Negative	26.06.2018b	‒	‒	‒	‒	‒	‒	‒	‒	‒	‒	‒	Positive	14.06.2018b	ST2	11+12	18.06.2018	A74R	0.99	Yes	Negative	07.02.2019	‒	‒	‒
1954	3	Negative	‒	18.06.2018	‒	‒	‒	‒	‒	‒	‒	‒	‒	‒	‒	‒	‒	‒	‒	‒	‒	‒	‒	Negative	26.06.2018b	‒	‒	‒	‒	‒	‒	‒	‒	‒	‒	‒	Negative	14.06.2018b	‒	‒	‒	‒	‒	‒	Negative	07.02.2019	‒	‒	‒
1955	3	Negative	‒	18.06.2018	‒	‒	‒	‒	‒	‒	‒	‒	‒	‒	‒	‒	‒	‒	‒	‒	‒	‒	‒	Negative	26.06.2018b	‒	‒	‒	‒	‒	‒	‒	‒	‒	‒	‒	Negative	14.06.2018b	‒	‒	‒	‒	‒	‒	Negative	07.02.2019	‒	‒	‒
1957	3	Negative	‒	18.06.2018	‒	‒	‒	‒	‒	‒	‒	‒	‒	‒	‒	‒	‒	‒	‒	‒	‒	‒	‒	Negative	26.06.2018b	‒	‒	‒	‒	‒	‒	‒	‒	‒	‒	‒	Positive	14.06.2018b	ST2	63	18.06.2018	No	1	Yes	Negative	07.02.2019	‒	‒	‒
1958	3	Negative	‒	18.06.2018	‒	‒	‒	‒	‒	‒	‒	‒	‒	‒	‒	‒	‒	‒	‒	‒	‒	‒	‒	Negative	26.06.2018b	‒	‒	‒	‒	‒	‒	‒	‒	‒	‒	‒	Negative	14.06.2018b	‒	‒	‒	‒	‒	‒	Negative	07.02.2019	‒	‒	‒
1959	3	Negative	‒	18.06.2018	‒	‒	‒	‒	‒	‒	‒	‒	‒	‒	‒	‒	‒	‒	‒	‒	‒	‒	‒	Negative	26.06.2018b	‒	‒	‒	‒	‒	‒	‒	‒	‒	‒	‒	Negative	14.06.2018b	‒	‒	‒	‒	‒	‒	Negative	07.02.2019	‒	‒	‒
1960	3	Negative	‒	18.06.2018	‒	‒	‒	‒	‒	‒	‒	‒	‒	‒	‒	‒	‒	‒	‒	‒	‒	‒	‒	Negative	25.06.2018	Unspecific	03.07.2018	‒	‒	Not done	‒	‒	‒	‒	‒	‒	Negative	14.06.2018b	‒	‒	‒	‒	‒	‒	Negative	07.02.2019	‒	‒	‒
1961	3	Negative	‒	18.06.2018	‒	‒	‒	‒	‒	‒	‒	‒	‒	‒	‒	‒	‒	‒	‒	‒	‒	‒	‒	Negative	26.06.2018b	‒	‒	‒	‒	‒	‒	‒	‒	‒	‒	‒	Negative	14.06.2018b	‒	‒	‒	‒	‒	‒	Negative	07.02.2019	‒	‒	‒
1962	3	Negative	‒	18.06.2018	‒	‒	‒	‒	‒	‒	‒	‒	‒	‒	‒	‒	‒	‒	‒	‒	‒	‒	‒	Negative	26.06.2018b	‒	‒	‒	‒	‒	‒	‒	‒	‒	‒	‒	Negative	14.06.2018b	‒	‒	‒	‒	‒	‒	Negative	07.02.2019	‒	‒	‒
1963	3	Negative	‒	18.06.2018	‒	‒	‒	‒	‒	‒	‒	‒	‒	‒	‒	‒	‒	‒	‒	‒	‒	‒	‒	Negative	26.06.2018b	‒	‒	‒	‒	‒	‒	‒	‒	‒	‒	‒	Negative	14.06.2018b	‒	‒	‒	‒	‒	‒	Negative	07.02.2019	‒	‒	‒
1966	3	Negative	‒	18.06.2018	‒	‒	‒	‒	‒	‒	‒	‒	‒	‒	‒	‒	‒	‒	‒	‒	‒	‒	‒	Negative	26.06.2018b	‒	‒	‒	‒	‒	‒	‒	‒	‒	‒	‒	Negative	14.06.2018b	‒	‒	‒	‒	‒	‒	Negative	07.02.2019	‒	‒	‒
1967	3	Positive	36.8	18.06.2018	Not done	‒	‒	‒	‒	‒	Not done	‒	‒	‒	‒	‒	Not done	‒	‒	‒	‒	‒	‒	Negative	26.06.2018b	‒	‒	‒	‒	‒	‒	‒	‒	‒	‒	‒	Negative	14.06.2018b	‒	‒	‒	‒	‒	‒	Negative	07.02.2019	‒	‒	‒
1968	3	Negative	‒	18.06.2018	‒	‒	‒	‒	‒	‒	‒	‒	‒	‒	‒	‒	‒	‒	‒	‒	‒	‒	‒	Negative	26.06.2018b	‒	‒	‒	‒	‒	‒	‒	‒	‒	‒	‒	Negative	14.06.2018b	‒	‒	‒	‒	‒	‒	Negative	07.02.2019	‒	‒	‒
1969	3	Negative	‒	18.06.2018	‒	‒	‒	‒	‒	‒	‒	‒	‒	‒	‒	‒	‒	‒	‒	‒	‒	‒	‒	Negative	26.06.2018b	‒	‒	‒	‒	‒	‒	‒	‒	‒	‒	‒	Negative	14.06.2018b	‒	‒	‒	‒	‒	‒	Negative	07.02.2019	‒	‒	‒
1970	3	Negative	‒	18.06.2018	‒	‒	‒	‒	‒	‒	‒	‒	‒	‒	‒	‒	‒	‒	‒	‒	‒	‒	‒	Negative	26.06.2018b	‒	‒	‒	‒	‒	‒	‒	‒	‒	‒	‒	Negative	14.06.2018b	‒	‒	‒	‒	‒	‒	Negative	07.02.2019	‒	‒	‒
1973	3	Negative	‒	18.06.2018	‒	‒	‒	‒	‒	‒	‒	‒	‒	‒	‒	‒	‒	‒	‒	‒	‒	‒	‒	Negative	26.06.2018b	‒	‒	‒	‒	‒	‒	‒	‒	‒	‒	‒	Negative	14.06.2018b	‒	‒	‒	‒	‒	‒	Negative	11.02.2019	‒	‒	‒
1977	3	Negative	‒	18.06.2018	‒	‒	‒	‒	‒	‒	‒	‒	‒	‒	‒	‒	‒	‒	‒	‒	‒	‒	‒	Negative	26.06.2018b	‒	‒	‒	‒	‒	‒	‒	‒	‒	‒	‒	Negative	14.06.2018b	‒	‒	‒	‒	‒	‒	Negative	11.02.2019	‒	‒	‒
1979	3	Negative	‒	18.06.2018	‒	‒	‒	‒	‒	‒	‒	‒	‒	‒	‒	‒	‒	‒	‒	‒	‒	‒	‒	Negative	26.06.2018b	‒	‒	‒	‒	‒	‒	‒	‒	‒	‒	‒	Negative	14.06.2018b	‒	‒	‒	‒	‒	‒	Negative	11.02.2019	‒	‒	‒
1980	3	Negative	‒	18.06.2018	‒	‒	‒	‒	‒	‒	‒	‒	‒	‒	‒	‒	‒	‒	‒	‒	‒	‒	‒	Negative	25.06.2018	Uncultured bacterium	03.07.2018	‒	‒	Not done	‒	‒	‒	‒	‒	‒	Negative	14.06.2018b	‒	‒	‒	‒	‒	‒	Negative	11.02.2019	‒	‒	‒
1981	3	Positive	34.5	18.06.2018	Not done	‒	‒	‒	‒	‒	Not done	‒	‒	‒	‒	‒	Not done	‒	‒	‒	‒	‒	‒	Negative	26.06.2018b	‒	‒	‒	‒	‒	‒	‒	‒	‒	‒	‒	Negative	14.06.2018b	‒	‒	‒	‒	‒	‒	Negative	11.02.2019	‒	‒	‒
1982	3	Negative	‒	18.06.2018	‒	‒	‒	‒	‒	‒	‒	‒	‒	‒	‒	‒	‒	‒	‒	‒	‒	‒	‒	Negative	26.06.2018b	‒	‒	‒	‒	‒	‒	‒	‒	‒	‒	‒	Negative	14.06.2018b	‒	‒	‒	‒	‒	‒	Negative	11.02.2019	‒	‒	‒
1985	3	Negative	‒	18.06.2018	‒	‒	‒	‒	‒	‒	‒	‒	‒	‒	‒	‒	‒	‒	‒	‒	‒	‒	‒	Negative	26.06.2018b	‒	‒	‒	‒	‒	‒	‒	‒	‒	‒	‒	Negative	14.06.2018b	‒	‒	‒	‒	‒	‒	Negative	11.02.2019	‒	‒	‒
1997	3	Positive	26.5	18.06.2018	Positive	05.09.2018b	AII	06.09.2018b and 03.10.2018a	T269Y	Yes	Negative	06.09.2018a	‒	‒	‒	‒	Negative	06.09.2018b	‒	‒	‒	‒	AII	Negative	26.06.2018b	‒	‒	‒	‒	‒	‒	‒	‒	‒	‒	‒	Negative	14.06.2018b	‒	‒	‒	‒	‒	‒	Negative	11.02.2019	‒	‒	‒
2000	3	Negative	‒	18.06.2018	‒	‒	‒	‒	‒	‒	‒	‒	‒	‒	‒	‒	‒	‒	‒	‒	‒	‒	‒	Negative	26.06.2018b	‒	‒	‒	‒	‒	‒	‒	‒	‒	‒	‒	Negative	15.06.2018a	‒	‒	‒	‒	‒	‒	Negative	11.02.2019	‒	‒	‒
2001	3	Negative	‒	18.07.2018	‒	‒	‒	‒	‒	‒	‒	‒	‒	‒	‒	‒	‒	‒	‒	‒	‒	‒	‒	Negative	27.06.2018a	‒	‒	‒	‒	‒	‒	‒	‒	‒	‒	‒	Negative	15.06.2018a	‒	‒	‒	‒	‒	‒	Negative	11.02.2019	‒	‒	‒
2002	3	Negative	‒	18.07.2018	‒	‒	‒	‒	‒	‒	‒	‒	‒	‒	‒	‒	‒	‒	‒	‒	‒	‒	‒	Negative	27.06.2018a	‒	‒	‒	‒	‒	‒	‒	‒	‒	‒	‒	Negative	15.06.2018a	‒	‒	‒	‒	‒	‒	Negative	11.02.2019	‒	‒	‒
2003	3	Negative	‒	18.06.2018	‒	‒	‒	‒	‒	‒	‒	‒	‒	‒	‒	‒	‒	‒	‒	‒	‒	‒	‒	Negative	27.06.2018a	‒	‒	‒	‒	‒	‒	‒	‒	‒	‒	‒	Negative	15.06.2018a	‒	‒	‒	‒	‒	‒	Negative	11.02.2019	‒	‒	‒
2004	3	Negative	‒	18.06.2018	‒	‒	‒	‒	‒	‒	‒	‒	‒	‒	‒	‒	‒	‒	‒	‒	‒	‒	‒	Negative	27.06.2018a	‒	‒	‒	‒	‒	‒	‒	‒	‒	‒	‒	Positive	15.06.2018a	ST4	42	18.06.2018	No	1	Yes	Negative	11.02.2019	‒	‒	‒
2012	3	Negative	‒	18.06.2018	‒	‒	‒	‒	‒	‒	‒	‒	‒	‒	‒	‒	‒	‒	‒	‒	‒	‒	‒	Negative	27.06.2018a	‒	‒	‒	‒	‒	‒	‒	‒	‒	‒	‒	Negative	15.06.2018a	‒	‒	‒	‒	‒	‒	Negative	11.02.2019	‒	‒	‒
2021	3	Negative	‒	18.06.2018	‒	‒	‒	‒	‒	‒	‒	‒	‒	‒	‒	‒	‒	‒	‒	‒	‒	‒	‒	Negative	27.06.2018a	‒	‒	‒	‒	‒	‒	‒	‒	‒	‒	‒	Negative	15.06.2018a	‒	‒	‒	‒	‒	‒	Negative	11.02.2019	‒	‒	‒
1570	11	Negative	‒	19.06.2018	‒	‒	‒	‒	‒	‒	‒	‒	‒	‒	‒	‒	‒	‒	‒	‒	‒	‒	‒	Negative	06.06.2018	‒	‒	‒	‒	‒	‒	‒	‒	‒	‒	‒	Negative	15.06.2018a	‒	‒	‒	‒	‒	‒	Negative	11.02.2019	‒	‒	‒
1753	11	Negative	‒	19.06.2018	‒	‒	‒	‒	‒	‒	‒	‒	‒	‒	‒	‒	‒	‒	‒	‒	‒	‒	‒	Negative	06.06.2018	‒	‒	‒	‒	‒	‒	‒	‒	‒	‒	‒	Negative	15.06.2018a	‒	‒	‒	‒	‒	‒	Negative	11.02.2019	‒	‒	‒
1754	11	Negative	‒	19.06.2018	‒	‒	‒	‒	‒	‒	‒	‒	‒	‒	‒	‒	‒	‒	‒	‒	‒	‒	‒	Negative	06.06.2018	‒	‒	‒	‒	‒	‒	‒	‒	‒	‒	‒	Negative	15.06.2018a	‒	‒	‒	‒	‒	‒	Negative	11.02.2019	‒	‒	‒
1758	11	Negative	‒	19.06.2018	‒	‒	‒	‒	‒	‒	‒	‒	‒	‒	‒	‒	‒	‒	‒	‒	‒	‒	‒	Negative	06.06.2018	‒	‒	‒	‒	‒	‒	‒	‒	‒	‒	‒	Negative	15.06.2018a	‒	‒	‒	‒	‒	‒	Negative	11.02.2019	‒	‒	‒
1760	11	Negative	‒	19.06.2018	‒	‒	‒	‒	‒	‒	‒	‒	‒	‒	‒	‒	‒	‒	‒	‒	‒	‒	‒	Negative	06.06.2018	‒	‒	‒	‒	‒	‒	‒	‒	‒	‒	‒	Positive	15.06.2018a	ST2	12	18.06.2018	No	1	Yes	Negative	11.02.2019	‒	‒	‒
1764	11	Negative	‒	19.06.2018	‒	‒	‒	‒	‒	‒	‒	‒	‒	‒	‒	‒	‒	‒	‒	‒	‒	‒	‒	Negative	06.06.2018	‒	‒	‒	‒	‒	‒	‒	‒	‒	‒	‒	Negative	15.06.2018a	‒	‒	‒	‒	‒	‒	Negative	11.02.2019	‒	‒	‒
1870	11	Negative	‒	19.06.2018	‒	‒	‒	‒	‒	‒	‒	‒	‒	‒	‒	‒	‒	‒	‒	‒	‒	‒	‒	Negative	06.06.2018	‒	‒	‒	‒	‒	‒	‒	‒	‒	‒	‒	Negative	15.06.2018a	‒	‒	‒	‒	‒	‒	Negative	11.02.2019	‒	‒	‒
1895	11	Negative	‒	19.06.2018	‒	‒	‒	‒	‒	‒	‒	‒	‒	‒	‒	‒	‒	‒	‒	‒	‒	‒	‒	Negative	06.06.2018	‒	‒	‒	‒	‒	‒	‒	‒	‒	‒	‒	Negative	15.06.2018a	‒	‒	‒	‒	‒	‒	Negative	11.02.2019	‒	‒	‒
1906	11	Positive	35.5	19.06.2018	Not done	‒	‒	‒	‒	‒	Not done	‒	‒	‒	‒	‒	Not done	‒	‒	‒	‒	‒	‒	Negative	06.06.2018	‒	‒	‒	‒	‒	‒	‒	‒	‒	‒	‒	Negative	15.06.2018a	‒	‒	‒	‒	‒	‒	Negative	11.02.2019	‒	‒	‒
1925	11	Negative	‒	19.06.2018	‒	‒	‒	‒	‒	‒	‒	‒	‒	‒	‒	‒	‒	‒	‒	‒	‒	‒	‒	Negative	06.06.2018	‒	‒	‒	‒	‒	‒	‒	‒	‒	‒	‒	Positive	15.06.2018a	ST4	42	18.06.2018	No	1	Yes	Negative	11.02.2019	‒	‒	‒
1934	11	Negative	‒	19.06.2018	‒	‒	‒	‒	‒	‒	‒	‒	‒	‒	‒	‒	‒	‒	‒	‒	‒	‒	‒	Negative	06.06.2018	‒	‒	‒	‒	‒	‒	‒	‒	‒	‒	‒	Negative	15.06.2018a	‒	‒	‒	‒	‒	‒	Negative	11.02.2019	‒	‒	‒
1939	11	Negative	‒	19.06.2018	‒	‒	‒	‒	‒	‒	‒	‒	‒	‒	‒	‒	‒	‒	‒	‒	‒	‒	‒	Negative	06.06.2018	‒	‒	‒	‒	‒	‒	‒	‒	‒	‒	‒	Negative	15.06.2018a	‒	‒	‒	‒	‒	‒	Negative	11.02.2019	‒	‒	‒
1986	11	Positive	26.8	19.06.2018	Negative	05.09.2018b	‒	‒	‒	‒	Negative	06.09.2018b	‒	‒	‒	‒	Negative	06.09.2018b	‒	‒	‒	‒	‒	Negative	06.06.2018	‒	‒	‒	‒	‒	‒	‒	‒	‒	‒	‒	Negative	15.06.2018a	‒	‒	‒	‒	‒	‒	Negative	11.02.2019	‒	‒	‒
1987	11	Negative	‒	19.06.2018	‒	‒	‒	‒	‒	‒	‒	‒	‒	‒	‒	‒	‒	‒	‒	‒	‒	‒	‒	Negative	06.06.2018	‒	‒	‒	‒	‒	‒	‒	‒	‒	‒	‒	Negative	15.06.2018a	‒	‒	‒	‒	‒	‒	Negative	11.02.2019	‒	‒	‒
1988	11	Negative	‒	19.06.2018	‒	‒	‒	‒	‒	‒	‒	‒	‒	‒	‒	‒	‒	‒	‒	‒	‒	‒	‒	Negative	06.06.2018	‒	‒	‒	‒	‒	‒	‒	‒	‒	‒	‒	Negative	15.06.2018a	‒	‒	‒	‒	‒	‒	Negative	11.02.2019	‒	‒	‒
1990	11	Negative	‒	19.06.2018	‒	‒	‒	‒	‒	‒	‒	‒	‒	‒	‒	‒	‒	‒	‒	‒	‒	‒	‒	Negative	06.06.2018	‒	‒	‒	‒	‒	‒	‒	‒	‒	‒	‒	Negative	15.06.2018a	‒	‒	‒	‒	‒	‒	Negative	11.02.2019	‒	‒	‒
1991	11	Positive	18.7	19.06.2018	Positive	05.09.2018b	AII	06.09.2018b and 03.10.2018a	None	Yes	Positive	06.09.2018b	AII	25.09.2018	No	Yes	Positive	06.09.2018b	AII	19.09.2018	No	Yes	AII	Negative	06.06.2018	‒	‒	‒	‒	‒	‒	‒	‒	‒	‒	‒	Negative	15.06.2018a	‒	‒	‒	‒	‒	‒	Negative	11.02.2019	‒	‒	‒
1994	11	Negative	‒	22.06.2018	‒	‒	‒	‒	‒	‒	‒	‒	‒	‒	‒	‒	‒	‒	‒	‒	‒	‒	‒	Negative	06.06.2018	‒	‒	‒	‒	‒	‒	‒	‒	‒	‒	‒	Negative	15.06.2018a	‒	‒	‒	‒	‒	‒	Negative	11.02.2019	‒	‒	‒
1995	11	Negative	‒	22.06.2018	‒	‒	‒	‒	‒	‒	‒	‒	‒	‒	‒	‒	‒	‒	‒	‒	‒	‒	‒	Negative	06.06.2018	‒	‒	‒	‒	‒	‒	‒	‒	‒	‒	‒	Negative	15.06.2018a	‒	‒	‒	‒	‒	‒	Negative	11.02.2019	‒	‒	‒
1996	11	Positive	34.6	22.06.2018	Not done	‒	‒	‒	‒	‒	Not done	‒	‒	‒	‒	‒	Not done	‒	‒	‒	‒	‒	‒	Negative	06.06.2018	‒	‒	‒	‒	‒	‒	‒	‒	‒	‒	‒	Negative	15.06.2018a	‒	‒	‒	‒	‒	‒	Negative	11.02.2019	‒	‒	‒
1999	11	Negative	‒	22.06.2018	‒	‒	‒	‒	‒	‒	‒	‒	‒	‒	‒	‒	‒	‒	‒	‒	‒	‒	‒	Negative	27.06.2018a	‒	‒	‒	‒	‒	‒	‒	‒	‒	‒	‒	Negative	15.06.2018a	‒	‒	‒	‒	‒	‒	Negative	11.02.2019	‒	‒	‒
2005	11	Negative	‒	22.06.2018	‒	‒	‒	‒	‒	‒	‒	‒	‒	‒	‒	‒	‒	‒	‒	‒	‒	‒	‒	Negative	27.06.2018a	‒	‒	‒	‒	‒	‒	‒	‒	‒	‒	‒	Negative	15.06.2018a	‒	‒	‒	‒	‒	‒	Negative	11.02.2019	‒	‒	‒
2006	11	Positive	36.4	22.06.2018	Not done	‒	‒	‒	‒	‒	Not done	‒	‒	‒	‒	‒	Not done	‒	‒	‒	‒	‒	‒	Negative	27.06.2018a	‒	‒	‒	‒	‒	‒	‒	‒	‒	‒	‒	Negative	15.06.2018a	‒	‒	‒	‒	‒	‒	Negative	11.02.2019	‒	‒	‒
2007	11	Negative	‒	22.06.2018	‒	‒	‒	‒	‒	‒	‒	‒	‒	‒	‒	‒	‒	‒	‒	‒	‒	‒	‒	Negative	27.06.2018a	‒	‒	‒	‒	‒	‒	‒	‒	‒	‒	‒	Negative	15.06.2018a	‒	‒	‒	‒	‒	‒	Negative	11.02.2019	‒	‒	‒
2008	11	Negative	‒	22.06.2018	‒	‒	‒	‒	‒	‒	‒	‒	‒	‒	‒	‒	‒	‒	‒	‒	‒	‒	‒	Negative	27.06.2018a	‒	‒	‒	‒	‒	‒	‒	‒	‒	‒	‒	Negative	15.06.2018a	‒	‒	‒	‒	‒	‒	Negative	11.02.2019	‒	‒	‒
2010	11	Negative	‒	22.06.2018	‒	‒	‒	‒	‒	‒	‒	‒	‒	‒	‒	‒	‒	‒	‒	‒	‒	‒	‒	Negative	27.06.2018a	‒	‒	‒	‒	‒	‒	‒	‒	‒	‒	‒	Negative	15.06.2018a	‒	‒	‒	‒	‒	‒	Negative	11.02.2019	‒	‒	‒
2011	11	Negative	‒	22.06.2018	‒	‒	‒	‒	‒	‒	‒	‒	‒	‒	‒	‒	‒	‒	‒	‒	‒	‒	‒	Negative	27.06.2018a	‒	‒	‒	‒	‒	‒	‒	‒	‒	‒	‒	Negative	15.06.2018a	‒	‒	‒	‒	‒	‒	Negative	11.02.2019	‒	‒	‒
2013	11	Negative	‒	22.06.2018	‒	‒	‒	‒	‒	‒	‒	‒	‒	‒	‒	‒	‒	‒	‒	‒	‒	‒	‒	Negative	27.06.2018a	‒	‒	‒	‒	‒	‒	‒	‒	‒	‒	‒	Positive	15.06.2018a	ST2	12	18.06.2018	No	1	Yes	Negative	11.02.2019	‒	‒	‒
2014	11	Negative	‒	22.06.2018	‒	‒	‒	‒	‒	‒	‒	‒	‒	‒	‒	‒	‒	‒	‒	‒	‒	‒	‒	Negative	27.06.2018a	‒	‒	‒	‒	‒	‒	‒	‒	‒	‒	‒	Negative	15.06.2018a	‒	‒	‒	‒	‒	‒	Negative	11.02.2019	‒	‒	‒
2016	11	Negative	‒	22.06.2018	‒	‒	‒	‒	‒	‒	‒	‒	‒	‒	‒	‒	‒	‒	‒	‒	‒	‒	‒	Negative	27.06.2018a	‒	‒	‒	‒	‒	‒	‒	‒	‒	‒	‒	Negative	15.06.2018a	‒	‒	‒	‒	‒	‒	Negative	11.02.2019	‒	‒	‒
2018	11	Negative	‒	22.06.2018	‒	‒	‒	‒	‒	‒	‒	‒	‒	‒	‒	‒	‒	‒	‒	‒	‒	‒	‒	Negative	27.06.2018a	‒	‒	‒	‒	‒	‒	‒	‒	‒	‒	‒	Negative	15.06.2018a	‒	‒	‒	‒	‒	‒	Negative	11.02.2019	‒	‒	‒
2019	11	Negative	‒	22.06.2018	‒	‒	‒	‒	‒	‒	‒	‒	‒	‒	‒	‒	‒	‒	‒	‒	‒	‒	‒	Negative	27.06.2018a	‒	‒	‒	‒	‒	‒	‒	‒	‒	‒	‒	Positive	15.06.2018a	ST8	21	18.06.2018	No	1	Yes	Negative	11.02.2019	‒	‒	‒
2020	11	Negative	‒	22.06.2018	‒	‒	‒	‒	‒	‒	‒	‒	‒	‒	‒	‒	‒	‒	‒	‒	‒	‒	‒	Negative	27.06.2018a	‒	‒	‒	‒	‒	‒	‒	‒	‒	‒	‒	Negative	15.06.2018b	‒	‒	‒	‒	‒	‒	Negative	11.02.2019	‒	‒	‒
2022	11	Negative	‒	22.06.2018	‒	‒	‒	‒	‒	‒	‒	‒	‒	‒	‒	‒	‒	‒	‒	‒	‒	‒	‒	Negative	15.06.2018 and 27.06.2018	‒	‒	‒	‒	‒	‒	‒	‒	‒	‒	‒	Negative	15.06.2018b	‒	‒	‒	‒	‒	‒	Negative	11.02.2019	‒	‒	‒
2023	11	Negative	‒	26.06.2018	‒	‒	‒	‒	‒	‒	‒	‒	‒	‒	‒	‒	‒	‒	‒	‒	‒	‒	‒	Negative	27.06.2018a	‒	‒	‒	‒	‒	‒	‒	‒	‒	‒	‒	Negative	15.06.2018b	‒	‒	‒	‒	‒	‒	Negative	11.02.2019	‒	‒	‒
2026	11	Negative	‒	26.06.2018	‒	‒	‒	‒	‒	‒	‒	‒	‒	‒	‒	‒	‒	‒	‒	‒	‒	‒	‒	Negative	27.06.2018a	‒	‒	‒	‒	‒	‒	‒	‒	‒	‒	‒	Negative	15.06.2018b	‒	‒	‒	‒	‒	‒	Negative	11.02.2019	‒	‒	‒
2027	11	Negative	‒	26.06.2018	‒	‒	‒	‒	‒	‒	‒	‒	‒	‒	‒	‒	‒	‒	‒	‒	‒	‒	‒	Negative	27.06.2018a	‒	‒	‒	‒	‒	‒	‒	‒	‒	‒	‒	Negative	15.06.2018b	‒	‒	‒	‒	‒	‒	Negative	12.02.2019	‒	‒	‒
2028	11	Negative	‒	26.06.2018	‒	‒	‒	‒	‒	‒	‒	‒	‒	‒	‒	‒	‒	‒	‒	‒	‒	‒	‒	Negative	27.06.2018a	‒	‒	‒	‒	‒	‒	‒	‒	‒	‒	‒	Negative	15.06.2018b	‒	‒	‒	‒	‒	‒	Negative	12.02.2019	‒	‒	‒
2029	11	Negative	‒	26.06.2018	‒	‒	‒	‒	‒	‒	‒	‒	‒	‒	‒	‒	‒	‒	‒	‒	‒	‒	‒	Negative	27.06.2018a	‒	‒	‒	‒	‒	‒	‒	‒	‒	‒	‒	Negative	15.06.2018b	‒	‒	‒	‒	‒	‒	Negative	12.02.2019	‒	‒	‒
2031	11	Negative	‒	26.06.2018	‒	‒	‒	‒	‒	‒	‒	‒	‒	‒	‒	‒	‒	‒	‒	‒	‒	‒	‒	Negative	27.06.2018a	‒	‒	‒	‒	‒	‒	‒	‒	‒	‒	‒	Negative	15.06.2018b	‒	‒	‒	‒	‒	‒	Negative	12.02.2019	‒	‒	‒
2032	11	Positive	32.8	26.06.2018	Not done	‒	‒	‒	‒	‒	Not done	‒	‒	‒	‒	‒	Not done	‒	‒	‒	‒	‒	‒	Negative	27.06.2018a	‒	‒	‒	‒	‒	‒	‒	‒	‒	‒	‒	Negative	15.06.2018b	‒	‒	‒	‒	‒	‒	Negative	12.02.2019	‒	‒	‒
2033	11	Negative	‒	26.06.2018	‒	‒	‒	‒	‒	‒	‒	‒	‒	‒	‒	‒	‒	‒	‒	‒	‒	‒	‒	Negative	27.06.2018a	‒	‒	‒	‒	‒	‒	‒	‒	‒	‒	‒	Negative	15.06.2018b	‒	‒	‒	‒	‒	‒	Negative	12.02.2019	‒	‒	‒
2034	11	Negative	‒	26.06.2018	‒	‒	‒	‒	‒	‒	‒	‒	‒	‒	‒	‒	‒	‒	‒	‒	‒	‒	‒	Negative	27.06.2018a	‒	‒	‒	‒	‒	‒	‒	‒	‒	‒	‒	Negative	15.06.2018b	‒	‒	‒	‒	‒	‒	Negative	12.02.2019	‒	‒	‒
2035	11	Negative	‒	28.06.2018	‒	‒	‒	‒	‒	‒	‒	‒	‒	‒	‒	‒	‒	‒	‒	‒	‒	‒	‒	Negative	27.06.2018a	‒	‒	‒	‒	‒	‒	‒	‒	‒	‒	‒	Negative	15.06.2018b	‒	‒	‒	‒	‒	‒	Negative	12.02.2019	‒	‒	‒
2036	11	Positive	36.8	28.06.2018	Not done	‒	‒	‒	‒	‒	Not done	‒	‒	‒	‒	‒	Not done	‒	‒	‒	‒	‒	‒	Negative	27.06.2018a	‒	‒	‒	‒	‒	‒	‒	‒	‒	‒	‒	Negative	15.06.2018b	‒	‒	‒	‒	‒	‒	Negative	12.02.2019	‒	‒	‒
2037	11	Negative	‒	28.06.2018	‒	‒	‒	‒	‒	‒	‒	‒	‒	‒	‒	‒	‒	‒	‒	‒	‒	‒	‒	Negative	27.06.2018a	‒	‒	‒	‒	‒	‒	‒	‒	‒	‒	‒	Negative	15.06.2018b	‒	‒	‒	‒	‒	‒	Negative	12.02.2019	‒	‒	‒
2038	11	Negative	‒	28.06.2018	‒	‒	‒	‒	‒	‒	‒	‒	‒	‒	‒	‒	‒	‒	‒	‒	‒	‒	‒	Negative	27.06.2018a	‒	‒	‒	‒	‒	‒	‒	‒	‒	‒	‒	Negative	15.06.2018b	‒	‒	‒	‒	‒	‒	Negative	12.02.2019	‒	‒	‒
2039	11	Negative	‒	28.06.2018	‒	‒	‒	‒	‒	‒	‒	‒	‒	‒	‒	‒	‒	‒	‒	‒	‒	‒	‒	Negative	27.06.2018a	‒	‒	‒	‒	‒	‒	‒	‒	‒	‒	‒	Negative	15.06.2018b	‒	‒	‒	‒	‒	‒	Negative	12.02.2019	‒	‒	‒
2041	11	Positive	22.5	28.06.2018	Positive	05.09.2018b	BIV	06.09.2018b and 03.10.2018a	None	Yes	Positive	06.09.2018b	B	25.09.2018	G159A, C165T, C309T, C324T,C372T, C393T, T471C	Yes	Positive	06.09.2018b	BIV	19.09.2018	G305A, G425A, G426A	Yes	BIV	Negative	27.06.2018a	‒	‒	‒	‒	‒	‒	‒	‒	‒	‒	‒	Negative	15.06.2018b	‒	‒	‒	‒	‒	‒	Negative	12.02.2019	‒	‒	‒
2042	11	Positive	34.5	28.06.2018	Not done	‒	‒	‒	‒	‒	Not done	‒	‒	‒	‒	‒	Not done	‒	‒	‒	‒	‒	‒	Negative	27.06.2018a	‒	‒	‒	‒	‒	‒	‒	‒	‒	‒	‒	Negative	15.06.2018b	‒	‒	‒	‒	‒	‒	Negative	12.02.2019	‒	‒	‒
2045	11	Negative	‒	28.06.2018	‒	‒	‒	‒	‒	‒	‒	‒	‒	‒	‒	‒	‒	‒	‒	‒	‒	‒	‒	Negative	27.06.2018a	‒	‒	‒	‒	‒	‒	‒	‒	‒	‒	‒	Negative	15.06.2018b	‒	‒	‒	‒	‒	‒	Negative	12.02.2019	‒	‒	‒
2046	11	Negative	‒	28.06.2018	‒	‒	‒	‒	‒	‒	‒	‒	‒	‒	‒	‒	‒	‒	‒	‒	‒	‒	‒	Negative	27.06.2018a	‒	‒	‒	‒	‒	‒	‒	‒	‒	‒	‒	Negative	15.06.2018b	‒	‒	‒	‒	‒	‒	Negative	12.02.2019	‒	‒	‒
2047	11	Negative	‒	28.06.2018	‒	‒	‒	‒	‒	‒	‒	‒	‒	‒	‒	‒	‒	‒	‒	‒	‒	‒	‒	Negative	27.06.2018a	‒	‒	‒	‒	‒	‒	‒	‒	‒	‒	‒	Positive	15.06.2018b	ST2	11+12	18.06.2018	A74R	0.99	No	Negative	12.02.2019	‒	‒	‒
2048	11	Negative	‒	28.06.2018	‒	‒	‒	‒	‒	‒	‒	‒	‒	‒	‒	‒	‒	‒	‒	‒	‒	‒	‒	Negative	27.06.2018a	‒	‒	‒	‒	‒	‒	‒	‒	‒	‒	‒	Negative	15.06.2018b	‒	‒	‒	‒	‒	‒	Negative	12.02.2019	‒	‒	‒
2049	11	Negative	‒	28.06.2018	‒	‒	‒	‒	‒	‒	‒	‒	‒	‒	‒	‒	‒	‒	‒	‒	‒	‒	‒	Negative	27.06.2018a	‒	‒	‒	‒	‒	‒	‒	‒	‒	‒	‒	Negative	15.06.2018b	‒	‒	‒	‒	‒	‒	Negative	12.02.2019	‒	‒	‒
2050	11	Negative	‒	28.06.2018	‒	‒	‒	‒	‒	‒	‒	‒	‒	‒	‒	‒	‒	‒	‒	‒	‒	‒	‒	Negative	27.06.2018b	‒	‒	‒	‒	‒	‒	‒	‒	‒	‒	‒	Negative	15.06.2018b	‒	‒	‒	‒	‒	‒	Negative	12.02.2019	‒	‒	‒
2051	11	Negative	‒	28.06.2018	‒	‒	‒	‒	‒	‒	‒	‒	‒	‒	‒	‒	‒	‒	‒	‒	‒	‒	‒	Negative	27.06.2018b	‒	‒	‒	‒	‒	‒	‒	‒	‒	‒	‒	Negative	15.06.2018b	‒	‒	‒	‒	‒	‒	Negative	12.02.2019	‒	‒	‒
2052	11	Negative	‒	28.06.2018	‒	‒	‒	‒	‒	‒	‒	‒	‒	‒	‒	‒	‒	‒	‒	‒	‒	‒	‒	Negative	25.06.2018	Uncultured bacterium	03.07.2018	‒	‒	Not done	‒	‒	‒	‒	‒	‒	Negative	15.06.2018b	‒	‒	‒	‒	‒	‒	Negative	12.02.2019	‒	‒	‒
2053	11	Positive	33.5	28.06.2018	Not done	‒	‒	‒	‒	‒	Not done	‒	‒	‒	‒	‒	Not done	‒	‒	‒	‒	‒	‒	Negative	27.06.2018b	‒	‒	‒	‒	‒	‒	‒	‒	‒	‒	‒	Negative	15.06.2018b	‒	‒	‒	‒	‒	‒	Negative	12.02.2019	‒	‒	‒
2054	11	Negative	‒	04.07.2018	‒	‒	‒	‒	‒	‒	‒	‒	‒	‒	‒	‒	‒	‒	‒	‒	‒	‒	‒	Negative	27.06.2018b	‒	‒	‒	‒	‒	‒	‒	‒	‒	‒	‒	Negative	15.06.2018b	‒	‒	‒	‒	‒	‒	Negative	12.02.2019	‒	‒	‒
2056	11	Negative	‒	04.07.2018	‒	‒	‒	‒	‒	‒	‒	‒	‒	‒	‒	‒	‒	‒	‒	‒	‒	‒	‒	Negative	27.06.2018b	‒	‒	‒	‒	‒	‒	‒	‒	‒	‒	‒	Negative	15.06.2018b	‒	‒	‒	‒	‒	‒	Negative	12.02.2019	‒	‒	‒
2058	11	Negative	‒	09.07.2018	‒	‒	‒	‒	‒	‒	‒	‒	‒	‒	‒	‒	‒	‒	‒	‒	‒	‒	‒	Negative	27.06.2018b	‒	‒	‒	‒	‒	‒	‒	‒	‒	‒	‒	Positive	15.06.2018b	ST2	12	18.06.2018	No	1	Yes	Negative	12.02.2019	‒	‒	‒
2062	11	Positive	37.2	09.07.2018	Not done	‒	‒	‒	‒	‒	Not done	‒	‒	‒	‒	‒	Not done	‒	‒	‒	‒	‒	‒	Negative	27.06.2018b	‒	‒	‒	‒	‒	‒	‒	‒	‒	‒	‒	Negative	15.06.2018b	‒	‒	‒	‒	‒	‒	Negative	12.02.2019	‒	‒	‒
2063	11	Positive	37.8	09.07.2018	Not done	‒	‒	‒	‒	‒	Not done	‒	‒	‒	‒	‒	Not done	‒	‒	‒	‒	‒	‒	Negative	27.06.2018b	‒	‒	‒	‒	‒	‒	‒	‒	‒	‒	‒	Negative	15.06.2018b	‒	‒	‒	‒	‒	‒	Negative	12.02.2019	‒	‒	‒
2064	11	Negative	‒	09.07.2018	‒	‒	‒	‒	‒	‒	‒	‒	‒	‒	‒	‒	‒	‒	‒	‒	‒	‒	‒	Negative	27.06.2018b	‒	‒	‒	‒	‒	‒	‒	‒	‒	‒	‒	Negative	15.06.2018b	‒	‒	‒	‒	‒	‒	Negative	12.02.2019	‒	‒	‒
2065	11	Negative	‒	09.07.2018	‒	‒	‒	‒	‒	‒	‒	‒	‒	‒	‒	‒	‒	‒	‒	‒	‒	‒	‒	Negative	27.06.2018b	‒	‒	‒	‒	‒	‒	‒	‒	‒	‒	‒	Negative	15.06.2018b	‒	‒	‒	‒	‒	‒	Negative	12.02.2019	‒	‒	‒
2066	11	Negative	‒	09.07.2018	‒	‒	‒	‒	‒	‒	‒	‒	‒	‒	‒	‒	‒	‒	‒	‒	‒	‒	‒	Negative	27.06.2018b	‒	‒	‒	‒	‒	‒	‒	‒	‒	‒	‒	Negative	15.06.2018b	‒	‒	‒	‒	‒	‒	Negative	12.02.2019	‒	‒	‒
2068	11	Negative	‒	09.07.2018	‒	‒	‒	‒	‒	‒	‒	‒	‒	‒	‒	‒	‒	‒	‒	‒	‒	‒	‒	Negative	27.06.2018b	‒	‒	‒	‒	‒	‒	‒	‒	‒	‒	‒	Negative	15.06.2018b	‒	‒	‒	‒	‒	‒	Negative	12.02.2019	‒	‒	‒
2070	11	Negative	‒	09.07.2018	‒	‒	‒	‒	‒	‒	‒	‒	‒	‒	‒	‒	‒	‒	‒	‒	‒	‒	‒	Negative	27.06.2018b	‒	‒	‒	‒	‒	‒	‒	‒	‒	‒	‒	Negative	15.06.2018b	‒	‒	‒	‒	‒	‒	Negative	12.02.2019	‒	‒	‒
2071	11	Negative	‒	09.07.2018	‒	‒	‒	‒	‒	‒	‒	‒	‒	‒	‒	‒	‒	‒	‒	‒	‒	‒	‒	Negative	27.06.2018b	‒	‒	‒	‒	‒	‒	‒	‒	‒	‒	‒	Negative	15.06.2018b	‒	‒	‒	‒	‒	‒	Negative	12.02.2019	‒	‒	‒
2072	11	Negative	‒	09.07.2018	‒	‒	‒	‒	‒	‒	‒	‒	‒	‒	‒	‒	‒	‒	‒	‒	‒	‒	‒	Negative	27.06.2018b	‒	‒	‒	‒	‒	‒	‒	‒	‒	‒	‒	Negative	18.06.2018a	‒	‒	‒	‒	‒	‒	Negative	12.02.2019	‒	‒	‒
2074	11	Negative	‒	09.07.2018	‒	‒	‒	‒	‒	‒	‒	‒	‒	‒	‒	‒	‒	‒	‒	‒	‒	‒	‒	Negative	27.06.2018b	‒	‒	‒	‒	‒	‒	‒	‒	‒	‒	‒	Positive	18.06.2018a	Untypable	‒	18.06.2018	‒	‒	‒	Negative	12.02.2019	‒	‒	‒
2075	11	Negative	‒	09.07.2018	‒	‒	‒	‒	‒	‒	‒	‒	‒	‒	‒	‒	‒	‒	‒	‒	‒	‒	‒	Negative	27.06.2018b	‒	‒	‒	‒	‒	‒	‒	‒	‒	‒	‒	Negative	18.06.2018a	‒	‒	‒	‒	‒	‒	Negative	12.02.2019	‒	‒	‒
2076	11	Negative	‒	09.07.2018	‒	‒	‒	‒	‒	‒	‒	‒	‒	‒	‒	‒	‒	‒	‒	‒	‒	‒	‒	Negative	27.06.2018b	‒	‒	‒	‒	‒	‒	‒	‒	‒	‒	‒	Negative	18.06.2018a	‒	‒	‒	‒	‒	‒	Negative	12.02.2019	‒	‒	‒
2077	11	Negative	‒	09.07.2018	‒	‒	‒	‒	‒	‒	‒	‒	‒	‒	‒	‒	‒	‒	‒	‒	‒	‒	‒	Negative	27.06.2018b	‒	‒	‒	‒	‒	‒	‒	‒	‒	‒	‒	Negative	18.06.2018a	‒	‒	‒	‒	‒	‒	Negative	12.02.2019	‒	‒	‒
2079	11	Negative	‒	09.07.2018	‒	‒	‒	‒	‒	‒	‒	‒	‒	‒	‒	‒	‒	‒	‒	‒	‒	‒	‒	Negative	27.06.2018b	‒	‒	‒	‒	‒	‒	‒	‒	‒	‒	‒	Negative	18.06.2018a	‒	‒	‒	‒	‒	‒	Negative	12.02.2019	‒	‒	‒
2084	11	Negative	‒	09.07.2018	‒	‒	‒	‒	‒	‒	‒	‒	‒	‒	‒	‒	‒	‒	‒	‒	‒	‒	‒	Negative	15.06.2018	‒	‒	‒	‒	‒	‒	‒	‒	‒	‒	‒	Negative	18.06.2018a	‒	‒	‒	‒	‒	‒	Negative	12.02.2019	‒	‒	‒
2086	11	Negative	‒	09.07.2018	‒	‒	‒	‒	‒	‒	‒	‒	‒	‒	‒	‒	‒	‒	‒	‒	‒	‒	‒	Negative	15.06.2018	‒	‒	‒	‒	‒	‒	‒	‒	‒	‒	‒	Negative	18.06.2018a	‒	‒	‒	‒	‒	‒	Negative	12.02.2019	‒	‒	‒
2087	11	Negative	‒	09.07.2018	‒	‒	‒	‒	‒	‒	‒	‒	‒	‒	‒	‒	‒	‒	‒	‒	‒	‒	‒	Negative	15.06.2018	‒	‒	‒	‒	‒	‒	‒	‒	‒	‒	‒	Negative	18.06.2018a	‒	‒	‒	‒	‒	‒	Negative	12.02.2019	‒	‒	‒
2093	11	Negative	‒	09.07.2018	‒	‒	‒	‒	‒	‒	‒	‒	‒	‒	‒	‒	‒	‒	‒	‒	‒	‒	‒	Negative	15.06.2018	‒	‒	‒	‒	‒	‒	‒	‒	‒	‒	‒	Negative	18.06.2018a	‒	‒	‒	‒	‒	‒	Negative	12.02.2019	‒	‒	‒
2102	11	Negative	‒	09.07.2018	‒	‒	‒	‒	‒	‒	‒	‒	‒	‒	‒	‒	‒	‒	‒	‒	‒	‒	‒	Negative	15.06.2018	‒	‒	‒	‒	‒	‒	‒	‒	‒	‒	‒	Negative	18.06.2018a	‒	‒	‒	‒	‒	‒	Negative	12.02.2019	‒	‒	‒
2104	11	Positive	39.1	09.07.2018	Not done	‒	‒	‒	‒	‒	Not done	‒	‒	‒	‒	‒	Not done	‒	‒	‒	‒	‒	‒	Negative	15.06.2018	‒	‒	‒	‒	‒	‒	‒	‒	‒	‒	‒	Negative	18.06.2018a	‒	‒	‒	‒	‒	‒	Negative	12.02.2019	‒	‒	‒
2105	11	Negative	‒	09.07.2018	‒	‒	‒	‒	‒	‒	‒	‒	‒	‒	‒	‒	‒	‒	‒	‒	‒	‒	‒	Negative	15.06.2018	‒	‒	‒	‒	‒	‒	‒	‒	‒	‒	‒	Negative	18.06.2018a	‒	‒	‒	‒	‒	‒	Negative	12.02.2019	‒	‒	‒
2106	11	Negative	‒	09.07.2018	‒	‒	‒	‒	‒	‒	‒	‒	‒	‒	‒	‒	‒	‒	‒	‒	‒	‒	‒	Negative	15.06.2018	‒	‒	‒	‒	‒	‒	‒	‒	‒	‒	‒	Negative	18.06.2018a	‒	‒	‒	‒	‒	‒	Negative	12.02.2019	‒	‒	‒
2107	11	Negative	‒	09.07.2018	‒	‒	‒	‒	‒	‒	‒	‒	‒	‒	‒	‒	‒	‒	‒	‒	‒	‒	‒	Negative	15.06.2018	‒	‒	‒	‒	‒	‒	‒	‒	‒	‒	‒	Negative	18.06.2018a	‒	‒	‒	‒	‒	‒	Negative	12.02.2019	‒	‒	‒
2108	11	Negative	‒	13.07.2018	‒	‒	‒	‒	‒	‒	‒	‒	‒	‒	‒	‒	‒	‒	‒	‒	‒	‒	‒	Negative	15.06.2018	‒	‒	‒	‒	‒	‒	‒	‒	‒	‒	‒	Negative	18.06.2018a	‒	‒	‒	‒	‒	‒	Negative	12.02.2019	‒	‒	‒
2109	11	Negative	‒	13.07.2018	‒	‒	‒	‒	‒	‒	‒	‒	‒	‒	‒	‒	‒	‒	‒	‒	‒	‒	‒	Negative	15.06.2018	‒	‒	‒	‒	‒	‒	‒	‒	‒	‒	‒	Negative	18.06.2018a	‒	‒	‒	‒	‒	‒	Negative	12.02.2019	‒	‒	‒
2115	11	Negative	‒	13.07.2018	‒	‒	‒	‒	‒	‒	‒	‒	‒	‒	‒	‒	‒	‒	‒	‒	‒	‒	‒	Negative	15.06.2018	‒	‒	‒	‒	‒	‒	‒	‒	‒	‒	‒	Negative	18.06.2018a	‒	‒	‒	‒	‒	‒	Negative	12.02.2019	‒	‒	‒
2116	11	Negative	‒	13.07.2018	‒	‒	‒	‒	‒	‒	‒	‒	‒	‒	‒	‒	‒	‒	‒	‒	‒	‒	‒	Negative	15.06.2018	‒	‒	‒	‒	‒	‒	‒	‒	‒	‒	‒	Negative	18.06.2018a	‒	‒	‒	‒	‒	‒	Negative	12.02.2019	‒	‒	‒
2118	11	Negative	‒	13.07.2018	‒	‒	‒	‒	‒	‒	‒	‒	‒	‒	‒	‒	‒	‒	‒	‒	‒	‒	‒	Negative	15.06.2018	‒	‒	‒	‒	‒	‒	‒	‒	‒	‒	‒	Negative	18.06.2018a	‒	‒	‒	‒	‒	‒	Negative	12.02.2019	‒	‒	‒
2122	11	Negative	‒	13.07.2018	‒	‒	‒	‒	‒	‒	‒	‒	‒	‒	‒	‒	‒	‒	‒	‒	‒	‒	‒	Negative	15.06.2018	‒	‒	‒	‒	‒	‒	‒	‒	‒	‒	‒	Negative	18.06.2018a	‒	‒	‒	‒	‒	‒	Negative	12.02.2019	‒	‒	‒
2123	11	Negative	‒	13.07.2018	‒	‒	‒	‒	‒	‒	‒	‒	‒	‒	‒	‒	‒	‒	‒	‒	‒	‒	‒	Negative	15.06.2018	‒	‒	‒	‒	‒	‒	‒	‒	‒	‒	‒	Negative	18.06.2018a	‒	‒	‒	‒	‒	‒	Negative	12.02.2019	‒	‒	‒
2124	11	Negative	‒	13.07.2018	‒	‒	‒	‒	‒	‒	‒	‒	‒	‒	‒	‒	‒	‒	‒	‒	‒	‒	‒	Negative	15.06.2018	‒	‒	‒	‒	‒	‒	‒	‒	‒	‒	‒	Negative	18.06.2018a	‒	‒	‒	‒	‒	‒	Negative	12.02.2019	‒	‒	‒
2125	11	Negative	‒	13.07.2018	‒	‒	‒	‒	‒	‒	‒	‒	‒	‒	‒	‒	‒	‒	‒	‒	‒	‒	‒	Negative	15.06.2018	‒	‒	‒	‒	‒	‒	‒	‒	‒	‒	‒	Negative	18.06.2018a	‒	‒	‒	‒	‒	‒	Negative	12.02.2019	‒	‒	‒
2126	11	Positive	34.6	13.07.2018	Not done	‒	‒	‒	‒	‒	Not done	‒	‒	‒	‒	‒	Not done	‒	‒	‒	‒	‒	‒	Negative	15.06.2018	‒	‒	‒	‒	Negative	11.09.2018	‒	‒	‒	‒	‒	Negative	18.06.2018a	‒	‒	‒	‒	‒	‒	Negative	12.02.2019	‒	‒	‒
2130	11	Negative	‒	13.07.2018	‒	‒	‒	‒	‒	‒	‒	‒	‒	‒	‒	‒	‒	‒	‒	‒	‒	‒	‒	Negative	15.06.2018	‒	‒	‒	‒	‒	‒	‒	‒	‒	‒	‒	Negative	18.06.2018a	‒	‒	‒	‒	‒	‒	Negative	12.02.2019	‒	‒	‒
2132	11	Negative	‒	13.07.2018	‒	‒	‒	‒	‒	‒	‒	‒	‒	‒	‒	‒	‒	‒	‒	‒	‒	‒	‒	Negative	27.06.2018b	‒	‒	‒	‒	‒	‒	‒	‒	‒	‒	‒	Negative	18.06.2018a	‒	‒	‒	‒	‒	‒	Negative	12.02.2019	‒	‒	‒
2133	11	Positive	32.5	13.07.2018	Not done	‒	‒	‒	‒	‒	Not done	‒	‒	‒	‒	‒	Not done	‒	‒	‒	‒	‒	‒	Negative	27.06.2018b	‒	‒	‒	‒	‒	‒	‒	‒	‒	‒	‒	Negative	18.06.2018a	‒	‒	‒	‒	‒	‒	Negative	12.02.2019	‒	‒	‒
2134	11	Negative	‒	13.07.2018	‒	‒	‒	‒	‒	‒	‒	‒	‒	‒	‒	‒	‒	‒	‒	‒	‒	‒	‒	Negative	27.06.2018b	‒	‒	‒	‒	‒	‒	‒	‒	‒	‒	‒	Negative	18.06.2018a	‒	‒	‒	‒	‒	‒	Negative	12.02.2019	‒	‒	‒
2137	11	Negative	‒	13.07.2018	‒	‒	‒	‒	‒	‒	‒	‒	‒	‒	‒	‒	‒	‒	‒	‒	‒	‒	‒	Negative	25.06.2018	Unspecific	03.07.2018	‒	‒	Not done	‒	‒	‒	‒	‒	‒	Positive	18.06.2018a	ST3	34	18.06.2018	No	1	Yes	Negative	12.02.2019	‒	‒	‒
2140	11	Negative	‒	17.07.2018	‒	‒	‒	‒	‒	‒	‒	‒	‒	‒	‒	‒	‒	‒	‒	‒	‒	‒	‒	Negative	27.06.2018b	‒	‒	‒	‒	‒	‒	‒	‒	‒	‒	‒	Negative	18.06.2018a	‒	‒	‒	‒	‒	‒	Negative	12.02.2019	‒	‒	‒
2142	11	Positive	34.3	17.07.2018	Not done	‒	‒	‒	‒	‒	Not done	‒	‒	‒	‒	‒	Not done	‒	‒	‒	‒	‒	‒	Negative	27.06.2018b	‒	‒	‒	‒	‒	‒	‒	‒	‒	‒	‒	Negative	18.06.2018b	‒	‒	‒	‒	‒	‒	Negative	12.02.2019	‒	‒	‒
2143	11	Positive	33.5	17.07.2018	Not done	‒	‒	‒	‒	‒	Not done	‒	‒	‒	‒	‒	Not done	‒	‒	‒	‒	‒	‒	Negative	27.06.2018b	‒	‒	‒	‒	‒	‒	‒	‒	‒	‒	‒	Negative	18.06.2018b	‒	‒	‒	‒	‒	‒	Negative	12.02.2019	‒	‒	‒
2144	11	Positive	31.6	17.07.2018	Negative	05.09.2018b	‒	‒	‒	‒	Negative	06.09.2018b	‒	‒	‒	‒	Negative	06.09.2018b	‒	‒	‒	‒	‒	Negative	27.06.2018b	‒	‒	‒	‒	‒	‒	‒	‒	‒	‒	‒	Positive	18.06.2018b	ST1	4	18.06.2018	2 SNPs out	1	Yes	Negative	12.02.2019	‒	‒	‒
2145	11	Positive	29.7	17.07.2018	Negative	05.09.2018b	‒	‒	‒	‒	Negative	06.09.2018a	‒	‒	‒	‒	Negative	06.09.2018b	‒	‒	‒	‒	‒	Negative	27.06.2018b	‒	‒	‒	‒	‒	‒	‒	‒	‒	‒	‒	Positive	18.06.2018b	ST2	11+12	18.06.2018	A74R (2 SNPs out)	0.99	No	Negative	12.02.2019	‒	‒	‒
2146	11	Negative	‒	17.07.2018	‒	‒	‒	‒	‒	‒	‒	‒	‒	‒	‒	‒	‒	‒	‒	‒	‒	‒	‒	Negative	27.06.2018b	‒	‒	‒	‒	‒	‒	‒	‒	‒	‒	‒	Negative	18.06.2018b	‒	‒	‒	‒	‒	‒	Negative	12.02.2019	‒	‒	‒
2148	11	Negative	‒	17.07.2018	‒	‒	‒	‒	‒	‒	‒	‒	‒	‒	‒	‒	‒	‒	‒	‒	‒	‒	‒	Negative	27.06.2018b	‒	‒	‒	‒	‒	‒	‒	‒	‒	‒	‒	Negative	18.06.2018b	‒	‒	‒	‒	‒	‒	Negative	12.02.2019	‒	‒	‒
2149	11	Negative	‒	17.07.2018	‒	‒	‒	‒	‒	‒	‒	‒	‒	‒	‒	‒	‒	‒	‒	‒	‒	‒	‒	Negative	25.06.2018	Uncultured Chytridimicycota	03.07.2018	‒	‒	Not done	‒	‒	‒	‒	‒	‒	Negative	18.06.2018b	‒	‒	‒	‒	‒	‒	Negative	12.02.2019	‒	‒	‒
2150	11	Negative	‒	17.07.2018	‒	‒	‒	‒	‒	‒	‒	‒	‒	‒	‒	‒	‒	‒	‒	‒	‒	‒	‒	Negative	27.06.2018b	‒	‒	‒	‒	‒	‒	‒	‒	‒	‒	‒	Negative	18.06.2018b	‒	‒	‒	‒	‒	‒	Negative	12.02.2019	‒	‒	‒
2151	11	Positive	29.9	17.07.2018	Negative	05.09.2018b	‒	‒	‒	‒	Negative	06.09.2018b	‒	‒	‒	‒	Negative	06.09.2018b	‒	‒	‒	‒	‒	Negative	27.06.2018b	‒	‒	‒	‒	‒	‒	‒	‒	‒	‒	‒	Negative	18.06.2018b	‒	‒	‒	‒	‒	‒	Negative	12.02.2019	‒	‒	‒
2153	11	Negative	‒	17.07.2018	‒	‒	‒	‒	‒	‒	‒	‒	‒	‒	‒	‒	‒	‒	‒	‒	‒	‒	‒	Negative	27.06.2018b	‒	‒	‒	‒	‒	‒	‒	‒	‒	‒	‒	Negative	18.06.2018b	‒	‒	‒	‒	‒	‒	Negative	12.02.2019	‒	‒	‒
2155	11	Negative	‒	18.07.2018	‒	‒	‒	‒	‒	‒	‒	‒	‒	‒	‒	‒	‒	‒	‒	‒	‒	‒	‒	Negative	28.06.2018a	‒	‒	‒	‒	‒	‒	‒	‒	‒	‒	‒	Negative	18.06.2018b	‒	‒	‒	‒	‒	‒	Negative	15.02.2019	‒	‒	‒
2156	11	Negative	‒	18.07.2018	‒	‒	‒	‒	‒	‒	‒	‒	‒	‒	‒	‒	‒	‒	‒	‒	‒	‒	‒	Negative	28.06.2018a	‒	‒	‒	‒	‒	‒	‒	‒	‒	‒	‒	Negative	18.06.2018b	‒	‒	‒	‒	‒	‒	Negative	15.02.2019	‒	‒	‒
2157	11	Negative	‒	18.07.2018	‒	‒	‒	‒	‒	‒	‒	‒	‒	‒	‒	‒	‒	‒	‒	‒	‒	‒	‒	Negative	28.06.2018a	‒	‒	‒	‒	‒	‒	‒	‒	‒	‒	‒	Negative	18.06.2018b	‒	‒	‒	‒	‒	‒	Negative	15.02.2019	‒	‒	‒
2159	11	Negative	‒	18.07.2018	‒	‒	‒	‒	‒	‒	‒	‒	‒	‒	‒	‒	‒	‒	‒	‒	‒	‒	‒	Negative	28.06.2018a	‒	‒	‒	‒	‒	‒	‒	‒	‒	‒	‒	Negative	18.06.2018b	‒	‒	‒	‒	‒	‒	Negative	15.02.2019	‒	‒	‒
2160	11	Negative	‒	18.07.2018	‒	‒	‒	‒	‒	‒	‒	‒	‒	‒	‒	‒	‒	‒	‒	‒	‒	‒	‒	Negative	28.06.2018a	‒	‒	‒	‒	‒	‒	‒	‒	‒	‒	‒	Negative	18.06.2018b	‒	‒	‒	‒	‒	‒	Negative	15.02.2019	‒	‒	‒
2161	11	Negative	‒	18.07.2018	‒	‒	‒	‒	‒	‒	‒	‒	‒	‒	‒	‒	‒	‒	‒	‒	‒	‒	‒	Negative	28.06.2018a	‒	‒	‒	‒	‒	‒	‒	‒	‒	‒	‒	Positive	18.06.2018b	ST2	11+12	18.06.2018	A74R (2 SNPs out)	0.99	No	Negative	15.02.2019	‒	‒	‒
2162	11	Positive	35.7	18.07.2018	Not done	‒	‒	‒	‒	‒	Not done	‒	‒	‒	‒	‒	Not done	‒	‒	‒	‒	‒	‒	Negative	28.06.2018a	‒	‒	‒	‒	‒	‒	‒	‒	‒	‒	‒	Negative	18.06.2018b	‒	‒	‒	‒	‒	‒	Negative	15.02.2019	‒	‒	‒
2163	11	Negative	‒	18.07.2018	‒	‒	‒	‒	‒	‒	‒	‒	‒	‒	‒	‒	‒	‒	‒	‒	‒	‒	‒	Negative	28.06.2018a	‒	‒	‒	‒	‒	‒	‒	‒	‒	‒	‒	Negative	18.06.2018b	‒	‒	‒	‒	‒	‒	Negative	15.02.2019	‒	‒	‒
2164	11	Positive	33.4	18.07.2018	Not done	‒	‒	‒	‒	‒	Not done	‒	‒	‒	‒	‒	Not done	‒	‒	‒	‒	‒	‒	Negative	28.06.2018a	‒	‒	‒	‒	‒	‒	‒	‒	‒	‒	‒	Negative	18.06.2018b	‒	‒	‒	‒	‒	‒	Negative	15.02.2019	‒	‒	‒
2166	11	Positive	33.9	18.07.2018	Not done	‒	‒	‒	‒	‒	Not done	‒	‒	‒	‒	‒	Not done	‒	‒	‒	‒	‒	‒	Negative	28.06.2018a	‒	‒	‒	‒	‒	‒	‒	‒	‒	‒	‒	Negative	18.06.2018b	‒	‒	‒	‒	‒	‒	Negative	15.02.2019	‒	‒	‒
2167	11	Negative	‒	18.07.2018	‒	‒	‒	‒	‒	‒	‒	‒	‒	‒	‒	‒	‒	‒	‒	‒	‒	‒	‒	Negative	28.06.2018a	‒	‒	‒	‒	‒	‒	‒	‒	‒	‒	‒	Negative	18.06.2018b	‒	‒	‒	‒	‒	‒	Negative	15.02.2019	‒	‒	‒
2168	11	Negative	‒	18.07.2018	‒	‒	‒	‒	‒	‒	‒	‒	‒	‒	‒	‒	‒	‒	‒	‒	‒	‒	‒	Negative	28.06.2018a	‒	‒	‒	‒	‒	‒	‒	‒	‒	‒	‒	Negative	18.06.2018b	‒	‒	‒	‒	‒	‒	Negative	15.02.2019	‒	‒	‒
2169	11	Negative	‒	18.07.2018	‒	‒	‒	‒	‒	‒	‒	‒	‒	‒	‒	‒	‒	‒	‒	‒	‒	‒	‒	Negative	28.06.2018a	‒	‒	‒	‒	‒	‒	‒	‒	‒	‒	‒	Positive	18.06.2018b	ST4	42	18.06.2018	No	1	Yes	Negative	15.02.2019	‒	‒	‒
2170	11	Positive	30	18.07.2018	Negative	05.09.2018b	‒	‒	‒	‒	Negative	06.09.2018b	‒	‒	‒	‒	Negative	06.09.2018b	‒	‒	‒	‒	‒	Negative	28.06.2018a	‒	‒	‒	‒	‒	‒	‒	‒	‒	‒	‒	Negative	18.06.2018b	‒	‒	‒	‒	‒	‒	Negative	15.02.2019	‒	‒	‒
2171	11	Negative	‒	18.07.2018	‒	‒	‒	‒	‒	‒	‒	‒	‒	‒	‒	‒	‒	‒	‒	‒	‒	‒	‒	Negative	28.06.2018a	‒	‒	‒	‒	‒	‒	‒	‒	‒	‒	‒	Negative	18.06.2018b	‒	‒	‒	‒	‒	‒	Negative	15.02.2019	‒	‒	‒
2172	11	Positive	22.7	18.07.2018	Positive	05.09.2018b	BIII+BIV	06.09.2018b and 03.10.2018a	C85Y, T135Y, T183Y, G186R, C255Y, C273Y, C345Y, T366Y, C372Y, T387Y, A438R, G453R	Yes	Negative	06.09.2018a	‒	‒	‒	‒	Negative	06.09.2018b	‒	‒	‒	‒	BIII+BIV	Negative	28.06.2018a	‒	‒	‒	‒	‒	‒	‒	‒	‒	‒	‒	Negative	18.06.2018b	‒	‒	‒	‒	‒	‒	Negative	15.02.2019	‒	‒	‒
2173	11	Negative	‒	18.07.2018	‒	‒	‒	‒	‒	‒	‒	‒	‒	‒	‒	‒	‒	‒	‒	‒	‒	‒	‒	Negative	28.06.2018a	‒	‒	‒	‒	‒	‒	‒	‒	‒	‒	‒	Positive	18.06.2018b	ST3	34	18.06.2018	No	1	Yes	Negative	15.02.2019	‒	‒	‒
		Median	33.9
		25th centile	31.2
		75th centile	35.25
[truncated: 2 more columns]
